# Supplementary material for: Synthetically-primed adaptation of Pseudomonas putida to a non-native substrate D-xylose
Source: Nat Commun. 2024 Mar 26;15:2666. doi: 10.1038/s41467-024-46812-9 (PMC10965963; doi:10.1038/s41467-024-46812-9)
Supplement: Supplementary file 5 — Supplementary Data 2 [file 41467_2024_46812_MOESM5_ESM.xlsx]

## Sheet: Protein Groups
Header				Protein Info										Identification details in Original Reports
	PGs	proteins		Protein Info	Repr.prot.Info	Representative protein info		Alt.prot.Info	Alternative protein(s) info					Qual. Data	Q-value	Q-value	#Prot.Peptides	Number of proteotypic peptides																								# Peptides (all)	Number of peptides (all)
total	4073	4204
shown	4073	4204
PG ID	Accession	Description	Sort.Int.			MW (Da)	Length		#	Acessions	MW (Da)	Length	Descriptions			Lib.PG.Q-value		310_GLU_A	310_GLU_B	310_GLU_C	310_GLU_D	310_XYL_A	310_XYL_B	310_XYL_C	310_XYL_D	584_XYL_A	584_XYL_B	584_XYL_C	584_XYL_D	L3_XYL_A	L3_XYL_B	L3_XYL_C	L3_XYL_D	Ctr_A	Ctr_B	Ctr_C	Ctr_D	TT1_XYL_A	TT1_XYL_B	TT1_XYL_C	TT1_XYL_D		310_GLU_A	310_GLU_B	310_GLU_C	310_GLU_D	310_XYL_A	310_XYL_B	310_XYL_C
3115	Q88N55	Chaperonin GroEL, EC 5.6.1.7 (60 kDa chaperonin) (Chaperonin-60, Cpn60)	44531118000			56743	546		1	Q88N55	56743	546	Chaperonin GroEL, EC 5.6.1.7 (60 kDa chaperonin) (Chaperonin-60, Cpn60)			0.000269034		48	46	47	48	50	49	49	50	50	49	48	49	49	47	50	48	43	46	41	44	43	43	44	43		48	46	47	48	50	49	49
3806	Q88QN7	Elongation factor Tu-B, EF-Tu-B	29073994000			43479	397		2	Q88QN7;Q88QP8	43479;43496	397;397	Elongation factor Tu-B, EF-Tu-B;Elongation factor Tu-A, EF-Tu-A			0.000269034		0	0	0	0	0	0	0	0	0	0	0	0	0	0	0	0	0	0	0	0	0	0	0	0		27	27	27	26	25	26	24
3116	Q88N56	Co-chaperonin GroES (10 kDa chaperonin) (Chaperonin-10, Cpn10)	25309955000			10224	97		1	Q88N56	10224	97	Co-chaperonin GroES (10 kDa chaperonin) (Chaperonin-10, Cpn10)			0.000269034		10	11	11	11	11	10	11	11	11	11	11	11	11	11	10	11	9	10	9	8	9	8	10	10		10	11	11	11	11	10	11
168	P09099	Xylulose kinase, XK, Xylulokinase, EC 2.7.1.17 (1-deoxy-D-xylulokinase, EC 2.7.1.-)	21307905000			52618	484		1	P09099	52618	484	Xylulose kinase, XK, Xylulokinase, EC 2.7.1.17 (1-deoxy-D-xylulokinase, EC 2.7.1.-)			0.000269034		27	25	27	25	26	28	27	27	27	29	27	29	25	26	28	26	25	28	23	25	25	25	25	25		27	25	27	25	26	28	27
2590	Q88L46	Outer membrane porin F	18027866000			37012	344		1	Q88L46	37012	344	Outer membrane porin F			0.000269034		25	25	23	24	24	23	24	25	23	24	25	24	24	24	24	23	25	23	23	25	24	23	24	25		25	25	23	24	24	23	24
182	P0A138	Peptidoglycan-associated lipoprotein, PAL	18000130700			17833	166		1	P0A138	17833	166	Peptidoglycan-associated lipoprotein, PAL			0.000269034		8	8	7	7	8	8	8	8	8	8	8	8	8	6	8	8	8	8	7	8	7	7	7	7		8	8	7	7	8	8	8
204	P0A6F5	Chaperonin GroEL, EC 5.6.1.7 (60 kDa chaperonin) (Chaperonin-60, Cpn60) (GroEL protein)	16734430000			57329	548		2	P0A6F5;Q88N55	57329;56743	548;546	Chaperonin GroEL, EC 5.6.1.7 (60 kDa chaperonin) (Chaperonin-60, Cpn60) (GroEL protein);Chaperonin GroEL, EC 5.6.1.7 (60 kDa chaperonin) (Chaperonin-60, Cpn60)			0.000269034		0	0	0	0	0	0	0	0	0	0	0	0	0	0	0	0	0	0	0	0	0	0	0	0		9	9	9	9	9	9	9
1011	Q88DU2	Chaperone protein DnaK (HSP70) (Heat shock 70 kDa protein) (Heat shock protein 70)	16481414000			68801	641		1	Q88DU2	68801	641	Chaperone protein DnaK (HSP70) (Heat shock 70 kDa protein) (Heat shock protein 70)			0.000269034		71	73	73	70	71	72	73	72	72	72	71	75	72	70	72	71	66	70	67	65	69	69	66	70		71	73	73	70	71	72	73
3326	Q88NW9	Alkyl hydroperoxide reductase C (Peroxiredoxin) (Thioredoxin peroxidase)	13385868000			21730	200		1	Q88NW9	21730	200	Alkyl hydroperoxide reductase C (Peroxiredoxin) (Thioredoxin peroxidase)			0.000269034		12	12	12	12	12	12	12	12	12	12	12	12	12	12	12	12	12	12	12	12	11	12	12	12		12	12	12	12	12	12	12
2448	Q88KI7	DNA binding regulator, beta subunit B	12962990000			9250	90		1	Q88KI7	9250	90	DNA binding regulator, beta subunit B			0.000269034		8	8	8	7	9	8	8	8	9	9	9	9	9	8	9	7	8	8	8	8	7	6	8	8		8	8	8	7	9	8	8
2432	Q88KG8	Major outer membrane lipoprotein	11368941600			8801	83		1	Q88KG8	8801	83	Major outer membrane lipoprotein			0.000269034		4	5	7	6	4	5	5	6	4	5	5	5	5	6	5	5	4	4	6	5	7	6	6	7		4	5	7	6	4	5	5
3451	Q88PD5	Superoxide dismutase [Fe], EC 1.15.1.1	10283646000			21939	198		1	Q88PD5	21939	198	Superoxide dismutase [Fe], EC 1.15.1.1			0.000269034		9	9	9	9	9	9	9	9	9	9	9	9	9	9	9	9	9	9	8	9	8	9	7	7		9	9	9	9	9	9	9
2547	Q88KZ0	Glyceraldehyde-3-phosphate dehydrogenase, EC 1.2.1.-	9881150400			53014	487		1	Q88KZ0	53014	487	Glyceraldehyde-3-phosphate dehydrogenase, EC 1.2.1.-			0.000269034		34	33	35	34	32	36	31	33	36	38	36	38	36	36	37	36	34	36	35	35	22	25	22	23		34	33	35	34	32	36	31
3781	Q88QL2	30S ribosomal protein S4	9711078000			23056	206		1	Q88QL2	23056	206	30S ribosomal protein S4			0.000269034		19	19	18	18	17	19	18	18	18	19	16	19	19	16	19	17	16	19	16	16	18	18	17	17		25	25	24	24	22	25	24
129	P00944	Xylose isomerase, EC 5.3.1.5 (D-xylulose keto-isomerase)	9397466000			49742	440		1	P00944	49742	440	Xylose isomerase, EC 5.3.1.5 (D-xylulose keto-isomerase)			0.000269034		32	32	31	31	31	32	33	33	32	32	32	34	33	34	33	33	30	32	31	30	30	30	31	31		32	32	31	31	31	32	33
3379	Q88P44	Glyceraldehyde-3-phosphate dehydrogenase, EC 1.2.1.-	9388982000			36057	333		1	Q88P44	36057	333	Glyceraldehyde-3-phosphate dehydrogenase, EC 1.2.1.-			0.000269034		23	23	24	22	22	24	21	21	23	24	24	25	24	21	25	22	22	23	22	22	20	22	21	22		23	23	24	22	22	24	21
225	P0A7R5	30S ribosomal protein S10 (Small ribosomal subunit protein uS10) (Transcription termination/antitermination protein NusE)	8593135000			11736	103		2	P0A7R5;Q88QN6	11736;11753	103;103	30S ribosomal protein S10 (Small ribosomal subunit protein uS10) (Transcription termination/antitermination protein NusE);30S ribosomal protein S10			0.000269034		0	0	0	0	0	0	0	0	0	0	0	0	0	0	0	0	0	0	0	0	0	0	0	0		1	1	1	1	1	1	1
2723	Q88LL5	Acyl carrier protein, ACP	8373942000			8712	78		1	Q88LL5	8712	78	Acyl carrier protein, ACP			0.000269034		5	5	5	5	5	5	5	5	5	5	5	5	5	5	5	5	5	5	5	5	5	5	5	5		6	6	6	6	6	6	6
353	P45766	Putative amino-acid ABC transporter-binding protein YhdW	8003907300			37021	341		1	P45766	37021	341	Putative amino-acid ABC transporter-binding protein YhdW			0.000269034		1	0	0	1	1	1	0	1	0	1	0	1	1	1	1	1	0	0	0	0	1	0	0	0		3	2	2	3	3	3	2
3369	Q88P34	Porin	7889878000			49646	447		1	Q88P34	49646	447	Porin			0.000269034		28	29	28	28	18	21	20	22	22	24	23	25	22	20	24	23	20	23	21	22	18	18	17	16		33	34	33	33	21	24	22
1010	Q88DU1	Protein GrpE (HSP-70 cofactor)	7826757000			20531	185		1	Q88DU1	20531	185	Protein GrpE (HSP-70 cofactor)			0.000269034		18	18	17	18	19	19	18	19	18	19	18	19	19	18	18	17	17	18	17	16	18	17	18	18		18	18	17	18	19	19	18
1375	Q88FB2	Succinate--CoA ligase [ADP-forming] subunit beta, EC 6.2.1.5 (Succinyl-CoA synthetase subunit beta, SCS-beta)	7667233000			41239	388		1	Q88FB2	41239	388	Succinate--CoA ligase [ADP-forming] subunit beta, EC 6.2.1.5 (Succinyl-CoA synthetase subunit beta, SCS-beta)			0.000269034		34	32	31	32	28	36	28	31	29	34	31	36	29	29	33	28	28	32	25	29	29	28	28	27		36	34	33	34	30	38	30
3792	Q88QM4	50S ribosomal protein L24	7295950000			11329	104		1	Q88QM4	11329	104	50S ribosomal protein L24			0.000269034		11	11	11	11	10	9	9	9	8	9	9	10	8	9	9	9	7	10	7	7	10	10	8	11		11	11	11	11	10	9	9
3803	Q88QN5	50S ribosomal protein L3	7099649000			22603	211		1	Q88QN5	22603	211	50S ribosomal protein L3			0.000269034		18	18	18	19	17	17	17	19	18	19	16	19	17	18	17	17	14	19	15	15	15	15	15	16		18	18	18	19	17	17	17
3791	Q88QM3	50S ribosomal protein L5	6936859000			20329	179		1	Q88QM3	20329	179	50S ribosomal protein L5			0.000269034		18	18	18	18	17	18	17	18	17	18	18	18	16	16	18	18	17	18	17	17	15	18	14	17		18	18	18	18	17	18	17
2978	Q88MI0	30S ribosomal protein S2	6879144000			27023	245		1	Q88MI0	27023	245	30S ribosomal protein S2			0.000269034		19	18	19	18	16	18	17	18	16	18	17	19	17	16	19	18	17	17	16	15	15	16	15	15		23	22	22	22	19	22	20
2529	Q88KX1	Transaldolase, EC 2.2.1.2	6793009700			33615	308		1	Q88KX1	33615	308	Transaldolase, EC 2.2.1.2			0.000269034		17	18	18	17	17	20	18	17	20	22	20	23	20	18	19	20	20	19	19	19	13	13	12	12		17	18	18	17	17	20	18
3038	Q88MV6	30S ribosomal protein S16	6362790900			9189	83		1	Q88MV6	9189	83	30S ribosomal protein S16			0.000269034		5	5	5	5	5	5	5	5	4	5	5	5	5	4	5	5	5	5	5	5	5	5	5	5		5	5	5	5	5	5	5
191	P0A165	30S ribosomal protein S21	6308460000			8370	71		1	P0A165	8370	71	30S ribosomal protein S21			0.000269034		2	2	2	3	2	2	2	2	2	2	2	2	2	2	2	2	2	2	2	2	2	2	2	2		5	5	5	7	4	6	4
1186	Q88EE6	Agglutination protein	6304300900			50394	452		1	Q88EE6	50394	452	Agglutination protein			0.000269034		37	38	34	38	37	39	39	40	40	40	39	40	40	39	39	39	38	37	37	38	36	35	37	36		38	39	35	39	38	40	40
1380	Q88FB9	Chaperone protein HtpG (Heat shock protein HtpG) (High temperature protein G)	6167002000			71611	634		1	Q88FB9	71611	634	Chaperone protein HtpG (Heat shock protein HtpG) (High temperature protein G)			0.000269034		66	61	63	61	64	67	66	68	64	66	67	67	63	60	66	63	60	63	56	62	60	61	62	61		66	61	63	61	64	67	66
3155	Q88N96	30S ribosomal protein S9	6068493400			14592	130		1	Q88N96	14592	130	30S ribosomal protein S9			0.000269034		6	7	7	7	7	7	7	7	7	6	6	7	6	6	7	6	7	7	7	7	7	7	7	7		6	7	7	7	7	7	7
3173	Q88NB5	Putative amino-acid ABC transporter-binding protein YhdW	6049160300			36424	342		1	Q88NB5	36424	342	Putative amino-acid ABC transporter-binding protein YhdW			0.000269034		22	23	21	21	30	34	27	29	31	34	32	34	32	32	35	32	30	34	33	33	27	29	26	28		22	23	21	21	30	34	27
3337	Q88NY2	Glutamate / aspartate ABC transporter-periplasmic binding protein, EC 3.6.3.21	5946470800			33429	306		1	Q88NY2	33429	306	Glutamate / aspartate ABC transporter-periplasmic binding protein, EC 3.6.3.21			0.000269034		28	26	25	25	26	28	25	26	28	29	26	29	27	28	28	28	26	27	27	26	23	26	24	25		28	26	25	25	26	28	25
895	Q88DF8	Branched-chain amino acid ABC transporter, periplasmic amino acid-binding protein (BraC-like)	5897054200			40271	378		1	Q88DF8	40271	378	Branched-chain amino acid ABC transporter, periplasmic amino acid-binding protein (BraC-like)			0.000269034		22	20	19	20	23	28	23	24	25	32	27	31	26	27	29	26	23	27	26	23	21	22	20	23		22	20	19	20	23	28	23
3110	Q88N50	Transcriptional regulator MvaT, P16 subunit	5860491300			14184	125		1	Q88N50	14184	125	Transcriptional regulator MvaT, P16 subunit			0.000269034		14	13	14	13	13	14	14	13	13	14	13	14	14	12	14	14	13	13	12	14	13	12	14	13		14	13	14	13	13	14	14
3813	Q88QP4	50S ribosomal protein L1	5720851800			24251	231		1	Q88QP4	24251	231	50S ribosomal protein L1			0.000269034		21	22	23	22	22	22	22	21	21	21	20	22	21	19	22	21	20	21	21	22	21	21	20	21		23	24	25	24	24	24	24
2003	Q88IB0	Uncharacterized protein	5687608300			19453	180		1	Q88IB0	19453	180	Uncharacterized protein			0.000269034		11	10	9	9	10	12	10	11	7	12	9	12	10	9	11	10	10	10	10	10	7	9	7	8		11	10	9	9	10	12	10
2334	Q88K29	Nucleic acid cold-shock chaperone	5671968600			7711	70		1	Q88K29	7711	70	Nucleic acid cold-shock chaperone			0.000269034		8	8	7	7	8	8	6	7	8	8	8	8	6	6	8	8	5	5	6	5	6	6	8	7		8	8	7	7	8	8	6
3798	Q88QN0	50S ribosomal protein L22	5663423600			11911	110		1	Q88QN0	11911	110	50S ribosomal protein L22			0.000269034		9	9	10	9	9	9	8	9	8	10	8	10	8	8	9	8	8	9	8	8	8	8	8	8		9	9	10	9	9	9	8
1373	Q88FB0	Dihydrolipoyllysine-residue succinyltransferase component of 2-oxoglutarate dehydrogenase complex, EC 2.3.1.61 (2-oxoglutarate dehydrogenase complex component E2)	5652950900			42435	407		1	Q88FB0	42435	407	Dihydrolipoyllysine-residue succinyltransferase component of 2-oxoglutarate dehydrogenase complex, EC 2.3.1.61 (2-oxoglutarate dehydrogenase complex component E2)			0.000269034		27	29	27	29	22	28	27	28	22	24	27	27	24	24	25	25	20	24	20	21	20	23	21	21		27	29	27	29	22	28	27
3641	Q88Q27	Serine hydroxymethyltransferase 2, SHMT 2, Serine methylase 2, EC 2.1.2.1	5618885900			44897	417		1	Q88Q27	44897	417	Serine hydroxymethyltransferase 2, SHMT 2, Serine methylase 2, EC 2.1.2.1			0.000269034		21	21	21	20	22	23	18	21	21	25	22	25	21	22	22	19	22	21	19	20	20	15	15	19		21	21	21	20	22	23	18
189	P0A157	50S ribosomal protein L7/L12	5474314900			12600	121		1	P0A157	12600	121	50S ribosomal protein L7/L12			0.000269034		13	13	14	13	12	13	12	13	12	12	11	14	12	12	13	12	11	11	10	11	13	11	12	13		13	13	14	13	12	13	12
3373	Q88P38	Mannose/glucose ABC transporter, glucose-binding periplasmic protein	5347809100			45449	428		1	Q88P38	45449	428	Mannose/glucose ABC transporter, glucose-binding periplasmic protein			0.000269034		43	44	46	43	34	36	32	37	35	39	36	39	34	32	37	36	34	37	35	33	27	29	28	28		43	44	46	43	34	36	32
3789	Q88QM1	30S ribosomal protein S8	5345898500			13975	130		1	Q88QM1	13975	130	30S ribosomal protein S8			0.000269034		18	17	18	16	18	17	17	18	17	17	17	18	17	17	18	16	15	15	15	15	16	16	16	17		18	17	18	16	18	17	17
233	P0A825	Serine hydroxymethyltransferase, SHMT, Serine methylase, EC 2.1.2.1	5225293200			45317	417		1	P0A825	45317	417	Serine hydroxymethyltransferase, SHMT, Serine methylase, EC 2.1.2.1			0.000846262		1	1	1	1	1	1	1	1	1	1	1	1	1	1	1	1	1	1	1	1	1	1	1	1		1	1	1	1	1	1	1
3799	Q88QN1	30S ribosomal protein S19	5148323800			10348	91		1	Q88QN1	10348	91	30S ribosomal protein S19			0.000269034		6	6	6	6	5	6	5	5	5	6	5	6	5	5	6	5	5	5	5	5	5	5	5	5		7	7	7	7	5	7	5
3794	Q88QM6	30S ribosomal protein S17	5105421100			10058	88		1	Q88QM6	10058	88	30S ribosomal protein S17			0.000269034		6	8	9	9	5	8	6	8	6	9	7	9	7	5	7	7	5	8	5	5	6	5	7	7		6	8	9	9	5	8	6
3779	Q88QL0	50S ribosomal protein L17	5102245000			14363	128		1	Q88QL0	14363	128	50S ribosomal protein L17			0.000269034		10	10	10	10	10	9	8	9	10	9	10	9	9	10	9	7	7	9	7	9	9	9	9	9		10	10	10	10	10	9	8
3364	Q88P29	2-dehydro-3-deoxy-phosphogluconate aldolase, EC 4.1.2.14	5037724600			25004	235		1	Q88P29	25004	235	2-dehydro-3-deoxy-phosphogluconate aldolase, EC 4.1.2.14			0.000269034		10	10	10	9	8	9	8	9	11	13	9	13	11	10	11	10	8	8	8	8	8	8	8	8		10	10	10	9	8	9	8
289	P0AGE9	Succinate--CoA ligase [ADP-forming] subunit alpha, EC 6.2.1.5 (Succinyl-CoA synthetase subunit alpha, SCS-alpha)	5014778600			29777	289		1	P0AGE9	29777	289	Succinate--CoA ligase [ADP-forming] subunit alpha, EC 6.2.1.5 (Succinyl-CoA synthetase subunit alpha, SCS-alpha)			0.000269034		1	0	1	0	1	0	0	0	1	1	0	0	0	0	0	1	0	0	0	0	0	0	0	0		4	3	3	2	3	3	2
3805	Q88QN7	Elongation factor Tu-B, EF-Tu-B	4980889600			43479	397		1	Q88QN7	43479	397	Elongation factor Tu-B, EF-Tu-B			0.000269034		3	3	3	3	3	4	3	3	3	3	3	3	3	3	3	3	3	4	3	3	4	3	3	3		3	3	3	3	3	4	3
2977	Q88MH9	Elongation factor Ts, EF-Ts	4968469000			30432	287		1	Q88MH9	30432	287	Elongation factor Ts, EF-Ts			0.000269034		29	29	29	29	29	30	29	29	26	29	29	31	29	28	28	26	24	27	26	26	25	26	26	27		29	29	29	29	29	30	29
3808	Q88QN9	30S ribosomal protein S7	4913376400			17578	156		1	Q88QN9	17578	156	30S ribosomal protein S7			0.000269034		20	18	20	19	18	17	18	20	19	20	18	20	19	17	19	19	17	16	17	16	17	17	16	17		21	19	21	20	18	17	18
3787	Q88QL9	50S ribosomal protein L18	4882844900			12628	116		1	Q88QL9	12628	116	50S ribosomal protein L18			0.000269034		14	13	14	13	13	14	14	14	13	13	14	14	14	13	13	14	12	14	12	13	14	14	13	13		14	13	14	13	13	14	14
3780	Q88QL1	DNA-directed RNA polymerase subunit alpha, RNAP subunit alpha, EC 2.7.7.6 (RNA polymerase subunit alpha) (Transcriptase subunit alpha)	4876208300			36630	333		1	Q88QL1	36630	333	DNA-directed RNA polymerase subunit alpha, RNAP subunit alpha, EC 2.7.7.6 (RNA polymerase subunit alpha) (Transcriptase subunit alpha)			0.000269034		16	17	16	17	16	15	16	13	16	15	16	18	16	15	15	17	13	15	16	14	13	14	13	14		19	20	18	19	17	17	18
264	P0ABB4	ATP synthase subunit beta, EC 7.1.2.2 (ATP synthase F1 sector subunit beta) (F-ATPase subunit beta)	4778784200			50325	460		2	P0ABB4;Q88BX4	50325;49359	460;458	ATP synthase subunit beta, EC 7.1.2.2 (ATP synthase F1 sector subunit beta) (F-ATPase subunit beta);ATP synthase subunit beta, EC 7.1.2.2 (ATP synthase F1 sector subunit beta) (F-ATPase subunit beta)			0.000269034		0	0	0	0	0	0	0	0	0	0	0	0	0	0	0	0	0	0	0	0	0	0	0	0		8	7	8	7	7	8	7
3317	Q88NV5	Cold shock protein CapB	4776842200			7640	69		1	Q88NV5	7640	69	Cold shock protein CapB			0.000269034		8	6	6	8	7	7	7	7	7	7	7	7	6	7	6	7	5	5	4	6	6	6	6	7		8	6	6	8	7	7	7
3788	Q88QM0	50S ribosomal protein L6	4741634400			19143	177		1	Q88QM0	19143	177	50S ribosomal protein L6			0.000269034		13	12	13	14	11	13	11	10	11	12	12	14	11	11	12	12	11	12	11	11	10	11	12	12		14	13	14	15	12	14	12
3804	Q88QN6	30S ribosomal protein S10	4719785400			11753	103		1	Q88QN6	11753	103	30S ribosomal protein S10			0.000269034		10	10	10	10	10	10	10	10	10	10	10	10	10	10	10	10	10	10	10	10	10	10	10	10		10	10	10	10	10	10	10
3797	Q88QM9	30S ribosomal protein S3	4680685300			25725	228		1	Q88QM9	25725	228	30S ribosomal protein S3			0.000269034		14	15	15	12	13	13	12	12	12	12	12	14	10	11	13	12	12	12	11	13	13	12	12	12		19	20	20	17	18	18	17
3365	Q88P30	6-phosphogluconolactonase, 6PGL, EC 3.1.1.31	4674418100			25476	242		1	Q88P30	25476	242	6-phosphogluconolactonase, 6PGL, EC 3.1.1.31			0.000269034		12	12	12	9	10	12	10	10	14	15	13	15	12	13	12	11	10	13	10	10	10	11	10	10		12	12	12	9	10	12	10
287	P0AG67	30S ribosomal protein S1 (Bacteriophage Q beta RNA-directed RNA polymerase subunit I) (Small ribosomal subunit protein bS1)	4674152000			61158	557		1	P0AG67	61158	557	30S ribosomal protein S1 (Bacteriophage Q beta RNA-directed RNA polymerase subunit I) (Small ribosomal subunit protein bS1)			0.000269034		0	0	0	0	0	1	0	0	0	1	0	0	0	1	0	0	0	0	1	0	1	0	0	0		4	4	4	4	4	5	4
702	Q88CU5	Malic enzyme B, EC 1.1.1.40, EC 2.3.1.8	4627914900			45128	422		1	Q88CU5	45128	422	Malic enzyme B, EC 1.1.1.40, EC 2.3.1.8			0.000269034		29	30	30	27	29	32	29	29	31	32	28	33	29	31	32	29	27	30	27	27	28	27	27	27		29	30	30	27	29	32	29
3807	Q88QN8	Elongation factor G 1, EF-G 1	4587750200			78818	715		1	Q88QN8	78818	715	Elongation factor G 1, EF-G 1			0.000269034		54	55	52	51	49	56	50	50	47	55	50	56	50	50	56	48	47	49	42	47	49	49	48	45		54	55	52	51	49	56	50
2486	Q88KS4	Acetyl-CoA acetyltransferase, EC 2.3.1.9	4580362930			41383	397		1	Q88KS4	41383	397	Acetyl-CoA acetyltransferase, EC 2.3.1.9			0.000269034		18	16	17	16	18	21	19	19	22	24	21	23	21	21	21	21	19	19	18	19	13	13	13	15		18	16	17	16	18	21	19
1058	Q88DZ0	Ketol-acid reductoisomerase (NADP(+)), KARI, EC 1.1.1.86 (Acetohydroxy-acid isomeroreductase, AHIR) (Alpha-keto-beta-hydroxylacyl reductoisomerase) (Ketol-acid reductoisomerase type 1) (Ketol-acid reductoisomerase type I)	4498673700			36370	338		1	Q88DZ0	36370	338	Ketol-acid reductoisomerase (NADP(+)), KARI, EC 1.1.1.86 (Acetohydroxy-acid isomeroreductase, AHIR) (Alpha-keto-beta-hydroxylacyl reductoisomerase) (Ketol-acid reductoisomerase type 1) (Ketol-acid reductoisomerase type I)			0.000269034		24	24	24	23	22	26	22	23	23	25	22	26	20	21	23	22	17	20	19	18	17	19	19	19		24	24	24	23	22	26	22
3796	Q88QM8	50S ribosomal protein L16	4498556700			15373	137		1	Q88QM8	15373	137	50S ribosomal protein L16			0.000269034		10	11	11	11	10	10	9	10	10	11	10	11	9	11	10	10	9	11	11	11	10	10	11	11		10	11	11	11	10	10	9
1490	Q88FS1	Isocitrate dehydrogenase [NADP], EC 1.1.1.42 (Oxalosuccinate decarboxylase)	4475021000			79900	741		1	Q88FS1	79900	741	Isocitrate dehydrogenase [NADP], EC 1.1.1.42 (Oxalosuccinate decarboxylase)			0.000269034		58	58	58	57	56	60	54	59	51	57	55	59	58	55	56	55	46	51	48	50	48	43	46	46		58	58	58	57	56	60	54
3725	Q88QE9	Aldehyde dehydrogenase, EC 1.2.1.3	4411119900			55268	506		1	Q88QE9	55268	506	Aldehyde dehydrogenase, EC 1.2.1.3			0.000269034		19	20	20	16	21	22	20	22	22	24	21	25	19	22	23	21	19	19	18	18	19	19	17	19		19	20	20	16	21	22	20
3812	Q88QP3	50S ribosomal protein L10	4395776400			17686	166		1	Q88QP3	17686	166	50S ribosomal protein L10			0.000269034		15	13	12	14	13	15	13	13	13	13	13	12	11	13	14	13	12	12	11	13	14	14	12	13		15	13	12	14	13	15	13
3784	Q88QL6	50S ribosomal protein L15	4384976500			15189	144		1	Q88QL6	15189	144	50S ribosomal protein L15			0.000269034		13	13	13	13	12	12	12	12	12	13	13	13	12	12	13	13	11	12	12	11	12	12	10	11		16	15	16	16	15	15	15
2484	Q88KS2	Enoyl-CoA hydratase, EC 4.2.1.-, EC 4.2.1.17	4331396930			27668	257		1	Q88KS2	27668	257	Enoyl-CoA hydratase, EC 4.2.1.-, EC 4.2.1.17			0.000269034		16	16	15	15	16	17	16	17	18	19	16	19	17	16	16	18	16	16	15	15	13	12	13	14		16	16	15	15	16	17	16
886	Q88DE9	30S ribosomal protein S18	4316646400			8927	76		1	Q88DE9	8927	76	30S ribosomal protein S18			0.000269034		8	8	8	8	6	8	7	7	6	7	6	8	6	7	7	6	7	8	7	7	8	8	7	7		9	9	9	9	7	9	8
3790	Q88QM2	30S ribosomal protein S14	4282836100			11403	101		1	Q88QM2	11403	101	30S ribosomal protein S14			0.000269034		6	8	8	8	6	6	6	7	7	8	7	8	8	8	8	8	6	7	7	7	7	7	6	7		6	8	8	8	6	6	6
262	P0ABB0	ATP synthase subunit alpha, EC 7.1.2.2 (ATP synthase F1 sector subunit alpha) (F-ATPase subunit alpha)	4268431400			55222	513		2	P0ABB0;Q88BX2	55222;55352	513;514	ATP synthase subunit alpha, EC 7.1.2.2 (ATP synthase F1 sector subunit alpha) (F-ATPase subunit alpha);ATP synthase subunit alpha, EC 7.1.2.2 (ATP synthase F1 sector subunit alpha) (F-ATPase subunit alpha)			0.000269034		0	0	0	0	0	0	0	0	0	0	0	0	0	0	0	0	0	0	0	0	0	0	0	0		3	4	4	4	4	3	4
3802	Q88QN4	50S ribosomal protein L4	4223955900			21811	200		1	Q88QN4	21811	200	50S ribosomal protein L4			0.000269034		11	12	12	12	10	11	9	10	11	10	11	11	11	12	11	12	8	10	9	8	9	9	9	10		11	12	12	12	10	11	9
2330	Q88K24	50S ribosomal protein L20	4117922700			13280	118		1	Q88K24	13280	118	50S ribosomal protein L20			0.000269034		11	10	11	11	9	11	9	10	8	11	9	11	9	9	10	9	9	10	9	9	9	10	8	10		12	11	12	12	10	12	10
1360	Q88F96	Electron transfer flavoprotein subunit beta	4026350900			26361	249		1	Q88F96	26361	249	Electron transfer flavoprotein subunit beta			0.000269034		23	21	20	19	19	21	19	22	20	21	22	23	20	17	20	21	18	20	19	19	18	18	17	18		23	21	20	19	19	21	19
3814	Q88QP5	50S ribosomal protein L11	3934468600			14866	143		1	Q88QP5	14866	143	50S ribosomal protein L11			0.000269034		15	15	15	13	12	15	13	13	12	14	13	14	12	13	14	13	13	12	13	14	13	13	13	14		15	15	15	13	12	15	13
427	Q88BX2	ATP synthase subunit alpha, EC 7.1.2.2 (ATP synthase F1 sector subunit alpha) (F-ATPase subunit alpha)	3867377500			55352	514		1	Q88BX2	55352	514	ATP synthase subunit alpha, EC 7.1.2.2 (ATP synthase F1 sector subunit alpha) (F-ATPase subunit alpha)			0.000269034		35	36	35	35	35	37	34	35	33	34	33	35	35	33	35	34	32	33	31	31	32	32	31	33		35	36	35	35	35	37	34
163	P08200	Isocitrate dehydrogenase [NADP], IDH, EC 1.1.1.42 (IDP) (NADP(+)-specific ICDH) (Oxalosuccinate decarboxylase)	3855410200			45757	416		1	P08200	45757	416	Isocitrate dehydrogenase [NADP], IDH, EC 1.1.1.42 (IDP) (NADP(+)-specific ICDH) (Oxalosuccinate decarboxylase)			0.000269034		1	0	0	0	2	1	2	2	1	2	1	2	2	2	2	1	2	1	1	2	2	2	2	2		6	5	4	4	6	6	7
888	Q88DF1	50S ribosomal protein L9	3834141600			15467	148		1	Q88DF1	15467	148	50S ribosomal protein L9			0.000269034		11	12	12	12	12	11	10	9	9	11	10	11	9	9	12	11	11	10	10	10	10	10	9	10		11	12	12	12	12	11	10
885	Q88DE8	30S ribosomal protein S6	3763951600			16373	141		1	Q88DE8	16373	141	30S ribosomal protein S6			0.000269034		12	12	12	12	12	11	12	12	11	12	12	12	12	12	12	12	10	12	8	10	10	11	11	12		12	12	12	12	12	11	12
2767	Q88LS0	Elongation factor P, EF-P	3720639600			21303	189		1	Q88LS0	21303	189	Elongation factor P, EF-P			0.000269034		11	11	11	11	11	11	11	11	11	11	11	11	11	11	11	11	11	11	11	11	11	11	11	11		11	11	11	11	11	11	11
3786	Q88QL8	30S ribosomal protein S5	3685851000			17666	166		1	Q88QL8	17666	166	30S ribosomal protein S5			0.000269034		17	17	17	17	14	17	15	15	14	16	14	17	15	15	16	14	11	14	11	12	12	14	10	11		17	17	17	17	14	17	15
429	Q88BX4	ATP synthase subunit beta, EC 7.1.2.2 (ATP synthase F1 sector subunit beta) (F-ATPase subunit beta)	3654327800			49359	458		1	Q88BX4	49359	458	ATP synthase subunit beta, EC 7.1.2.2 (ATP synthase F1 sector subunit beta) (F-ATPase subunit beta)			0.000269034		32	31	31	32	32	31	30	32	31	29	29	32	31	31	31	31	29	29	27	28	29	28	28	28		32	31	31	32	32	31	30
3800	Q88QN2	50S ribosomal protein L2	3583495300			29669	274		1	Q88QN2	29669	274	50S ribosomal protein L2			0.000269034		19	21	21	21	18	20	17	19	17	21	18	21	19	18	20	18	19	21	18	19	19	19	19	20		19	21	21	21	18	20	17
1361	Q88F97	Electron transfer flavoprotein subunit alpha	3526050200			31237	309		1	Q88F97	31237	309	Electron transfer flavoprotein subunit alpha			0.000269034		16	15	16	15	14	13	15	15	16	16	16	17	16	15	15	16	13	14	13	12	12	13	11	12		17	16	17	16	15	14	16
3237	Q88NK1	Basic-amino-acid specific porin OprD, EC 3.4.21.-	3524958100			46120	421		1	Q88NK1	46120	421	Basic-amino-acid specific porin OprD, EC 3.4.21.-			0.000269034		22	23	24	23	24	24	25	24	25	26	24	25	26	25	24	25	24	25	25	24	24	23	23	25		22	23	24	23	24	24	25
1433	Q88FI4	Elongation factor G 2, EF-G 2	3518778200			77833	703		2	Q88FI4;Q88QN8	77833;78818	703;715	Elongation factor G 2, EF-G 2;Elongation factor G 1, EF-G 1			0.000269034		0	0	0	0	0	0	0	0	0	0	0	0	0	0	0	0	0	0	0	0	0	0	0	0		9	9	9	9	8	9	9
228	P0A7W1	30S ribosomal protein S5 (Small ribosomal subunit protein uS5)	3513472100			17603	167		2	P0A7W1;Q88QL8	17603;17666	167;166	30S ribosomal protein S5 (Small ribosomal subunit protein uS5);30S ribosomal protein S5			0.00205444		0	0	0	0	0	0	0	0	0	0	0	0	0	0	0	0	0	0	0	0	0	0	0	0		1	1	1	1	1	1	1
2983	Q88MP1	2,3,4,5-tetrahydropyridine-2,6-dicarboxylate N-succinyltransferase, EC 2.3.1.117 (Tetrahydrodipicolinate N-succinyltransferase, THDP succinyltransferase, THP succinyltransferase) (Tetrahydropicolinate succinylase)	3512942300			35858	344		1	Q88MP1	35858	344	2,3,4,5-tetrahydropyridine-2,6-dicarboxylate N-succinyltransferase, EC 2.3.1.117 (Tetrahydrodipicolinate N-succinyltransferase, THDP succinyltransferase, THP succinyltransferase) (Tetrahydropicolinate succinylase)			0.000269034		21	21	17	21	18	21	17	20	20	21	18	23	17	17	20	20	17	19	16	16	18	19	18	20		21	21	17	21	18	21	17
2834	Q88M03	30S ribosomal protein S1	3485028100			63505	576		1	Q88M03	63505	576	30S ribosomal protein S1			0.000269034		45	44	43	44	39	40	38	40	38	41	42	45	41	39	39	42	36	37	33	37	37	35	36	37		45	44	43	44	39	40	38
1376	Q88FB3	Succinate--CoA ligase [ADP-forming] subunit alpha, EC 6.2.1.5 (Succinyl-CoA synthetase subunit alpha, SCS-alpha)	3452461400			30111	294		1	Q88FB3	30111	294	Succinate--CoA ligase [ADP-forming] subunit alpha, EC 6.2.1.5 (Succinyl-CoA synthetase subunit alpha, SCS-alpha)			0.000269034		20	21	19	19	19	21	18	19	19	22	19	22	19	19	20	17	16	20	16	16	17	16	16	16		20	21	19	19	19	21	18
775	Q88D27	ATP-dependent protease ATPase subunit HslU (Unfoldase HslU)	3411165500			49982	447		1	Q88D27	49982	447	ATP-dependent protease ATPase subunit HslU (Unfoldase HslU)			0.000269034		27	29	31	29	28	27	30	30	29	32	30	32	28	28	33	29	25	26	25	25	29	28	28	31		27	29	31	29	28	27	30
3506	Q88PK1	Nucleoside diphosphate kinase, NDK, NDP kinase, EC 2.7.4.6 (Nucleoside-2-P kinase)	3399537000			15044	141		1	Q88PK1	15044	141	Nucleoside diphosphate kinase, NDK, NDP kinase, EC 2.7.4.6 (Nucleoside-2-P kinase)			0.000269034		11	11	10	11	11	11	10	10	10	11	10	10	10	11	10	11	10	11	10	10	11	10	11	11		11	11	10	11	11	11	10
3782	Q88QL3	30S ribosomal protein S13	3370833100			13256	118		1	Q88QL3	13256	118	30S ribosomal protein S13			0.000269034		8	8	8	8	8	9	8	8	8	9	8	9	8	8	8	8	8	8	7	8	8	8	8	8		9	9	9	9	9	10	9
2561	Q88L05	Universal stress protein	3337752470			16209	146		1	Q88L05	16209	146	Universal stress protein			0.000269034		8	8	6	6	8	8	8	8	8	9	8	8	8	9	9	9	8	9	6	7	3	4	3	4		8	8	6	6	8	8	8
3793	Q88QM5	50S ribosomal protein L14	3324302400			13410	122		1	Q88QM5	13410	122	50S ribosomal protein L14			0.000269034		14	14	14	14	13	13	14	13	13	14	13	14	13	14	14	14	12	13	13	13	12	12	12	13		15	15	15	15	14	14	15
1374	Q88FB1	Dihydrolipoyl dehydrogenase, EC 1.8.1.4	3308224000			49912	478		1	Q88FB1	49912	478	Dihydrolipoyl dehydrogenase, EC 1.8.1.4			0.000269034		23	24	23	24	23	27	21	23	22	26	22	28	24	23	23	23	19	24	22	22	23	22	21	21		23	24	23	24	23	27	21
2488	Q88KS6	Putative acyl-CoA synthetase, EC 6.2.1.-	3284578510			61224	561		1	Q88KS6	61224	561	Putative acyl-CoA synthetase, EC 6.2.1.-			0.000269034		22	24	25	24	27	38	29	31	37	40	34	40	33	33	38	35	30	36	30	31	20	21	17	19		22	24	25	24	27	38	29
3156	Q88N97	50S ribosomal protein L13	3260835800			15862	142		1	Q88N97	15862	142	50S ribosomal protein L13			0.000269034		12	10	12	10	10	11	11	12	8	11	10	11	11	9	9	9	8	11	8	10	10	10	9	9		13	11	13	11	11	12	12
3973	Q88R76	Regulator of murein cross-linking	3260429300			15616	146		1	Q88R76	15616	146	Regulator of murein cross-linking			0.000269034		9	8	9	8	12	12	13	13	9	13	12	12	12	9	11	11	13	10	13	13	14	14	13	14		11	10	11	10	14	14	15
3809	Q88QP0	30S ribosomal protein S12	3172111500			13727	123		1	Q88QP0	13727	123	30S ribosomal protein S12			0.000269034		5	5	5	5	5	6	5	5	5	6	5	6	5	5	5	5	5	5	5	5	5	5	5	5		7	7	7	7	7	8	7
2595	Q88L51	Putative 4-hydroxy-4-methyl-2-oxoglutarate aldolase, HMG aldolase, EC 4.1.3.17 (Oxaloacetate decarboxylase, OAA decarboxylase, EC 4.1.1.112) (Regulator of ribonuclease activity homolog) (RraA-like protein)	3166560000			17646	163		1	Q88L51	17646	163	Putative 4-hydroxy-4-methyl-2-oxoglutarate aldolase, HMG aldolase, EC 4.1.3.17 (Oxaloacetate decarboxylase, OAA decarboxylase, EC 4.1.1.112) (Regulator of ribonuclease activity homolog) (RraA-like protein)			0.000269034		11	11	10	10	12	14	10	11	11	12	10	13	9	9	12	10	7	9	6	7	5	6	6	6		11	11	10	10	12	14	10
274	P0ACY3	Uncharacterized protein YeaG	3098850200			74480	644		1	P0ACY3	74480	644	Uncharacterized protein YeaG			0.000269034		0	0	0	0	0	1	0	0	0	2	1	2	1	1	1	0	1	1	1	0	1	1	1	1		8	7	7	7	10	11	10
364	P59374	30S ribosomal protein S11	3039886200			13660	129		1	P59374	13660	129	30S ribosomal protein S11			0.000269034		10	10	10	10	10	9	10	9	10	10	10	9	10	9	9	9	9	9	8	9	10	8	10	9		10	10	10	10	10	9	10
3801	Q88QN3	50S ribosomal protein L23	3009518600			10900	99		1	Q88QN3	10900	99	50S ribosomal protein L23			0.000269034		10	11	10	11	10	11	9	10	9	11	8	10	9	9	9	10	8	10	11	9	10	10	9	11		10	11	10	11	10	11	9
1771	Q88H54	Branched-chain-amino-acid aminotransferase, EC 2.6.1.42	3007790000			36863	339		1	Q88H54	36863	339	Branched-chain-amino-acid aminotransferase, EC 2.6.1.42			0.000269034		24	27	26	21	24	27	23	25	25	27	24	28	24	24	25	24	21	25	19	21	22	20	22	21		24	27	26	21	24	27	23
425	Q88BX0	ATP synthase subunit b (ATP synthase F(0) sector subunit b) (ATPase subunit I) (F-type ATPase subunit b, F-ATPase subunit b)	2907997000			16898	156		1	Q88BX0	16898	156	ATP synthase subunit b (ATP synthase F(0) sector subunit b) (ATPase subunit I) (F-type ATPase subunit b, F-ATPase subunit b)			0.000269034		15	14	15	14	15	14	14	15	15	15	15	15	15	14	15	14	13	15	15	14	15	14	14	15		15	14	15	14	15	14	14
3385	Q88P53	Ornithine carbamoyltransferase, catabolic, OTCase, EC 2.1.3.3	2889894600			37911	336		1	Q88P53	37911	336	Ornithine carbamoyltransferase, catabolic, OTCase, EC 2.1.3.3			0.000269034		21	20	19	20	24	27	24	24	21	25	23	27	21	20	21	22	19	19	18	18	21	22	23	22		21	20	19	20	24	27	24
536	Q88C99	50S ribosomal protein L28	2881841600			8922	78		1	Q88C99	8922	78	50S ribosomal protein L28			0.000269034		5	5	5	5	5	5	5	5	5	5	5	5	5	5	5	5	5	5	5	5	4	5	5	4		7	8	8	8	7	8	7
3634	Q88Q19	Uncharacterized protein	2819286300			18133	171		1	Q88Q19	18133	171	Uncharacterized protein			0.000269034		1	1	1	1	1	1	1	1	1	1	1	1	1	1	1	1	1	1	1	1	1	1	1	1		1	1	1	1	1	1	1
2414	Q88KF1	Aconitate hydratase B, EC 4.2.1.3, EC 4.2.1.99 (2-methylisocitrate dehydratase)	2799906200			93610	869		1	Q88KF1	93610	869	Aconitate hydratase B, EC 4.2.1.3, EC 4.2.1.99 (2-methylisocitrate dehydratase)			0.000269034		45	45	48	44	44	45	43	44	48	50	47	51	44	42	47	46	44	44	40	40	42	41	41	42		45	45	48	44	44	45	43
3035	Q88MV3	50S ribosomal protein L19	2799362100			13012	116		1	Q88MV3	13012	116	50S ribosomal protein L19			0.000269034		12	12	11	11	10	12	10	12	9	10	11	12	11	11	12	10	10	10	10	10	11	10	10	10		12	12	11	11	10	12	10
812	Q88D67	Fructose-1,6-bisphosphate aldolase, FBP aldolase, EC 4.1.2.13	2760409600			38453	354		1	Q88D67	38453	354	Fructose-1,6-bisphosphate aldolase, FBP aldolase, EC 4.1.2.13			0.000269034		24	24	24	25	25	26	24	25	24	24	23	26	23	24	26	23	24	24	22	24	24	24	22	24		24	24	24	25	25	26	24
2248	Q88JP8	Transcriptional regulator, IclR family	2755120800			27865	258		1	Q88JP8	27865	258	Transcriptional regulator, IclR family			0.000269034		9	9	9	9	9	9	9	9	9	10	9	9	10	10	10	10	8	9	8	9	9	9	8	8		9	9	9	9	9	9	9
2452	Q88KJ1	Trigger factor, TF, EC 5.2.1.8 (PPIase)	2731435500			48517	437		1	Q88KJ1	48517	437	Trigger factor, TF, EC 5.2.1.8 (PPIase)			0.000269034		31	30	29	30	27	30	27	28	28	28	28	31	28	29	30	27	26	26	25	25	26	27	25	26		31	30	29	30	27	30	27
3628	Q88Q10	50S ribosomal protein L21	2724103000			11632	104		1	Q88Q10	11632	104	50S ribosomal protein L21			0.000269034		9	9	10	9	9	9	9	9	7	8	9	9	8	8	9	8	9	9	9	9	10	10	10	9		9	9	10	9	9	9	9
2487	Q88KS5	3-hydroxyacyl-CoA dehydrogenase type-2, EC 1.1.1.178, EC 1.1.1.35	2712603820			26030	255		1	Q88KS5	26030	255	3-hydroxyacyl-CoA dehydrogenase type-2, EC 1.1.1.178, EC 1.1.1.35			0.000269034		12	11	12	13	12	13	12	12	13	13	13	13	12	12	13	12	12	13	12	12	9	8	10	11		12	11	12	13	12	13	12
2958	Q88MF9	Enolase, EC 4.2.1.11 (2-phospho-D-glycerate hydro-lyase) (2-phosphoglycerate dehydratase)	2706244000			45490	429		1	Q88MF9	45490	429	Enolase, EC 4.2.1.11 (2-phospho-D-glycerate hydro-lyase) (2-phosphoglycerate dehydratase)			0.000269034		27	27	26	22	23	29	22	29	20	30	22	30	23	21	29	24	22	25	18	18	17	21	19	20		27	27	26	22	23	29	22
3464	Q88PF3	Fumarate hydratase class I, EC 4.2.1.2	2703643400			54767	507		1	Q88PF3	54767	507	Fumarate hydratase class I, EC 4.2.1.2			0.000269034		22	24	25	25	25	25	23	23	24	26	26	27	25	24	24	25	24	24	23	24	23	23	21	24		22	24	25	25	25	25	23
1222	Q88EI9	Aspartate kinase, EC 2.7.2.4 (Aspartokinase)	2662672300			44605	411		1	Q88EI9	44605	411	Aspartate kinase, EC 2.7.2.4 (Aspartokinase)			0.000269034		25	25	22	22	21	25	21	25	22	25	21	26	21	21	24	22	20	23	21	20	21	20	21	21		25	25	22	22	21	25	21
3795	Q88QM7	50S ribosomal protein L29	2650647200			7303	64		1	Q88QM7	7303	64	50S ribosomal protein L29			0.000269034		8	8	8	8	7	7	7	8	6	8	8	8	8	7	8	7	6	6	6	6	6	6	6	6		8	8	8	8	7	7	7
2597	Q88L53	Phosphoenolpyruvate synthase, PEP synthase, EC 2.7.9.2 (Pyruvate, water dikinase)	2641391200			86016	791		1	Q88L53	86016	791	Phosphoenolpyruvate synthase, PEP synthase, EC 2.7.9.2 (Pyruvate, water dikinase)			0.000269034		49	51	50	52	47	51	50	48	43	47	42	50	41	40	42	39	36	40	36	36	34	38	37	37		49	51	50	52	47	51	50
237	P0A867	Transaldolase A, EC 2.2.1.2	2593576950			35659	316		2	P0A867;Q88KX1	35659;33615	316;308	Transaldolase A, EC 2.2.1.2;Transaldolase, EC 2.2.1.2			0.00053234		0	0	0	0	0	0	0	0	0	0	0	0	0	0	0	0	0	0	0	0	0	0	0	0		1	1	1	1	1	1	1
3378	Q88P43	Phosphogluconate dehydratase, EC 4.2.1.12	2535624600			65360	608		1	Q88P43	65360	608	Phosphogluconate dehydratase, EC 4.2.1.12			0.000269034		27	25	28	27	25	29	25	27	25	29	26	29	26	26	26	26	25	27	25	26	25	25	24	25		27	25	28	27	25	29	25
510	Q88C70	DNA-binding protein HU-alpha	2534964700			10551	99		1	Q88C70	10551	99	DNA-binding protein HU-alpha			0.000269034		12	12	11	11	12	12	12	12	12	12	12	12	12	12	12	12	11	12	11	11	11	11	11	11		12	12	11	11	12	12	12
3366	Q88P31	Glucose-6-phosphate 1-dehydrogenase, G6PD, EC 1.1.1.49	2515263700			55001	489		1	Q88P31	55001	489	Glucose-6-phosphate 1-dehydrogenase, G6PD, EC 1.1.1.49			0.000269034		26	25	26	26	26	27	25	27	30	32	31	32	28	28	29	27	24	29	25	25	26	24	23	26		26	25	26	26	26	27	25
480	Q88C37	Pyruvate carboxylase subunit B, EC 6.4.1.1	2468867900			65626	602		1	Q88C37	65626	602	Pyruvate carboxylase subunit B, EC 6.4.1.1			0.000269034		40	40	38	39	31	36	28	34	33	36	33	39	33	31	37	30	29	31	26	27	28	28	28	27		40	40	38	39	31	36	28
230	P0A7Z4	DNA-directed RNA polymerase subunit alpha, RNAP subunit alpha, EC 2.7.7.6 (RNA polymerase subunit alpha) (Transcriptase subunit alpha)	2451698500			36512	329		2	P0A7Z4;Q88QL1	36512;36630	329;333	DNA-directed RNA polymerase subunit alpha, RNAP subunit alpha, EC 2.7.7.6 (RNA polymerase subunit alpha) (Transcriptase subunit alpha);DNA-directed RNA polymerase subunit alpha, RNAP subunit alpha, EC 2.7.7.6 (RNA polymerase subunit alpha) (Transcriptase subunit alpha)			0.000269034		0	0	0	0	0	0	0	0	0	0	0	0	0	0	0	0	0	0	0	0	0	0	0	0		5	5	5	5	5	4	5
3512	Q88PK7	Iron-sulfur cluster assembly scaffold protein IscU	2429557800			13856	128		1	Q88PK7	13856	128	Iron-sulfur cluster assembly scaffold protein IscU			0.000269034		6	7	6	6	6	9	6	6	6	8	6	9	6	6	7	6	5	6	5	6	5	5	5	5		7	8	7	7	7	11	7
1429	Q88FI0	Isocitrate lyase, EC 4.1.3.1 (Isocitrase) (Isocitratase)	2421742000			48634	441		1	Q88FI0	48634	441	Isocitrate lyase, EC 4.1.3.1 (Isocitrase) (Isocitratase)			0.000269034		20	19	18	19	21	25	19	20	23	28	24	28	22	22	26	21	22	23	23	22	19	21	18	18		20	19	18	19	21	25	19
2203	Q88JG9	Aldehyde dehydrogenase, EC 1.2.1.3	2381237700			54904	506		2	Q88JG9;Q88QE9	54904;55268	506;506	Aldehyde dehydrogenase, EC 1.2.1.3;Aldehyde dehydrogenase, EC 1.2.1.3			0.000269034		0	0	0	0	0	0	0	0	0	0	0	0	0	0	0	0	0	0	0	0	0	0	0	0		8	6	6	5	7	10	6
315	P23538	Phosphoenolpyruvate synthase, PEP synthase, EC 2.7.9.2 (Pyruvate, water dikinase)	2330768300			87435	792		1	P23538	87435	792	Phosphoenolpyruvate synthase, PEP synthase, EC 2.7.9.2 (Pyruvate, water dikinase)			0.000269034		0	1	1	1	1	1	1	1	1	0	1	0	0	1	0	0	1	1	1	0	0	0	0	1		4	5	5	5	4	5	4
266	P0ABD8	Biotin carboxyl carrier protein of acetyl-CoA carboxylase, BCCP	2286270100			16687	156		1	P0ABD8	16687	156	Biotin carboxyl carrier protein of acetyl-CoA carboxylase, BCCP			0.000269034		0	0	0	0	1	1	0	1	1	1	1	1	1	1	1	1	1	0	0	0	1	0	0	0		1	1	1	1	2	2	1
2766	Q88LR9	Organic hydroperoxide resistance protein	2204959000			14665	142		1	Q88LR9	14665	142	Organic hydroperoxide resistance protein			0.000269034		4	7	6	6	7	7	7	7	7	7	7	7	6	7	7	7	6	7	6	6	6	5	7	7		4	7	6	6	7	7	7
239	P0A870	Transaldolase B, EC 2.2.1.2	2177541800			35219	317		2	P0A870;Q88KX1	35219;33615	317;308	Transaldolase B, EC 2.2.1.2;Transaldolase, EC 2.2.1.2			0.000269034		0	0	0	0	0	0	0	0	0	0	0	0	0	0	0	0	0	0	0	0	0	0	0	0		2	2	2	2	2	2	2
3679	Q88Q95	30S ribosomal protein S20	2173112700			10069	92		1	Q88Q95	10069	92	30S ribosomal protein S20			0.000269034		6	7	5	4	4	5	4	5	3	5	4	6	3	5	5	6	4	5	4	4	3	4	4	6		6	7	5	4	4	5	4
3286	Q88NR4	Branched-chain amino acids ABC transporter-periplasmic leucine binding subunit	2168230000			39402	371		1	Q88NR4	39402	371	Branched-chain amino acids ABC transporter-periplasmic leucine binding subunit			0.000269034		31	31	32	31	31	34	30	30	33	35	32	37	33	35	35	33	31	32	29	29	28	24	24	29		32	32	33	32	32	35	31
3903	Q88QZ5	Pyruvate dehydrogenase E1 component, EC 1.2.4.1	2165954700			99333	881		1	Q88QZ5	99333	881	Pyruvate dehydrogenase E1 component, EC 1.2.4.1			0.000269034		64	64	63	62	60	64	59	60	58	65	58	65	59	58	58	57	55	54	53	55	50	57	54	59		64	64	63	62	60	64	59
2581	Q88L30	Uncharacterized protein	2094519400			11370	104		1	Q88L30	11370	104	Uncharacterized protein			0.000269034		9	8	9	9	9	8	9	9	8	8	9	9	8	7	8	6	6	7	6	6	6	7	6	6		9	8	9	9	9	8	9
3384	Q88P52	Arginine deiminase, ADI, EC 3.5.3.6 (Arginine dihydrolase, AD)	2093628800			46462	417		1	Q88P52	46462	417	Arginine deiminase, ADI, EC 3.5.3.6 (Arginine dihydrolase, AD)			0.000269034		20	22	20	21	23	28	24	27	24	30	23	32	22	21	23	23	20	23	19	18	23	24	24	25		20	22	20	21	23	28	24
4086	Q88RM9	Carbonic anhydrase, EC 4.2.1.1 (Carbonate dehydratase)	2091187300			26001	239		1	Q88RM9	26001	239	Carbonic anhydrase, EC 4.2.1.1 (Carbonate dehydratase)			0.000269034		14	14	14	14	14	16	14	14	14	17	14	17	13	13	17	13	11	13	10	11	11	12	11	11		14	14	14	14	14	16	14
588	Q88CG6	Thioredoxin	2091147700			11744	109		1	Q88CG6	11744	109	Thioredoxin			0.000269034		12	11	11	9	11	12	9	10	10	12	10	13	9	8	11	8	8	9	8	9	8	8	8	9		12	11	11	9	11	12	9
369	P59604	Argininosuccinate synthase, EC 6.3.4.5 (Citrulline--aspartate ligase)	2058091300			45164	405		1	P59604	45164	405	Argininosuccinate synthase, EC 6.3.4.5 (Citrulline--aspartate ligase)			0.000269034		26	26	26	27	25	26	25	26	26	26	26	27	25	26	26	26	24	25	23	23	23	21	21	24		26	26	26	27	25	26	25
1812	Q88HB7	Putative glyceraldehyde-3-phosphate dehydrogenase, EC 1.2.1.59	2019303300			59981	539		1	Q88HB7	59981	539	Putative glyceraldehyde-3-phosphate dehydrogenase, EC 1.2.1.59			0.000269034		33	29	28	29	32	33	32	33	29	29	31	33	33	32	35	33	30	32	29	29	28	27	27	27		33	29	28	29	32	33	32
3858	Q88QU0	Protein kinase, EC 2.7.11.1	2000388900			73783	640		1	Q88QU0	73783	640	Protein kinase, EC 2.7.11.1			0.000269034		28	28	28	29	40	42	42	43	40	45	39	46	39	36	41	37	32	36	30	33	32	31	31	34		28	28	28	29	40	42	42
3663	Q88Q71	Chaperone protein ClpB	1987018500			94862	854		1	Q88Q71	94862	854	Chaperone protein ClpB			0.000269034		56	57	56	54	58	61	59	60	57	57	59	65	54	54	57	59	51	55	51	50	54	56	56	55		57	58	57	55	59	62	60
1384	Q88FC3	3-oxoacyl-[acyl-carrier-protein] synthase 1, EC 2.3.1.-, EC 2.3.1.41	1984179100			43264	406		1	Q88FC3	43264	406	3-oxoacyl-[acyl-carrier-protein] synthase 1, EC 2.3.1.-, EC 2.3.1.41			0.000269034		15	15	15	12	13	15	13	14	15	16	14	15	12	13	14	14	11	14	11	12	11	12	11	11		15	15	15	12	13	15	13
430	Q88BX5	ATP synthase epsilon chain (ATP synthase F1 sector epsilon subunit) (F-ATPase epsilon subunit)	1974997100			14538	139		1	Q88BX5	14538	139	ATP synthase epsilon chain (ATP synthase F1 sector epsilon subunit) (F-ATPase epsilon subunit)			0.000269034		8	8	8	8	8	8	8	8	7	8	8	8	7	7	8	6	8	7	8	7	8	8	8	8		8	8	8	8	8	8	8
809	Q88D64	Phosphoglycerate kinase, EC 2.7.2.3	1945319600			40005	387		1	Q88D64	40005	387	Phosphoglycerate kinase, EC 2.7.2.3			0.000269034		23	23	21	21	22	23	22	21	20	22	21	23	20	20	22	20	20	19	19	21	20	17	20	18		23	23	21	21	22	24	22
97	A0A140FWK2	D-hydantoinase/dihydropyrimidinase, EC 3.5.2.2	1925852230			52459	479		1	A0A140FWK2	52459	479	D-hydantoinase/dihydropyrimidinase, EC 3.5.2.2			0.000269034		19	22	21	21	24	26	24	24	27	28	23	26	24	24	24	24	23	23	23	22	22	21	23	22		19	22	21	21	24	26	24
3732	Q88QF6	Inorganic pyrophosphatase, EC 3.6.1.1 (Pyrophosphate phospho-hydrolase, PPase)	1920185300			19189	175		1	Q88QF6	19189	175	Inorganic pyrophosphatase, EC 3.6.1.1 (Pyrophosphate phospho-hydrolase, PPase)			0.000269034		13	14	14	13	13	13	14	14	12	14	13	14	13	11	14	14	12	13	9	10	9	12	10	10		13	14	14	13	13	13	14
1028	Q88DW0	Polyribonucleotide nucleotidyltransferase, EC 2.7.7.8 (Polynucleotide phosphorylase, PNPase)	1919961600			75011	701		1	Q88DW0	75011	701	Polyribonucleotide nucleotidyltransferase, EC 2.7.7.8 (Polynucleotide phosphorylase, PNPase)			0.000269034		35	37	39	37	35	42	39	38	35	41	34	41	37	35	34	35	31	34	33	31	31	28	28	32		37	39	41	39	37	44	40
2450	Q88KI9	ATP-dependent Clp protease ATP-binding subunit ClpX	1878530500			48526	442		1	Q88KI9	48526	442	ATP-dependent Clp protease ATP-binding subunit ClpX			0.000269034		17	18	17	17	17	19	18	18	18	18	18	20	17	16	18	16	16	16	16	16	15	15	16	16		18	20	18	19	19	22	19
3815	Q88QP6	Transcription termination/antitermination protein NusG	1859220100			20048	177		1	Q88QP6	20048	177	Transcription termination/antitermination protein NusG			0.000269034		13	13	13	13	13	11	13	13	13	13	13	13	13	13	13	13	12	12	12	12	12	12	12	12		13	13	13	13	13	11	13
618	Q88CJ9	Spermidine/putrescine ABC transporter-periplasmic subunit	1846905000			40068	365		1	Q88CJ9	40068	365	Spermidine/putrescine ABC transporter-periplasmic subunit			0.000269034		26	24	26	24	27	24	27	26	24	27	29	30	30	28	27	26	24	26	24	27	21	20	19	19		26	24	26	24	27	24	27
3811	Q88QP2	DNA-directed RNA polymerase subunit beta, RNAP subunit beta, EC 2.7.7.6 (RNA polymerase subunit beta) (Transcriptase subunit beta)	1840432300			150993	1357		1	Q88QP2	150993	1357	DNA-directed RNA polymerase subunit beta, RNAP subunit beta, EC 2.7.7.6 (RNA polymerase subunit beta) (Transcriptase subunit beta)			0.000269034		76	76	76	75	76	77	75	75	74	80	74	79	75	76	75	74	69	76	71	73	69	69	72	72		90	90	91	90	90	92	88
3810	Q88QP1	DNA-directed RNA polymerase subunit beta', RNAP subunit beta', EC 2.7.7.6 (RNA polymerase subunit beta') (Transcriptase subunit beta')	1839812100			154798	1399		1	Q88QP1	154798	1399	DNA-directed RNA polymerase subunit beta', RNAP subunit beta', EC 2.7.7.6 (RNA polymerase subunit beta') (Transcriptase subunit beta')			0.000269034		67	70	69	69	61	68	68	69	66	70	63	72	64	62	65	63	60	68	59	61	60	62	61	64		67	71	70	70	61	69	69
3358	Q88P22	Inosine-5'-monophosphate dehydrogenase, IMP dehydrogenase, IMPD, IMPDH, EC 1.1.1.205	1837985600			51766	489		1	Q88P22	51766	489	Inosine-5'-monophosphate dehydrogenase, IMP dehydrogenase, IMPD, IMPDH, EC 1.1.1.205			0.000269034		31	29	28	29	29	29	30	31	28	29	28	30	28	26	29	27	26	27	27	26	27	26	27	28		33	31	30	30	31	31	31
1024	Q88DV6	Transcription termination/antitermination protein NusA	1830637700			54674	493		1	Q88DV6	54674	493	Transcription termination/antitermination protein NusA			0.000269034		29	29	29	30	29	29	28	30	27	27	28	31	28	27	28	28	27	27	24	26	28	24	27	27		29	29	29	30	29	29	28
2513	Q88KV2	Universal stress protein family	1828545910			31384	287		1	Q88KV2	31384	287	Universal stress protein family			0.000269034		12	14	12	11	15	19	14	14	15	20	15	20	14	15	19	16	13	16	13	14	11	10	11	11		12	14	12	11	15	19	14
1491	Q88FS2	Isocitrate dehydrogenase [NADP], EC 1.1.1.42	1785332900			45696	418		1	Q88FS2	45696	418	Isocitrate dehydrogenase [NADP], EC 1.1.1.42			0.000269034		26	24	22	22	29	32	29	29	28	31	28	33	26	26	29	26	24	25	23	23	25	25	23	26		26	24	22	22	29	32	29
1371	Q88FA8	Succinate dehydrogenase iron-sulfur subunit, EC 1.3.5.1	1758935200			26000	234		1	Q88FA8	26000	234	Succinate dehydrogenase iron-sulfur subunit, EC 1.3.5.1			0.000269034		17	17	17	15	16	15	14	16	14	18	16	19	16	16	19	16	14	14	14	14	14	12	14	13		17	17	17	15	16	15	14
642	Q88CM5	D-3-phosphoglycerate dehydrogenase, EC 1.1.1.399, EC 1.1.1.95 (2-oxoglutarate reductase)	1758317800			44339	409		1	Q88CM5	44339	409	D-3-phosphoglycerate dehydrogenase, EC 1.1.1.399, EC 1.1.1.95 (2-oxoglutarate reductase)			0.000269034		19	17	18	17	19	21	18	20	18	22	18	22	17	18	19	20	16	18	16	17	17	15	16	18		19	17	18	17	19	21	18
1012	Q88DU3	Chaperone protein DnaJ	1729476800			40181	375		1	Q88DU3	40181	375	Chaperone protein DnaJ			0.000269034		23	23	20	22	19	24	17	22	21	23	17	23	18	17	22	20	16	20	17	15	20	20	19	20		23	23	20	22	19	24	17
1370	Q88FA7	Succinate dehydrogenase flavoprotein subunit, EC 1.3.5.1	1710512600			63449	590		1	Q88FA7	63449	590	Succinate dehydrogenase flavoprotein subunit, EC 1.3.5.1			0.000269034		30	26	31	26	27	32	27	28	26	32	26	33	26	26	30	28	24	26	23	23	23	22	23	23		30	26	32	27	27	32	27
776	Q88D28	ATP-dependent protease subunit HslV, EC 3.4.25.2	1701247500			18766	176		1	Q88D28	18766	176	ATP-dependent protease subunit HslV, EC 3.4.25.2			0.000269034		6	5	6	5	7	7	7	7	6	7	5	6	4	5	6	5	4	5	5	4	5	5	5	5		8	7	8	7	9	9	9
3603	Q88PX7	50S ribosomal protein L25 (General stress protein CTC)	1657828700			21139	197		1	Q88PX7	21139	197	50S ribosomal protein L25 (General stress protein CTC)			0.000269034		22	22	22	21	18	20	19	20	18	18	18	21	17	17	20	16	14	18	16	15	16	15	17	16		22	22	22	21	18	20	19
3774	Q88QK5	Single-stranded DNA-binding protein, SSB	1653544300			20059	181		1	Q88QK5	20059	181	Single-stranded DNA-binding protein, SSB			0.000269034		6	6	6	5	5	7	5	6	4	7	5	7	6	5	7	5	4	7	4	4	4	4	4	5		6	6	6	5	5	7	5
3513	Q88PK8	Cysteine desulfurase IscS, EC 2.8.1.7	1651373500			44469	404		1	Q88PK8	44469	404	Cysteine desulfurase IscS, EC 2.8.1.7			0.000269034		26	27	28	27	29	34	27	30	28	31	28	36	25	26	29	27	21	24	19	22	20	19	21	20		26	27	28	27	29	34	27
184	P0A147	Ribosome hibernation promoting factor, HPF (Hibernation factor HPF)	1638416100			11501	102		1	P0A147	11501	102	Ribosome hibernation promoting factor, HPF (Hibernation factor HPF)			0.000269034		8	8	6	8	8	8	8	8	6	8	8	8	8	8	8	8	7	8	7	7	6	7	6	6		8	8	6	8	8	8	8
234	P0A825	Serine hydroxymethyltransferase, SHMT, Serine methylase, EC 2.1.2.1	1597662000			45317	417		3	P0A825;Q88Q27;Q88R12	45317;44897;44556	417;417;417	Serine hydroxymethyltransferase, SHMT, Serine methylase, EC 2.1.2.1;Serine hydroxymethyltransferase 2, SHMT 2, Serine methylase 2, EC 2.1.2.1;Serine hydroxymethyltransferase 1, SHMT 1, Serine methylase 1, EC 2.1.2.1			0.000269034		0	0	0	0	0	0	0	0	0	0	0	0	0	0	0	0	0	0	0	0	0	0	0	0		2	2	2	2	2	2	2
2868	Q88M42	Septum site-determining protein MinD (Cell division inhibitor MinD)	1595839300			29650	270		1	Q88M42	29650	270	Septum site-determining protein MinD (Cell division inhibitor MinD)			0.000269034		18	16	15	16	14	20	15	18	16	18	17	19	15	16	16	15	16	16	15	15	15	15	15	16		18	16	15	16	14	20	15
3712	Q88QD5	Biotin carboxyl carrier protein of acetyl-CoA carboxylase	1564106800			16186	153		1	Q88QD5	16186	153	Biotin carboxyl carrier protein of acetyl-CoA carboxylase			0.000269034		5	6	6	5	4	6	5	4	6	7	4	6	5	5	7	4	4	5	4	5	4	4	4	4		5	6	6	5	4	6	5
2666	Q88LE4	Aspartate-semialdehyde dehydrogenase, ASA dehydrogenase, ASADH, EC 1.2.1.11 (Aspartate-beta-semialdehyde dehydrogenase)	1562932400			40672	370		1	Q88LE4	40672	370	Aspartate-semialdehyde dehydrogenase, ASA dehydrogenase, ASADH, EC 1.2.1.11 (Aspartate-beta-semialdehyde dehydrogenase)			0.000269034		18	16	16	17	16	20	16	18	15	19	17	19	13	14	16	14	13	16	12	12	14	13	14	13		18	16	16	17	16	20	16
3713	Q88QD6	Biotin carboxylase, EC 6.3.4.14 (Acetyl-coenzyme A carboxylase biotin carboxylase subunit A)	1553015400			49088	451		1	Q88QD6	49088	451	Biotin carboxylase, EC 6.3.4.14 (Acetyl-coenzyme A carboxylase biotin carboxylase subunit A)			0.000269034		28	27	29	26	26	28	26	27	28	29	27	31	26	25	28	27	24	26	24	24	22	25	22	22		28	27	29	26	26	28	26
3233	Q88NJ7	DNA-binding stress protein, EC 1.16.3.1	1538714000			17861	157		1	Q88NJ7	17861	157	DNA-binding stress protein, EC 1.16.3.1			0.000269034		11	12	12	12	13	13	13	12	12	13	12	13	12	12	12	12	12	11	11	12	12	12	12	12		11	12	12	12	13	13	13
377	P62399	50S ribosomal protein L5 (Large ribosomal subunit protein uL5)	1525308100			20302	179		2	P62399;Q88QM3	20302;20329	179;179	50S ribosomal protein L5 (Large ribosomal subunit protein uL5);50S ribosomal protein L5			0.000269034		0	0	0	0	0	0	0	0	0	0	0	0	0	0	0	0	0	0	0	0	0	0	0	0		1	1	1	1	1	1	1
2511	Q88KV0	Uncharacterized protein	1522843860			15175	141		1	Q88KV0	15175	141	Uncharacterized protein			0.000269034		7	6	7	5	7	5	7	7	7	7	7	7	7	7	7	7	6	5	5	6	4	5	5	5		7	6	7	5	7	5	7
175	P0A120	Beta sliding clamp, Beta clamp, Sliding clamp (Beta-clamp processivity factor) (DNA polymerase III beta sliding clamp subunit) (DNA polymerase III subunit beta)	1497266700			40719	367		1	P0A120	40719	367	Beta sliding clamp, Beta clamp, Sliding clamp (Beta-clamp processivity factor) (DNA polymerase III beta sliding clamp subunit) (DNA polymerase III subunit beta)			0.000269034		16	15	14	14	15	16	14	14	15	16	14	16	14	14	15	14	13	14	12	14	13	13	13	14		16	15	14	14	15	16	14
3370	Q88P35	Mannose/glucose ABC transporter-ATP binding subunit, EC 3.6.3.17	1496766030			41895	384		1	Q88P35	41895	384	Mannose/glucose ABC transporter-ATP binding subunit, EC 3.6.3.17			0.000269034		29	29	28	27	18	20	16	18	23	21	21	24	21	19	23	18	17	20	16	17	16	14	15	16		29	29	28	27	18	20	16
520	Q88C80	Aminoacrylate/iminopropionate hydrolase/deaminase	1487182900			13508	126		1	Q88C80	13508	126	Aminoacrylate/iminopropionate hydrolase/deaminase			0.000269034		12	12	13	11	12	12	10	11	12	13	13	12	12	13	12	13	11	11	11	11	11	10	11	11		12	12	13	11	12	12	10
2724	Q88LL6	3-oxoacyl-[acyl-carrier-protein] reductase, EC 1.1.1.100	1477063300			25470	246		1	Q88LL6	25470	246	3-oxoacyl-[acyl-carrier-protein] reductase, EC 1.1.1.100			0.000269034		10	10	10	10	9	11	11	11	10	11	10	11	10	10	11	10	10	10	10	10	10	11	10	11		10	10	10	10	9	11	11
1	A0A140FVX0	Uncharacterized protein	1474321900			23757	213		1	A0A140FVX0	23757	213	Uncharacterized protein			0.000269034		7	7	7	7	8	9	8	8	8	9	7	9	8	7	8	7	7	7	7	7	7	7	7	7		7	7	7	7	8	9	8
2681	Q88LG1	Aminotransferase, EC 2.6.1.-	1470292400			43290	398		1	Q88LG1	43290	398	Aminotransferase, EC 2.6.1.-			0.000269034		27	27	26	26	26	28	26	26	26	27	27	27	26	25	26	26	25	25	24	25	24	25	24	24		27	27	26	26	26	28	26
117	A0A140FWS3	Adenosylhomocysteinase, EC 3.3.1.1 (S-adenosyl-L-homocysteine hydrolase, AdoHcyase)	1469676900			51000	464		1	A0A140FWS3	51000	464	Adenosylhomocysteinase, EC 3.3.1.1 (S-adenosyl-L-homocysteine hydrolase, AdoHcyase)			0.000269034		30	30	27	28	29	33	30	31	30	32	29	33	29	28	32	26	27	30	26	28	28	28	29	28		30	30	27	28	29	33	30
3569	Q88PT2	Uncharacterized protein	1467657500			50572	454		1	Q88PT2	50572	454	Uncharacterized protein			0.000269034		27	27	27	28	33	32	32	34	31	32	31	35	32	32	32	32	31	32	33	31	27	31	23	29		27	27	27	28	33	32	32
3748	Q88QH6	6,7-dimethyl-8-ribityllumazine synthase, DMRL synthase, LS, Lumazine synthase, EC 2.5.1.78	1466604100			16420	158		1	Q88QH6	16420	158	6,7-dimethyl-8-ribityllumazine synthase, DMRL synthase, LS, Lumazine synthase, EC 2.5.1.78			0.000269034		10	9	9	9	9	8	9	9	9	10	9	10	9	9	9	9	8	7	8	8	8	6	8	8		10	9	9	9	9	8	9
190	P0A161	50S ribosomal protein L34	1461043400			5138	44		1	P0A161	5138	44	50S ribosomal protein L34			0.000269034		2	2	2	2	1	2	1	2	1	2	1	2	1	2	2	2	1	2	1	1	1	2	1	1		2	2	2	2	1	2	1
2555	Q88KZ8	Uncharacterized protein	1458216260			22009	197		1	Q88KZ8	22009	197	Uncharacterized protein			0.000269034		4	4	5	4	5	4	4	4	6	8	5	8	5	5	5	5	4	5	5	4	4	4	5	4		4	4	5	4	5	4	4
428	Q88BX3	ATP synthase gamma chain (ATP synthase F1 sector gamma subunit) (F-ATPase gamma subunit)	1454078400			31464	286		1	Q88BX3	31464	286	ATP synthase gamma chain (ATP synthase F1 sector gamma subunit) (F-ATPase gamma subunit)			0.000269034		20	20	19	21	18	22	17	19	19	22	18	22	18	18	21	18	17	19	17	16	17	17	17	17		20	20	19	21	18	22	17
205	P0A6H1	ATP-dependent Clp protease ATP-binding subunit ClpX (ATP-dependent unfoldase ClpX)	1451973200			46356	424		2	P0A6H1;Q88KI9	46356;48526	424;442	ATP-dependent Clp protease ATP-binding subunit ClpX (ATP-dependent unfoldase ClpX);ATP-dependent Clp protease ATP-binding subunit ClpX			0.000269034		0	0	0	0	0	0	0	0	0	0	0	0	0	0	0	0	0	0	0	0	0	0	0	0		6	6	6	6	6	6	6
3570	Q88PT3	Uncharacterized protein	1438598540			67937	628		1	Q88PT3	67937	628	Uncharacterized protein			0.000269034		20	21	20	20	24	24	21	23	21	25	25	26	24	23	25	23	20	21	19	20	20	19	18	21		20	21	20	20	24	24	21
960	Q88DN0	LPS-assembly lipoprotein LptE	1424170390			22414	201		1	Q88DN0	22414	201	LPS-assembly lipoprotein LptE			0.000269034		16	15	15	15	15	15	16	16	15	16	15	16	15	15	15	15	15	15	13	14	14	15	15	15		16	15	15	15	15	15	16
1661	Q88GQ0	Catalase-peroxidase, CP, EC 1.11.1.21 (Peroxidase/catalase)	1414362330			82062	751		1	Q88GQ0	82062	751	Catalase-peroxidase, CP, EC 1.11.1.21 (Peroxidase/catalase)			0.000269034		38	36	37	37	48	50	46	48	46	49	51	53	44	42	46	42	36	38	35	37	44	42	45	48		38	36	37	37	49	51	47
1221	Q88EI8	Alanine--tRNA ligase, EC 6.1.1.7 (Alanyl-tRNA synthetase, AlaRS)	1406979200			94712	874		1	Q88EI8	94712	874	Alanine--tRNA ligase, EC 6.1.1.7 (Alanyl-tRNA synthetase, AlaRS)			0.000269034		43	45	47	44	43	45	40	46	45	47	44	48	42	44	46	45	40	41	43	40	37	38	37	42		43	45	47	44	43	45	40
537	Q88CA0	50S ribosomal protein L33	1402681600			5990	51		1	Q88CA0	5990	51	50S ribosomal protein L33			0.000269034		4	4	4	4	4	4	4	4	4	4	4	4	4	3	4	4	3	4	4	3	4	4	4	3		4	4	4	4	4	4	4
478	Q88C36	Pyruvate carboxylase subunit A, EC 6.4.1.1	1402350900			51942	471		1	Q88C36	51942	471	Pyruvate carboxylase subunit A, EC 6.4.1.1			0.000269034		25	25	26	25	21	26	23	23	23	25	23	25	23	23	25	21	21	23	21	22	20	21	21	20		25	25	26	25	21	26	23
181	P0A136	Adenylate kinase, AK, EC 2.7.4.3 (ATP-AMP transphosphorylase) (ATP:AMP phosphotransferase) (Adenylate monophosphate kinase)	1402133900			23223	216		1	P0A136	23223	216	Adenylate kinase, AK, EC 2.7.4.3 (ATP-AMP transphosphorylase) (ATP:AMP phosphotransferase) (Adenylate monophosphate kinase)			0.000269034		15	15	14	14	15	15	15	15	13	14	15	16	14	13	15	13	14	14	15	14	14	14	13	14		15	15	14	14	15	15	15
3210	Q88NG9	Phosphoribosylaminoimidazole-succinocarboxamide synthase, EC 6.3.2.6 (SAICAR synthetase)	1401539000			26916	236		1	Q88NG9	26916	236	Phosphoribosylaminoimidazole-succinocarboxamide synthase, EC 6.3.2.6 (SAICAR synthetase)			0.000269034		18	17	16	17	18	20	18	18	18	19	17	20	18	15	18	18	14	16	14	14	14	15	15	15		18	17	16	17	18	20	18
1013	Q88DU4	4-hydroxy-tetrahydrodipicolinate reductase, HTPA reductase, EC 1.17.1.8	1389672200			28424	267		1	Q88DU4	28424	267	4-hydroxy-tetrahydrodipicolinate reductase, HTPA reductase, EC 1.17.1.8			0.000269034		15	16	16	16	16	16	16	16	16	16	16	16	14	16	16	16	15	16	15	15	16	16	16	16		15	16	16	16	16	16	16
370	P59612	Arginine biosynthesis bifunctional protein ArgJ [Cleaved into: Arginine biosynthesis bifunctional protein ArgJ alpha chain	1387701200			42236	405		1	P59612	42236	405	Arginine biosynthesis bifunctional protein ArgJ [Cleaved into: Arginine biosynthesis bifunctional protein ArgJ alpha chain; Arginine biosynthesis bifunctional protein ArgJ beta chain ] [Includes: Glutamate N-acetyltransferase, EC 2.3.1.35 (Ornithine acetyltransferase, OATase) (Ornithine transacetylase); Amino-acid acetyltransferase, EC 2.3.1.1 (N-acetylglutamate synthase, AGSase) ]			0.000269034		13	12	13	12	12	15	10	13	11	16	13	16	12	11	13	13	10	13	10	9	10	10	10	11		13	12	13	12	12	15	10
871	Q88DD3	RNA-binding protein Hfq	1376882300			9462	86		1	Q88DD3	9462	86	RNA-binding protein Hfq			0.000269034		6	6	6	6	6	7	6	6	7	7	6	6	6	6	6	7	6	6	6	6	6	6	7	6		8	8	8	8	8	9	8
2050	Q88IQ2	Putative Transcriptional regulator MvaT, P16 subunit	1365945400			14096	123		1	Q88IQ2	14096	123	Putative Transcriptional regulator MvaT, P16 subunit			0.000269034		6	6	6	6	6	7	5	6	5	8	7	8	5	5	5	6	4	6	5	5	5	4	5	7		6	6	6	6	6	7	5
3231	Q88NJ4	Aspartate--tRNA(Asp/Asn) ligase, EC 6.1.1.23 (Aspartyl-tRNA synthetase, AspRS) (Non-discriminating aspartyl-tRNA synthetase, ND-AspRS)	1364670300			66568	591		1	Q88NJ4	66568	591	Aspartate--tRNA(Asp/Asn) ligase, EC 6.1.1.23 (Aspartyl-tRNA synthetase, AspRS) (Non-discriminating aspartyl-tRNA synthetase, ND-AspRS)			0.000269034		29	28	29	27	27	30	28	29	28	32	28	31	27	28	29	29	26	28	25	26	27	26	26	27		29	28	29	27	27	30	28
2544	Q88KY7	Glycerophosphoryl diester phosphodiesterase, EC 3.1.4.46	1340101650			26252	238		1	Q88KY7	26252	238	Glycerophosphoryl diester phosphodiesterase, EC 3.1.4.46			0.000269034		17	13	14	12	15	21	15	16	20	21	17	22	17	17	21	17	14	21	15	15	11	12	11	11		17	13	14	12	15	21	15
2209	Q88JH5	Quinoprotein ethanol dehydrogenase, EC 1.1.2.8	1339533830			69174	631		1	Q88JH5	69174	631	Quinoprotein ethanol dehydrogenase, EC 1.1.2.8			0.000269034		33	34	35	34	39	40	35	37	35	38	43	41	33	33	34	35	43	39	42	41	29	36	32	33		33	34	35	34	39	40	35
876	Q88DD8	Adenylosuccinate synthetase, AMPSase, AdSS, EC 6.3.4.4 (IMP--aspartate ligase)	1324441700			46833	430		1	Q88DD8	46833	430	Adenylosuccinate synthetase, AMPSase, AdSS, EC 6.3.4.4 (IMP--aspartate ligase)			0.000269034		18	19	14	14	17	19	15	19	16	19	15	20	14	14	18	14	12	15	12	14	12	12	13	15		19	19	15	14	18	20	16
768	Q88D21	Polyhydroxyalkanoate granule-associated protein GA2	1321446900			26214	261		1	Q88D21	26214	261	Polyhydroxyalkanoate granule-associated protein GA2			0.000269034		13	16	16	15	15	20	18	18	16	20	15	22	15	16	16	14	14	15	16	16	16	14	16	18		13	16	16	15	15	20	18
4007	Q88RB9	5-aminovalerate aminotransferase DavT, EC 2.6.1.48 (5-aminovalerate transaminase) (Delta-aminovalerate aminotransferase)	1319346200			44824	425		1	Q88RB9	44824	425	5-aminovalerate aminotransferase DavT, EC 2.6.1.48 (5-aminovalerate transaminase) (Delta-aminovalerate aminotransferase)			0.000269034		20	19	17	18	19	22	19	19	21	22	20	23	19	18	20	18	16	18	17	18	19	18	17	21		20	19	17	18	19	22	19
4109	Q88RQ7	Quinone oxidoreductase, EC 1.6.5.5	1313119800			34224	325		1	Q88RQ7	34224	325	Quinone oxidoreductase, EC 1.6.5.5			0.000269034		19	19	19	18	19	21	19	19	19	21	19	21	19	19	20	19	18	19	18	18	18	18	18	17		20	20	20	19	20	22	20
2551	Q88KZ4	Beta-hexosaminidase, EC 3.2.1.52 (Beta-N-acetylhexosaminidase) (N-acetyl-beta-glucosaminidase)	1309737490			36514	336		1	Q88KZ4	36514	336	Beta-hexosaminidase, EC 3.2.1.52 (Beta-N-acetylhexosaminidase) (N-acetyl-beta-glucosaminidase)			0.000269034		11	13	12	11	11	13	13	11	13	14	12	14	13	12	13	13	11	14	10	9	8	8	8	9		11	13	12	11	11	13	13
271	P0AC41	Succinate dehydrogenase flavoprotein subunit, EC 1.3.5.1	1305014500			64422	588		1	P0AC41	64422	588	Succinate dehydrogenase flavoprotein subunit, EC 1.3.5.1			0.000269034		0	0	0	0	0	1	0	0	0	1	0	1	0	0	1	0	0	1	0	0	0	0	0	0		3	3	3	3	3	4	3
3407	Q88P78	Putative DNA-binding protein HU, form N	1302960300			9673	93		1	Q88P78	9673	93	Putative DNA-binding protein HU, form N			0.000269034		10	10	10	10	10	10	9	9	10	10	9	10	9	9	10	10	8	7	8	8	7	7	8	8		10	10	10	10	10	10	9
805	Q88D60	S-adenosylmethionine synthase, AdoMet synthase, EC 2.5.1.6 (MAT) (Methionine adenosyltransferase)	1300441800			42779	396		1	Q88D60	42779	396	S-adenosylmethionine synthase, AdoMet synthase, EC 2.5.1.6 (MAT) (Methionine adenosyltransferase)			0.000269034		17	19	19	19	18	19	17	19	18	20	19	20	19	19	18	19	15	15	17	15	17	16	17	15		17	19	19	19	18	19	17
2969	Q88MH1	Skp-like protein	1288539800			18809	167		1	Q88MH1	18809	167	Skp-like protein			0.000269034		19	17	16	17	17	19	16	18	16	18	16	19	17	16	16	18	15	16	14	16	14	13	15	14		19	17	16	17	17	19	16
1718	Q88GY0	Thiol peroxidase, Tpx, EC 1.11.1.24 (Peroxiredoxin tpx, Prx) (Thioredoxin peroxidase) (Thioredoxin-dependent peroxiredoxin)	1284755000			17409	166		1	Q88GY0	17409	166	Thiol peroxidase, Tpx, EC 1.11.1.24 (Peroxiredoxin tpx, Prx) (Thioredoxin peroxidase) (Thioredoxin-dependent peroxiredoxin)			0.000269034		8	7	7	6	7	11	8	7	7	11	7	11	7	7	8	7	7	7	7	7	7	7	7	7		8	7	7	6	7	11	8
216	P0A6Z3	Chaperone protein HtpG (Heat shock protein C62.5) (Heat shock protein HtpG) (High temperature protein G)	1281186500			71423	624		2	P0A6Z3;Q88FB9	71423;71611	624;634	Chaperone protein HtpG (Heat shock protein C62.5) (Heat shock protein HtpG) (High temperature protein G);Chaperone protein HtpG (Heat shock protein HtpG) (High temperature protein G)			0.000269034		0	0	0	0	0	0	0	0	0	0	0	0	0	0	0	0	0	0	0	0	0	0	0	0		3	3	3	3	3	3	3
1372	Q88FA9	Oxoglutarate dehydrogenase (succinyl-transferring), EC 1.2.4.2	1274866800			106522	943		1	Q88FA9	106522	943	Oxoglutarate dehydrogenase (succinyl-transferring), EC 1.2.4.2			0.000269034		53	57	54	54	49	56	50	53	53	59	52	58	52	52	55	52	40	46	46	41	45	42	41	44		53	57	54	54	49	56	50
412	Q59692	Cell division protein FtsZ	1272725700			41830	398		1	Q59692	41830	398	Cell division protein FtsZ			0.000269034		27	28	27	25	25	28	25	26	27	27	24	29	25	26	27	25	25	26	24	23	23	23	23	26		28	29	28	26	26	29	26
246	P0A8T7	DNA-directed RNA polymerase subunit beta', RNAP subunit beta', EC 2.7.7.6 (RNA polymerase subunit beta') (Transcriptase subunit beta')	1272258700			155160	1407		2	P0A8T7;Q88QP1	155160;154798	1407;1399	DNA-directed RNA polymerase subunit beta', RNAP subunit beta', EC 2.7.7.6 (RNA polymerase subunit beta') (Transcriptase subunit beta');DNA-directed RNA polymerase subunit beta', RNAP subunit beta', EC 2.7.7.6 (RNA polymerase subunit beta') (Transcriptase subunit beta')			0.000269034		0	0	0	0	0	0	0	0	0	0	0	0	0	0	0	0	0	0	0	0	0	0	0	0		21	21	20	21	19	23	21
3998	Q88RA6	Periplasmic cystine-binding protein	1268938900			28756	264		1	Q88RA6	28756	264	Periplasmic cystine-binding protein			0.000269034		27	26	26	26	25	28	27	28	27	28	28	28	28	26	26	27	25	27	25	25	24	26	24	24		27	26	26	26	25	28	27
1008	Q88DT9	Ferric uptake regulation protein	1259429000			15199	134		1	Q88DT9	15199	134	Ferric uptake regulation protein			0.000269034		7	7	7	7	7	8	8	8	8	8	7	8	7	7	8	8	7	7	8	7	7	8	7	7		7	7	7	7	7	8	8
2485	Q88KS3	Short-chain acyl-CoA dehydrogenase, EC 1.3.99.-	1249440050			40529	375		1	Q88KS3	40529	375	Short-chain acyl-CoA dehydrogenase, EC 1.3.99.-			0.000269034		16	17	17	17	20	21	20	20	21	25	23	25	22	21	23	22	19	21	20	20	12	11	11	13		16	17	17	17	20	21	20
1381	Q88FC0	Dienelactone hydrolase family protein	1245876800			26269	241		1	Q88FC0	26269	241	Dienelactone hydrolase family protein			0.000269034		16	15	16	15	14	13	13	15	15	17	16	16	16	15	16	15	13	14	12	12	15	13	15	13		16	15	16	15	14	13	13
794	Q88D47	UPF0312 protein PP_4981	1243523500			20694	192		1	Q88D47	20694	192	UPF0312 protein PP_4981			0.000269034		16	16	17	17	17	19	19	19	17	19	17	19	18	17	17	17	17	15	16	17	16	16	16	16		16	16	17	17	17	19	19
250	P0A9Q5	Acetyl-coenzyme A carboxylase carboxyl transferase subunit beta, ACCase subunit beta, Acetyl-CoA carboxylase carboxyltransferase subunit beta, EC 2.1.3.15	1233548400			33322	304		2	P0A9Q5;Q88LD9	33322;32510	304;297	Acetyl-coenzyme A carboxylase carboxyl transferase subunit beta, ACCase subunit beta, Acetyl-CoA carboxylase carboxyltransferase subunit beta, EC 2.1.3.15;Acetyl-coenzyme A carboxylase carboxyl transferase subunit beta, ACCase subunit beta, Acetyl-CoA carboxylase carboxyltransferase subunit beta, EC 2.1.3.15			0.000269034		0	0	0	0	0	0	0	0	0	0	0	0	0	0	0	0	0	0	0	0	0	0	0	0		2	2	2	2	2	2	2
3473	Q88PG5	Dipeptide ABC transporter-periplasmic binding protein, EC 3.6.3.23	1231014430			60367	541		1	Q88PG5	60367	541	Dipeptide ABC transporter-periplasmic binding protein, EC 3.6.3.23			0.000269034		28	27	26	27	29	30	27	29	32	35	31	34	30	29	34	32	25	30	24	26	23	21	21	23		29	28	27	28	30	31	28
2085	Q88IU6	Peptidyl-prolyl cis-trans isomerase, PPIase, EC 5.2.1.8	1226379400			18200	166		1	Q88IU6	18200	166	Peptidyl-prolyl cis-trans isomerase, PPIase, EC 5.2.1.8			0.000269034		14	14	14	13	14	14	14	14	13	14	13	14	14	14	14	14	12	13	13	13	13	14	13	13		14	14	14	13	14	14	14
3402	Q88P73	Probable cytosol aminopeptidase, EC 3.4.11.1 (Leucine aminopeptidase, LAP, EC 3.4.11.10) (Leucyl aminopeptidase)	1206867240			52433	497		1	Q88P73	52433	497	Probable cytosol aminopeptidase, EC 3.4.11.1 (Leucine aminopeptidase, LAP, EC 3.4.11.10) (Leucyl aminopeptidase)			0.000269034		33	36	33	35	31	36	33	34	34	37	33	37	33	32	36	35	27	34	30	30	23	25	26	24		33	36	33	35	31	36	33
3627	Q88Q09	50S ribosomal protein L27	1197343800			9341	85		1	Q88Q09	9341	85	50S ribosomal protein L27			0.000269034		5	5	5	5	5	5	5	5	5	5	5	5	5	5	5	5	5	5	5	5	5	5	5	5		6	6	6	6	6	6	6
1475	Q88FQ3	N-carbamoyl-beta-alanine amidohydrolase/allantoine amidohydrolase 2, EC 3.5.1.6, EC 3.5.3.9	1194777840			45011	427		2	Q88FQ3;Q88Q81	45011;45280	427;425	N-carbamoyl-beta-alanine amidohydrolase/allantoine amidohydrolase 2, EC 3.5.1.6, EC 3.5.3.9;Putative N-carbamoyl-beta-alanine amidohydrolase/allantoine amidohydrolase 1, EC 3.5.1.6, EC 3.5.3.9			0.000846262		0	0	0	0	0	0	0	0	0	0	0	0	0	0	0	0	0	0	0	0	0	0	0	0		1	1	1	1	1	1	1
807	Q88D62	Transketolase, EC 2.2.1.1	1191946600			72463	665		1	Q88D62	72463	665	Transketolase, EC 2.2.1.1			0.000269034		31	31	29	29	30	32	29	33	30	36	29	35	30	29	32	29	28	27	26	28	25	25	25	24		31	31	29	29	30	32	29
641	Q88CM4	DUF4399 domain-containing protein	1189438800			16687	158		1	Q88CM4	16687	158	DUF4399 domain-containing protein			0.000269034		6	6	7	6	6	6	6	6	6	6	6	6	7	7	6	7	6	6	6	6	7	6	7	7		6	6	7	6	6	6	6
3817	Q88QP8	Elongation factor Tu-A, EF-Tu-A	1183755500			43496	397		1	Q88QP8	43496	397	Elongation factor Tu-A, EF-Tu-A			0.000269034		3	3	3	3	3	4	4	3	3	4	3	4	3	3	3	3	3	4	3	3	3	3	3	3		3	3	3	3	3	4	4
2585	Q88L36	Uncharacterized protein	1182021240			12917	114		1	Q88L36	12917	114	Uncharacterized protein			0.000269034		5	4	6	4	4	4	4	4	4	3	4	4	4	5	4	5	3	3	3	4	3	4	3	3		5	4	6	4	4	4	4
2576	Q88L21	Sulfur carrier protein TusA	1173361320			8996	80		1	Q88L21	8996	80	Sulfur carrier protein TusA			0.000269034		2	2	2	2	2	3	3	2	2	4	2	3	2	2	3	2	2	2	2	2	2	2	2	2		2	2	2	2	2	3	3
3785	Q88QL7	50S ribosomal protein L30	1172563800			6452	58		1	Q88QL7	6452	58	50S ribosomal protein L30			0.000269034		3	3	3	3	2	3	2	3	3	3	3	3	2	2	2	2	2	3	3	2	2	2	2	2		3	3	3	3	2	3	2
4008	Q88RC0	Glutarate-semialdehyde dehydrogenase, EC 1.2.1.-	1171534900			51549	480		1	Q88RC0	51549	480	Glutarate-semialdehyde dehydrogenase, EC 1.2.1.-			0.000269034		26	23	22	22	23	28	22	27	26	29	23	31	22	22	23	23	19	22	19	21	21	19	21	21		33	31	29	29	30	36	29
3521	Q88PL6	Sec translocon accessory complex subunit YajC	1168115400			11902	111		1	Q88PL6	11902	111	Sec translocon accessory complex subunit YajC			0.000269034		5	4	4	4	4	4	4	4	3	3	4	5	4	3	5	3	4	4	4	4	5	4	4	4		5	4	4	4	4	4	4
3357	Q88P21	GMP synthase [glutamine-hydrolyzing], EC 6.3.5.2 (GMP synthetase) (Glutamine amidotransferase)	1162479000			58205	525		1	Q88P21	58205	525	GMP synthase [glutamine-hydrolyzing], EC 6.3.5.2 (GMP synthetase) (Glutamine amidotransferase)			0.000269034		27	27	25	25	25	30	25	27	28	30	25	30	24	25	27	25	24	26	24	24	24	24	24	24		29	29	27	27	27	32	27
3353	Q88P16	Phosphoribosylformylglycinamidine synthase, FGAM synthase, FGAMS, EC 6.3.5.3 (Formylglycinamide ribonucleotide amidotransferase, FGAR amidotransferase, FGAR-AT)	1160618800			140819	1299		1	Q88P16	140819	1299	Phosphoribosylformylglycinamidine synthase, FGAM synthase, FGAMS, EC 6.3.5.3 (Formylglycinamide ribonucleotide amidotransferase, FGAR amidotransferase, FGAR-AT)			0.000269034		54	57	56	56	56	62	55	56	56	61	57	61	56	56	58	56	52	56	52	52	50	50	49	49		55	59	57	57	57	65	56
1552	Q88G86	Short-chain alcohol dehydrogenase, EC 1.1.1.-, EC 1.1.1.1	1159250300			35398	336		1	Q88G86	35398	336	Short-chain alcohol dehydrogenase, EC 1.1.1.-, EC 1.1.1.1			0.000269034		14	12	12	13	13	15	13	14	14	15	14	16	12	13	14	13	12	12	12	12	12	12	12	12		14	12	13	14	13	15	14
2562	Q88L06	ATP-binding protein Uup, EC 3.6.1.-	1155603140			71399	642		1	Q88L06	71399	642	ATP-binding protein Uup, EC 3.6.1.-			0.000269034		34	34	36	33	34	36	35	35	36	37	37	37	37	35	36	35	37	38	37	36	32	33	31	32		35	35	37	34	35	37	36
2332	Q88K26	Translation initiation factor IF-3	1155024200			20879	183		1	Q88K26	20879	183	Translation initiation factor IF-3			0.000269034		11	11	10	11	9	11	9	10	11	10	10	10	10	9	10	10	8	10	10	9	9	9	10	10		11	11	10	11	9	11	9
893	Q88DF6	NH(3)-dependent NAD(+) synthetase, EC 6.3.1.5	1140822030			29273	275		1	Q88DF6	29273	275	NH(3)-dependent NAD(+) synthetase, EC 6.3.1.5			0.000269034		10	10	10	10	10	13	10	10	10	13	10	13	10	10	11	10	10	12	10	10	10	10	10	10		10	10	10	10	10	13	10
3363	Q88P28	2-isopropylmalate synthase, EC 2.3.3.13 (Alpha-IPM synthase) (Alpha-isopropylmalate synthase)	1126310800			61713	557		1	Q88P28	61713	557	2-isopropylmalate synthase, EC 2.3.3.13 (Alpha-IPM synthase) (Alpha-isopropylmalate synthase)			0.000269034		27	27	24	23	25	31	25	27	25	33	25	33	23	24	29	24	23	30	23	24	23	22	21	22		27	27	24	23	25	31	25
2545	Q88KY8	Soluble pyridine nucleotide transhydrogenase, STH, EC 1.6.1.1 (NAD(P)(+) transhydrogenase [B-specific])	1123749800			50906	464		1	Q88KY8	50906	464	Soluble pyridine nucleotide transhydrogenase, STH, EC 1.6.1.1 (NAD(P)(+) transhydrogenase [B-specific])			0.000269034		27	27	27	26	26	25	24	25	26	30	26	29	27	26	29	26	24	28	23	25	18	18	17	19		27	27	27	26	26	25	24
1717	Q88GX7	Aminotransferase, EC 2.6.1.-	1122445900			43632	398		1	Q88GX7	43632	398	Aminotransferase, EC 2.6.1.-			0.000269034		14	14	12	12	12	16	12	14	14	16	13	16	12	12	16	12	11	14	12	11	11	11	11	11		16	16	14	14	14	18	14
2727	Q88LL9	50S ribosomal protein L32	1119042500			6756	60		1	Q88LL9	6756	60	50S ribosomal protein L32			0.000269034		4	4	4	4	4	4	4	4	4	4	4	4	4	4	4	4	4	4	4	4	4	4	4	4		4	4	4	4	4	4	4
2658	Q88LD5	Amidophosphoribosyltransferase, ATase, EC 2.4.2.14 (Glutamine phosphoribosylpyrophosphate amidotransferase, GPATase)	1114953370			55400	501		1	Q88LD5	55400	501	Amidophosphoribosyltransferase, ATase, EC 2.4.2.14 (Glutamine phosphoribosylpyrophosphate amidotransferase, GPATase)			0.000269034		23	22	23	24	22	26	23	23	23	25	22	23	20	23	23	21	20	21	20	20	21	20	20	20		23	22	23	24	22	26	23
380	P63284	Chaperone protein ClpB (Heat shock protein F84.1)	1111764100			95585	857		2	P63284;Q88Q71	95585;94862	857;854	Chaperone protein ClpB (Heat shock protein F84.1);Chaperone protein ClpB			0.000269034		0	0	0	0	0	0	0	0	0	0	0	0	0	0	0	0	0	0	0	0	0	0	0	0		3	3	3	3	3	4	3
2599	Q88L55	Glutamate dehydrogenase, EC 1.4.1.2	1111475700			182492	1621		1	Q88L55	182492	1621	Glutamate dehydrogenase, EC 1.4.1.2			0.000269034		90	90	91	88	89	88	87	89	80	88	80	88	78	79	83	79	74	78	71	72	70	70	70	73		90	90	91	88	89	88	87
3611	Q88PY7	Putative hydrolase	1107235890			23026	206		1	Q88PY7	23026	206	Putative hydrolase			0.000269034		6	7	7	7	8	9	8	8	8	9	8	9	8	8	8	8	7	8	7	7	8	8	8	8		6	7	7	7	8	9	8
874	Q88DD6	Protein HflC	1105313100			33002	289		1	Q88DD6	33002	289	Protein HflC			0.000269034		17	18	18	17	18	17	18	17	18	18	18	18	18	18	18	18	17	17	17	17	17	18	17	16		17	18	18	17	18	17	18
732	Q88CY3	Glutamine synthetase, EC 6.3.1.2	1093089370			51740	468		1	Q88CY3	51740	468	Glutamine synthetase, EC 6.3.1.2			0.000269034		22	21	24	23	23	22	22	22	24	24	21	25	21	23	23	23	20	20	20	19	21	20	20	20		23	22	25	24	24	24	24
2882	Q88M60	Peptidyl-prolyl cis-trans isomerase, EC 5.2.1.8	1089757690			26520	250		1	Q88M60	26520	250	Peptidyl-prolyl cis-trans isomerase, EC 5.2.1.8			0.000269034		14	15	15	14	12	15	14	15	14	15	15	15	14	13	14	12	14	12	12	13	11	9	11	11		14	15	15	14	12	15	14
4017	Q88RD8	Transcriptional regulatory protein AlgP	1089613300			32301	329		1	Q88RD8	32301	329	Transcriptional regulatory protein AlgP			0.000269034		8	7	7	7	7	10	7	9	7	9	9	10	6	6	8	6	6	7	6	7	7	7	7	6		8	7	7	7	7	10	7
2535	Q88KX8	Uncharacterized protein	1083562800			9798	87		1	Q88KX8	9798	87	Uncharacterized protein			0.000269034		5	5	5	5	5	5	5	5	5	5	5	5	5	5	5	5	5	5	5	5	5	5	5	5		5	5	5	5	5	5	5
3302	Q88NT3	OmpA family protein	1081025930			24084	230		1	Q88NT3	24084	230	OmpA family protein			0.000269034		8	8	7	8	8	8	8	9	8	9	8	10	8	8	8	8	8	8	9	9	8	9	9	9		8	8	7	8	8	8	8
695	Q88CT5	Pyrroline-5-carboxylate reductase, P5C reductase, P5CR, EC 1.5.1.2 (PCA reductase)	1077931900			28258	272		1	Q88CT5	28258	272	Pyrroline-5-carboxylate reductase, P5C reductase, P5CR, EC 1.5.1.2 (PCA reductase)			0.000269034		11	11	11	11	11	12	12	11	11	12	12	12	11	11	11	11	11	10	11	10	11	11	11	11		11	11	11	11	11	12	12
3114	Q88N54	Pyruvate kinase, EC 2.7.1.40	1074644000			52058	484		1	Q88N54	52058	484	Pyruvate kinase, EC 2.7.1.40			0.000269034		25	27	24	23	24	28	24	27	26	29	25	29	24	23	28	24	21	28	24	23	24	21	23	24		25	27	24	23	24	28	24
686	Q88CS6	Thiazole synthase, EC 2.8.1.10	1072940220			28918	270		1	Q88CS6	28918	270	Thiazole synthase, EC 2.8.1.10			0.000269034		12	13	13	12	13	15	13	14	13	14	13	15	13	13	14	13	12	13	13	12	11	11	12	12		12	13	13	12	13	15	13
3904	Q88QZ6	Acetyltransferase component of pyruvate dehydrogenase complex, EC 2.3.1.12	1070911200			55654	546		1	Q88QZ6	55654	546	Acetyltransferase component of pyruvate dehydrogenase complex, EC 2.3.1.12			0.000269034		28	28	26	26	26	27	27	24	24	25	24	28	23	24	26	25	23	24	22	23	23	25	22	23		28	28	26	26	26	27	27
3405	Q88P76	Valine--tRNA ligase, EC 6.1.1.9 (Valyl-tRNA synthetase, ValRS)	1065487600			107496	948		1	Q88P76	107496	948	Valine--tRNA ligase, EC 6.1.1.9 (Valyl-tRNA synthetase, ValRS)			0.000269034		42	44	42	43	42	46	42	43	42	47	42	44	42	43	43	42	39	41	37	40	41	38	40	38		43	45	42	43	42	47	42
608	Q88CI8	Glycine cleavage system H protein 2	1064102600			13355	127		1	Q88CI8	13355	127	Glycine cleavage system H protein 2			0.000269034		5	6	6	6	6	6	6	6	6	6	5	6	6	6	6	6	5	5	6	6	5	6	5	5		5	6	6	6	6	6	6
426	Q88BX1	ATP synthase subunit delta (ATP synthase F(1) sector subunit delta) (F-type ATPase subunit delta, F-ATPase subunit delta)	1053511000			19197	178		1	Q88BX1	19197	178	ATP synthase subunit delta (ATP synthase F(1) sector subunit delta) (F-type ATPase subunit delta, F-ATPase subunit delta)			0.000269034		8	9	8	8	8	9	8	7	8	9	7	9	9	7	8	8	7	7	7	7	7	6	8	7		8	9	8	8	8	9	8
3577	Q88PU5	Putative Lipoprotein	1051662940			20483	194		1	Q88PU5	20483	194	Putative Lipoprotein			0.000269034		10	11	10	10	10	9	10	10	10	11	9	10	10	10	10	10	10	10	10	9	9	9	9	9		10	11	10	10	10	9	10
2534	Q88KX6	VacJ lipoprotein	1049991730			26062	235		1	Q88KX6	26062	235	VacJ lipoprotein			0.000269034		13	13	16	14	15	16	16	15	17	17	16	18	17	15	18	17	15	16	17	15	11	12	11	10		13	13	16	14	15	16	16
2975	Q88MH7	Ribosome-recycling factor, RRF (Ribosome-releasing factor)	1043795300			20152	185		1	Q88MH7	20152	185	Ribosome-recycling factor, RRF (Ribosome-releasing factor)			0.000269034		21	18	19	19	18	19	18	20	19	20	20	22	18	18	19	19	18	20	17	19	18	18	18	20		21	18	19	19	18	19	18
1330	Q88F51	Pyrimidine/purine nucleoside phosphorylase, EC 2.4.2.1, EC 2.4.2.2 (Adenosine phosphorylase) (Cytidine phosphorylase) (Guanosine phosphorylase) (Inosine phosphorylase) (Thymidine phosphorylase) (Uridine phosphorylase) (Xanthosine phosphorylase)	1040465580			10349	94		1	Q88F51	10349	94	Pyrimidine/purine nucleoside phosphorylase, EC 2.4.2.1, EC 2.4.2.2 (Adenosine phosphorylase) (Cytidine phosphorylase) (Guanosine phosphorylase) (Inosine phosphorylase) (Thymidine phosphorylase) (Uridine phosphorylase) (Xanthosine phosphorylase)			0.000269034		8	8	9	7	9	8	8	9	9	9	8	8	8	9	9	8	7	7	7	7	6	7	5	7		8	8	9	7	9	8	8
2960	Q88MG1	CTP synthase, EC 6.3.4.2 (Cytidine 5'-triphosphate synthase) (Cytidine triphosphate synthetase, CTP synthetase, CTPS) (UTP--ammonia ligase)	1027797500			59475	542		1	Q88MG1	59475	542	CTP synthase, EC 6.3.4.2 (Cytidine 5'-triphosphate synthase) (Cytidine triphosphate synthetase, CTP synthetase, CTPS) (UTP--ammonia ligase)			0.000269034		27	27	27	26	26	28	26	26	27	28	26	28	26	26	26	27	25	27	25	25	25	25	26	26		27	27	27	26	26	28	26
589	Q88CG7	Transcription termination factor Rho, EC 3.6.4.- (ATP-dependent helicase Rho)	1025474000			47041	419		1	Q88CG7	47041	419	Transcription termination factor Rho, EC 3.6.4.- (ATP-dependent helicase Rho)			0.000269034		28	28	25	27	26	25	26	25	26	29	25	28	27	27	27	26	24	26	24	25	25	24	24	25		28	28	25	27	26	25	26
2911	Q88MA9	Phosphoribosylformylglycinamidine cyclo-ligase, EC 6.3.3.1 (AIR synthase) (AIRS) (Phosphoribosyl-aminoimidazole synthetase)	1024586300			36942	352		1	Q88MA9	36942	352	Phosphoribosylformylglycinamidine cyclo-ligase, EC 6.3.3.1 (AIR synthase) (AIRS) (Phosphoribosyl-aminoimidazole synthetase)			0.000269034		20	19	19	19	19	21	20	19	20	20	21	21	20	21	20	20	20	21	20	20	20	20	20	19		20	19	19	19	19	21	20
3262	Q88NM8	Ribonucleoside-diphosphate reductase, EC 1.17.4.1	1021742220			106949	959		1	Q88NM8	106949	959	Ribonucleoside-diphosphate reductase, EC 1.17.4.1			0.000269034		47	47	47	47	46	51	47	47	47	51	45	49	46	46	48	46	44	47	44	44	43	43	39	43		47	47	47	47	46	51	47
2732	Q88LM4	Ribonuclease E, RNase E, EC 3.1.26.12	1021249070			120906	1091		1	Q88LM4	120906	1091	Ribonuclease E, RNase E, EC 3.1.26.12			0.000269034		30	31	30	31	29	33	29	30	31	33	30	34	29	29	32	29	28	31	27	28	29	28	27	28		34	35	34	35	33	37	33
2525	Q88KW6	Transcriptional regulator, AraC family	1018261114			32699	289		1	Q88KW6	32699	289	Transcriptional regulator, AraC family			0.000269034		6	5	5	6	6	8	6	7	9	10	9	10	9	9	10	10	7	8	6	7	5	5	3	5		6	5	5	6	6	8	6
3165	Q88NA8	Sulfate adenylyltransferase subunit 1, EC 2.7.7.4 (ATP-sulfurylase large subunit) (Sulfate adenylate transferase, SAT)	1016920210			69049	633		1	Q88NA8	69049	633	Sulfate adenylyltransferase subunit 1, EC 2.7.7.4 (ATP-sulfurylase large subunit) (Sulfate adenylate transferase, SAT)			0.000269034		29	27	29	29	28	30	26	28	27	28	29	31	28	27	30	26	25	29	25	26	22	23	22	24		30	28	30	30	29	31	27
1500	Q88FT2	Serine--tRNA ligase, EC 6.1.1.11 (Seryl-tRNA synthetase, SerRS) (Seryl-tRNA(Ser/Sec) synthetase)	1014019100			46849	426		1	Q88FT2	46849	426	Serine--tRNA ligase, EC 6.1.1.11 (Seryl-tRNA synthetase, SerRS) (Seryl-tRNA(Ser/Sec) synthetase)			0.000269034		19	20	19	19	19	21	18	19	19	20	18	21	19	18	20	19	17	18	16	16	17	18	17	18		19	20	19	19	19	21	18
1564	Q88GA4	UTP--glucose-1-phosphate uridylyltransferase, EC 2.7.7.9 (UDP-glucose pyrophosphorylase)	1002167450			30958	279		1	Q88GA4	30958	279	UTP--glucose-1-phosphate uridylyltransferase, EC 2.7.7.9 (UDP-glucose pyrophosphorylase)			0.000269034		11	12	11	11	11	14	11	11	11	13	11	14	11	10	13	10	10	13	10	8	11	10	12	11		11	12	11	11	11	14	11
2449	Q88KI8	Lon protease, EC 3.4.21.53 (ATP-dependent protease La)	1001142570			88723	798		1	Q88KI8	88723	798	Lon protease, EC 3.4.21.53 (ATP-dependent protease La)			0.000269034		48	49	45	43	42	44	43	46	43	46	44	49	43	43	47	43	40	42	40	39	39	37	38	39		53	53	51	48	47	49	48
961	Q88DN1	Leucine--tRNA ligase, EC 6.1.1.4 (Leucyl-tRNA synthetase, LeuRS)	995266910			96698	868		1	Q88DN1	96698	868	Leucine--tRNA ligase, EC 6.1.1.4 (Leucyl-tRNA synthetase, LeuRS)			0.000269034		39	41	40	41	41	44	39	41	41	46	40	45	39	41	42	41	37	39	37	37	36	35	34	35		41	43	42	43	42	45	41
2051	Q88IQ2	Putative Transcriptional regulator MvaT, P16 subunit	994236520			14096	123		2	Q88IQ2;Q88N50	14096;14184	123;125	Putative Transcriptional regulator MvaT, P16 subunit;Transcriptional regulator MvaT, P16 subunit			0.000269034		0	0	0	0	0	0	0	0	0	0	0	0	0	0	0	0	0	0	0	0	0	0	0	0		2	2	2	2	2	3	2
214	P0A6Y8	Chaperone protein DnaK (HSP70) (Heat shock 70 kDa protein) (Heat shock protein 70)	988759800			69115	638		2	P0A6Y8;Q88DU2	69115;68801	638;641	Chaperone protein DnaK (HSP70) (Heat shock 70 kDa protein) (Heat shock protein 70);Chaperone protein DnaK (HSP70) (Heat shock 70 kDa protein) (Heat shock protein 70)			0.000269034		0	0	0	0	0	0	0	0	0	0	0	0	0	0	0	0	0	0	0	0	0	0	0	0		1	1	1	1	1	2	1
2559	Q88L02	Fatty acid oxidation complex subunit alpha [Includes: Enoyl-CoA hydratase/Delta(3)-cis-Delta(2)-trans-enoyl-CoA isomerase/3-hydroxybutyryl-CoA epimerase, EC 4.2.1.17, EC 5.1.2.3, EC 5.3.3.8	985181900			77450	715		1	Q88L02	77450	715	Fatty acid oxidation complex subunit alpha [Includes: Enoyl-CoA hydratase/Delta(3)-cis-Delta(2)-trans-enoyl-CoA isomerase/3-hydroxybutyryl-CoA epimerase, EC 4.2.1.17, EC 5.1.2.3, EC 5.3.3.8; 3-hydroxyacyl-CoA dehydrogenase, EC 1.1.1.35 ]			0.000269034		36	35	34	34	35	35	34	34	37	38	37	38	37	37	38	36	33	32	34	35	34	31	31	33		36	35	34	34	35	35	34
382	P65117	Translation initiation factor IF-1	984019200			8303	72		1	P65117	8303	72	Translation initiation factor IF-1			0.000269034		4	4	4	4	2	2	3	2	4	4	3	3	4	3	4	4	2	2	2	2	2	2	2	2		5	5	5	5	3	3	4
2662	Q88LD9	Acetyl-coenzyme A carboxylase carboxyl transferase subunit beta, ACCase subunit beta, Acetyl-CoA carboxylase carboxyltransferase subunit beta, EC 2.1.3.15	980888500			32510	297		1	Q88LD9	32510	297	Acetyl-coenzyme A carboxylase carboxyl transferase subunit beta, ACCase subunit beta, Acetyl-CoA carboxylase carboxyltransferase subunit beta, EC 2.1.3.15			0.000269034		12	12	13	12	11	13	12	12	12	14	11	14	12	11	14	12	12	12	11	11	11	12	11	12		12	12	13	12	11	13	12
1025	Q88DV7	Translation initiation factor IF-2	977498200			91461	846		1	Q88DV7	91461	846	Translation initiation factor IF-2			0.000269034		42	43	43	45	41	43	41	41	41	43	41	40	42	42	41	41	40	42	39	39	40	38	39	39		43	44	44	46	42	44	42
343	P36683	Aconitate hydratase B, ACN, Aconitase, EC 4.2.1.3 ((2R,3S)-2-methylisocitrate dehydratase) ((2S,3R)-3-hydroxybutane-1,2,3-tricarboxylate dehydratase) (2-methyl-cis-aconitate hydratase, EC 4.2.1.99) (Iron-responsive protein-like, IRP-like) (RNA-binding protein)	977413000			93498	865		1	P36683	93498	865	Aconitate hydratase B, ACN, Aconitase, EC 4.2.1.3 ((2R,3S)-2-methylisocitrate dehydratase) ((2S,3R)-3-hydroxybutane-1,2,3-tricarboxylate dehydratase) (2-methyl-cis-aconitate hydratase, EC 4.2.1.99) (Iron-responsive protein-like, IRP-like) (RNA-binding protein)			0.000269034		5	4	3	4	3	3	5	4	4	4	4	4	4	5	4	3	2	4	4	4	3	3	4	4		8	8	7	7	5	8	7
3213	Q88NH2	4-hydroxy-tetrahydrodipicolinate synthase, HTPA synthase, EC 4.3.3.7	976450720			31655	295		1	Q88NH2	31655	295	4-hydroxy-tetrahydrodipicolinate synthase, HTPA synthase, EC 4.3.3.7			0.000269034		16	18	16	14	16	19	16	16	15	18	16	19	16	14	18	15	13	15	12	13	10	12	10	11		16	18	16	14	16	19	16
2571	Q88L15	Molybdenum cofactor biosynthesis protein B	974140810			19066	179		1	Q88L15	19066	179	Molybdenum cofactor biosynthesis protein B			0.000269034		7	7	7	6	6	8	6	6	7	9	7	9	6	6	7	6	7	7	7	7	5	6	5	5		7	7	7	6	6	8	6
3993	Q88R98	Alkyl hydroperoxide reductase C (Peroxiredoxin) (Thioredoxin peroxidase)	972419000			23948	212		1	Q88R98	23948	212	Alkyl hydroperoxide reductase C (Peroxiredoxin) (Thioredoxin peroxidase)			0.000269034		13	14	13	14	16	15	16	16	16	16	16	16	15	15	16	14	15	14	16	15	16	15	16	16		13	14	13	14	16	15	16
368	P59560	UPF0234 protein PP_1352	971518960			18561	161		1	P59560	18561	161	UPF0234 protein PP_1352			0.000269034		12	11	13	12	11	11	10	11	11	12	12	13	12	12	12	13	12	12	12	11	11	10	9	10		12	11	13	12	11	11	10
2331	Q88K25	50S ribosomal protein L35	966780000			7345	64		1	Q88K25	7345	64	50S ribosomal protein L35			0.000269034		3	3	3	2	2	3	2	3	2	3	1	3	2	2	2	3	2	3	3	2	2	3	2	2		3	3	3	2	2	3	2
3238	Q88NK2	Proline--tRNA ligase, EC 6.1.1.15 (Prolyl-tRNA synthetase, ProRS)	966020000			63624	571		1	Q88NK2	63624	571	Proline--tRNA ligase, EC 6.1.1.15 (Prolyl-tRNA synthetase, ProRS)			0.000269034		28	28	29	27	26	29	27	27	29	28	27	28	25	28	29	26	25	27	24	25	27	25	27	27		31	31	32	30	29	32	30
727	Q88CX7	Protein-export protein SecB	965147000			17754	161		1	Q88CX7	17754	161	Protein-export protein SecB			0.000269034		9	8	8	9	9	8	9	9	8	7	8	8	7	8	7	8	7	8	7	6	7	7	6	6		9	8	8	9	9	8	9
734	Q88CY5	50S ribosomal subunit assembly factor BipA, EC 3.6.5.- (GTP-binding protein BipA)	949615800			67158	606		1	Q88CY5	67158	606	50S ribosomal subunit assembly factor BipA, EC 3.6.5.- (GTP-binding protein BipA)			0.000269034		29	29	29	29	28	29	29	29	28	28	29	29	30	30	28	29	26	28	26	26	29	27	27	26		29	29	29	29	28	29	29
1057	Q88DY9	Acetolactate synthase small subunit, AHAS, ALS, EC 2.2.1.6 (Acetohydroxy-acid synthase small subunit)	946990700			17784	163		1	Q88DY9	17784	163	Acetolactate synthase small subunit, AHAS, ALS, EC 2.2.1.6 (Acetohydroxy-acid synthase small subunit)			0.000269034		7	6	7	7	7	7	7	6	7	7	7	6	7	7	7	7	7	7	7	7	7	7	7	8		7	6	7	7	7	7	7
3131	Q88N71	UDP-3-O-acyl-N-acetylglucosamine deacetylase, UDP-3-O-acyl-GlcNAc deacetylase, EC 3.5.1.108 (UDP-3-O-[R-3-hydroxymyristoyl]-N-acetylglucosamine deacetylase)	939666100			33269	303		1	Q88N71	33269	303	UDP-3-O-acyl-N-acetylglucosamine deacetylase, UDP-3-O-acyl-GlcNAc deacetylase, EC 3.5.1.108 (UDP-3-O-[R-3-hydroxymyristoyl]-N-acetylglucosamine deacetylase)			0.000269034		15	15	13	14	15	15	14	13	15	13	15	14	14	14	15	13	12	13	13	13	14	13	13	14		15	15	13	14	15	15	14
3825	Q88QQ6	N-acetyl-gamma-glutamyl-phosphate reductase 1, AGPR 1, EC 1.2.1.38 (N-acetyl-glutamate semialdehyde dehydrogenase 1, NAGSA dehydrogenase 1)	934936300			36278	344		1	Q88QQ6	36278	344	N-acetyl-gamma-glutamyl-phosphate reductase 1, AGPR 1, EC 1.2.1.38 (N-acetyl-glutamate semialdehyde dehydrogenase 1, NAGSA dehydrogenase 1)			0.000269034		16	19	17	17	17	17	16	17	18	20	17	19	18	18	18	18	14	15	13	13	13	13	14	13		16	19	17	17	17	17	16
3328	Q88NX1	Bacterioferritin, EC 1.16.3.1	934125000			17972	157		1	Q88NX1	17972	157	Bacterioferritin, EC 1.16.3.1			0.000269034		10	10	9	9	10	12	10	11	12	11	11	12	11	12	12	11	10	10	10	10	10	10	10	10		10	10	9	9	10	12	10
667	Q88CQ2	Dihydroxy-acid dehydratase, DAD, EC 4.2.1.9	931251100			65672	613		1	Q88CQ2	65672	613	Dihydroxy-acid dehydratase, DAD, EC 4.2.1.9			0.000269034		29	28	26	25	26	29	27	27	26	29	27	31	27	27	28	26	24	25	24	24	24	24	23	22		29	28	26	25	26	30	27
1145	Q88E95	Cysteine synthase, EC 2.5.1.47	930666300			34358	324		1	Q88E95	34358	324	Cysteine synthase, EC 2.5.1.47			0.000269034		14	14	14	13	14	16	14	15	14	16	14	16	14	13	13	13	13	14	14	13	14	13	13	13		14	14	14	13	14	16	14
1472	Q88FQ1	NADP-dependent dihydropyrimidine dehydrogenase subunit, EC 1.3.1.2	930248240			48815	455		1	Q88FQ1	48815	455	NADP-dependent dihydropyrimidine dehydrogenase subunit, EC 1.3.1.2			0.000269034		19	17	17	19	19	23	19	21	21	27	22	26	21	21	24	20	20	21	19	20	20	20	20	20		19	17	17	19	19	23	19
2836	Q88M05	3-phosphoshikimate 1-carboxyvinyltransferase, EC 2.5.1.19 (5-enolpyruvylshikimate-3-phosphate synthase, EPSP synthase, EPSPS)	924426400			79134	746		1	Q88M05	79134	746	3-phosphoshikimate 1-carboxyvinyltransferase, EC 2.5.1.19 (5-enolpyruvylshikimate-3-phosphate synthase, EPSP synthase, EPSPS)			0.000269034		22	27	27	25	25	26	26	27	26	28	27	29	27	27	27	25	26	26	24	26	25	23	23	23		22	27	27	25	25	26	26
2563	Q88L07	Putative Soluble lytic transglycosylase	922926100			75338	657		1	Q88L07	75338	657	Putative Soluble lytic transglycosylase			0.000269034		36	36	36	36	37	39	37	40	40	41	38	41	38	38	40	38	39	40	37	38	30	31	31	31		36	36	36	36	37	39	37
3129	Q88N69	Protein translocase subunit SecA, EC 7.4.2.8	919500000			102868	911		1	Q88N69	102868	911	Protein translocase subunit SecA, EC 7.4.2.8			0.000269034		43	42	43	44	44	43	42	43	43	45	41	44	44	44	42	46	40	42	40	42	41	40	41	41		44	43	44	45	45	44	43
2419	Q88KF5	Citrate synthase	917343000			41995	375		1	Q88KF5	41995	375	Citrate synthase			0.000269034		13	15	13	13	14	18	12	14	14	17	12	19	14	14	16	13	13	17	11	12	14	12	12	13		13	15	13	13	14	18	12
207	P0A6H5	ATP-dependent protease ATPase subunit HslU (Heat shock protein HslU) (Unfoldase HslU)	911111050			49594	443		2	P0A6H5;Q88D27	49594;49982	443;447	ATP-dependent protease ATPase subunit HslU (Heat shock protein HslU) (Unfoldase HslU);ATP-dependent protease ATPase subunit HslU (Unfoldase HslU)			0.000269034		0	0	0	0	0	0	0	0	0	0	0	0	0	0	0	0	0	0	0	0	0	0	0	0		3	3	4	4	3	3	3
3377	Q88P42	Glucokinase, EC 2.7.1.2 (Glucose kinase)	910052200			33905	319		1	Q88P42	33905	319	Glucokinase, EC 2.7.1.2 (Glucose kinase)			0.000269034		12	12	11	12	12	17	12	13	14	18	12	17	12	13	17	13	12	16	12	12	12	12	12	12		12	12	11	12	12	17	12
2811	Q88LX8	GDP-mannose 4,6-dehydratase, EC 4.2.1.47 (GDP-D-mannose dehydratase)	906898000			40124	355		1	Q88LX8	40124	355	GDP-mannose 4,6-dehydratase, EC 4.2.1.47 (GDP-D-mannose dehydratase)			0.000269034		26	26	26	26	25	26	26	26	26	26	24	26	26	25	26	26	25	26	25	25	25	25	25	25		26	26	26	26	25	26	26
1209	Q88EH6	Acetyl-coenzyme A synthetase 1, AcCoA synthetase 1, Acs 1, EC 6.2.1.1 (Acetate--CoA ligase 1) (Acyl-activating enzyme 1)	903071240			71797	653		1	Q88EH6	71797	653	Acetyl-coenzyme A synthetase 1, AcCoA synthetase 1, Acs 1, EC 6.2.1.1 (Acetate--CoA ligase 1) (Acyl-activating enzyme 1)			0.000269034		25	25	24	24	24	27	25	24	24	26	25	27	24	24	24	24	25	25	25	24	23	24	20	22		28	28	27	27	27	30	28
2389	Q88KB9	Sulphite reductase hemoprotein, beta subunit	902432800			62191	550		1	Q88KB9	62191	550	Sulphite reductase hemoprotein, beta subunit			0.000269034		28	28	29	28	28	30	28	29	26	29	28	30	27	28	29	27	29	28	28	27	28	29	27	28		28	28	29	28	28	30	28
362	P59319	Acetylornithine aminotransferase, ACOAT, EC 2.6.1.11	901890200			43490	406		1	P59319	43490	406	Acetylornithine aminotransferase, ACOAT, EC 2.6.1.11			0.000269034		21	21	18	19	18	24	18	20	20	24	20	24	19	20	22	18	18	21	18	18	18	18	17	18		22	22	19	20	19	25	19
724	Q88CX4	2,3-bisphosphoglycerate-independent phosphoglycerate mutase, BPG-independent PGAM, Phosphoglyceromutase, iPGM, EC 5.4.2.12	898647500			55180	511		1	Q88CX4	55180	511	2,3-bisphosphoglycerate-independent phosphoglycerate mutase, BPG-independent PGAM, Phosphoglyceromutase, iPGM, EC 5.4.2.12			0.000269034		17	18	19	18	18	17	17	17	19	18	19	19	19	18	19	18	16	16	16	15	17	16	15	18		17	18	19	18	18	17	17
2076	Q88IT6	Delta-aminolevulinic acid dehydratase, EC 4.2.1.24	897918200			35225	324		1	Q88IT6	35225	324	Delta-aminolevulinic acid dehydratase, EC 4.2.1.24			0.000269034		17	18	18	18	17	17	18	17	17	18	18	18	18	18	18	18	16	17	15	15	17	13	15	16		18	19	19	19	18	18	19
3437	Q88PB7	Cell shape-determining protein MreB	895853600			40017	372		1	Q88PB7	40017	372	Cell shape-determining protein MreB			0.000269034		21	20	20	19	19	20	19	20	19	22	19	23	18	17	20	19	16	18	16	17	17	17	17	17		24	23	23	22	22	23	22
1130	Q88E78	Putative oxidoreductase (Nitroreductase family), EC 1.-.-.-	894479160			21997	197		1	Q88E78	21997	197	Putative oxidoreductase (Nitroreductase family), EC 1.-.-.-			0.000269034		11	11	11	11	11	11	11	11	11	11	11	11	11	11	11	11	11	11	11	11	11	11	11	11		11	11	11	11	11	11	11
709	Q88CV4	L-glutamate synthase(NADPH) alpha subunit, EC 1.4.1.13	890449300			161773	1481		1	Q88CV4	161773	1481	L-glutamate synthase(NADPH) alpha subunit, EC 1.4.1.13			0.000269034		65	70	64	64	60	75	62	64	63	72	65	74	63	63	67	62	59	64	60	59	59	58	58	61		65	70	64	64	60	75	62
3602	Q88PX6	Ribose-phosphate pyrophosphokinase, RPPK, EC 2.7.6.1 (5-phospho-D-ribosyl alpha-1-diphosphate) (Phosphoribosyl diphosphate synthase) (Phosphoribosyl pyrophosphate synthase, P-Rib-PP synthase, PRPP synthase, PRPPase)	885926300			34192	313		1	Q88PX6	34192	313	Ribose-phosphate pyrophosphokinase, RPPK, EC 2.7.6.1 (5-phospho-D-ribosyl alpha-1-diphosphate) (Phosphoribosyl diphosphate synthase) (Phosphoribosyl pyrophosphate synthase, P-Rib-PP synthase, PRPP synthase, PRPPase)			0.000269034		12	12	12	11	11	14	12	12	12	14	12	14	11	12	12	11	11	12	11	11	11	11	11	11		13	13	13	12	12	15	13
2872	Q88M48	ABC transporter, periplasmic binding protein	885678400			38636	354		1	Q88M48	38636	354	ABC transporter, periplasmic binding protein			0.000269034		18	18	18	17	19	21	19	18	21	20	20	20	19	19	21	20	20	20	19	18	19	18	17	19		18	18	18	17	19	21	19
572	Q88CE7	Activator of NRII(GlnL/NtrB) phosphatase	878069900			12330	112		1	Q88CE7	12330	112	Activator of NRII(GlnL/NtrB) phosphatase			0.000269034		10	9	9	9	9	9	10	9	9	10	9	11	9	9	11	9	8	8	8	8	9	9	8	8		11	10	10	10	10	10	11
1015	Q88DU6	Carbamoyl-phosphate synthase large chain, EC 6.3.5.5 (Carbamoyl-phosphate synthetase ammonia chain)	877368700			117397	1073		1	Q88DU6	117397	1073	Carbamoyl-phosphate synthase large chain, EC 6.3.5.5 (Carbamoyl-phosphate synthetase ammonia chain)			0.000269034		48	48	46	45	42	49	45	45	45	50	45	51	42	42	47	43	40	43	38	38	42	42	39	40		56	56	54	53	49	57	52
3865	Q88QU7	RNA polymerase sigma factor RpoD (Sigma-70)	876991320			69397	616		1	Q88QU7	69397	616	RNA polymerase sigma factor RpoD (Sigma-70)			0.000269034		17	16	16	16	18	18	16	18	17	18	15	18	15	16	17	16	15	16	15	15	13	13	13	14		26	25	25	25	27	26	25
1961	Q88I56	Uncharacterized protein	874752180			29885	273		1	Q88I56	29885	273	Uncharacterized protein			0.000269034		14	14	14	14	16	17	17	17	16	15	17	17	16	14	16	15	12	15	14	15	17	17	15	16		14	14	14	14	16	17	17
454	Q88C06	Uncharacterized protein	873990700			16115	151		2	Q88C06;Q88KT6	16115;15263	151;142	Uncharacterized protein;Uncharacterized protein			0.000269034		0	0	0	0	0	0	0	0	0	0	0	0	0	0	0	0	0	0	0	0	0	0	0	0		1	1	1	1	1	1	1
1194	Q88EF9	Putative NAD(P)H nitroreductase, EC 1.-.-.-	872738980			19994	185		1	Q88EF9	19994	185	Putative NAD(P)H nitroreductase, EC 1.-.-.-			0.000269034		11	12	12	12	12	11	12	12	11	12	12	13	12	11	13	11	12	11	13	11	11	10	11	12		11	12	12	12	12	11	12
2564	Q88L08	MOSC domain-containing protein	871706390			29621	267		1	Q88L08	29621	267	MOSC domain-containing protein			0.000269034		11	12	12	13	13	16	13	13	13	17	12	17	14	13	16	14	13	13	13	13	9	9	13	11		11	12	12	13	13	16	13
2575	Q88L20	Erythronate-4-phosphate dehydrogenase, EC 1.1.1.290	868727490			41614	380		1	Q88L20	41614	380	Erythronate-4-phosphate dehydrogenase, EC 1.1.1.290			0.000269034		16	15	15	15	16	17	15	16	15	18	16	18	16	16	17	16	15	16	15	15	13	13	13	13		16	15	15	15	16	17	15
1210	Q88EH7	Lysine / arginine / ornithine ABC transporter-periplasmic binding protein, EC 3.6.3.21	866569580			28302	261		1	Q88EH7	28302	261	Lysine / arginine / ornithine ABC transporter-periplasmic binding protein, EC 3.6.3.21			0.000269034		13	14	14	14	13	14	13	13	14	14	13	15	14	14	15	14	12	14	13	14	13	12	13	13		13	14	14	14	13	14	13
360	P59300	Acetylglutamate kinase, EC 2.7.2.8 (N-acetyl-L-glutamate 5-phosphotransferase) (NAG kinase, NAGK)	858468270			31953	301		1	P59300	31953	301	Acetylglutamate kinase, EC 2.7.2.8 (N-acetyl-L-glutamate 5-phosphotransferase) (NAG kinase, NAGK)			0.000269034		12	12	12	12	11	12	11	12	12	12	11	11	11	12	12	12	11	12	11	12	11	11	12	12		12	12	12	12	11	12	11
914	Q88DH7	Curved DNA-binding protein	857424500			34808	319		1	Q88DH7	34808	319	Curved DNA-binding protein			0.000269034		21	21	21	22	21	21	21	21	21	21	21	21	21	22	22	21	17	18	17	19	19	18	20	18		22	22	22	23	22	22	22
1367	Q88FA4	Citrate synthase	849813100			47622	429		1	Q88FA4	47622	429	Citrate synthase			0.000269034		26	25	24	24	22	26	20	23	21	25	23	25	22	21	23	22	22	21	20	19	22	23	23	21		27	26	25	25	23	27	21
3517	Q88PL2	Inositol-1-monophosphatase, EC 3.1.3.25	846237900			29754	272		1	Q88PL2	29754	272	Inositol-1-monophosphatase, EC 3.1.3.25			0.000269034		17	17	17	18	16	17	16	17	17	17	16	17	16	17	17	16	16	17	16	17	17	15	15	15		17	17	17	18	16	17	16
1460	Q88FN5	Uncharacterized protein	841069080			10288	94		1	Q88FN5	10288	94	Uncharacterized protein			0.000269034		7	6	6	6	7	7	7	7	7	7	7	7	6	6	7	7	6	6	6	6	6	6	7	7		7	6	6	6	7	7	7
2557	Q88L00	DUF1653 domain-containing protein	838010110			9737	83		1	Q88L00	9737	83	DUF1653 domain-containing protein			0.000269034		4	4	3	5	5	5	3	4	5	5	4	5	5	4	4	4	4	4	5	4	2	3	2	2		4	4	3	5	5	5	3
310	P21889	Aspartate--tRNA ligase, EC 6.1.1.12 (Aspartyl-tRNA synthetase, AspRS)	836442500			65913	590		2	P21889;Q88NJ4	65913;66568	590;591	Aspartate--tRNA ligase, EC 6.1.1.12 (Aspartyl-tRNA synthetase, AspRS);Aspartate--tRNA(Asp/Asn) ligase, EC 6.1.1.23 (Aspartyl-tRNA synthetase, AspRS) (Non-discriminating aspartyl-tRNA synthetase, ND-AspRS)			0.000269034		0	0	0	0	0	0	0	0	0	0	0	0	0	0	0	0	0	0	0	0	0	0	0	0		3	3	3	3	3	3	3
3329	Q88NX2	Glutaredoxin	833132260			12123	111		1	Q88NX2	12123	111	Glutaredoxin			0.000269034		7	8	8	6	7	7	8	7	6	6	7	8	6	6	8	7	6	7	5	5	6	4	6	6		7	8	8	6	7	7	8
3954	Q88R52	L-arginine ABC transporter-periplasmic binding subunit, EC 3.6.3.21	828158710			27869	250		1	Q88R52	27869	250	L-arginine ABC transporter-periplasmic binding subunit, EC 3.6.3.21			0.000269034		20	19	17	16	18	22	16	20	21	23	20	22	20	17	22	18	17	21	16	16	16	16	16	16		20	19	17	16	18	22	16
2541	Q88KY4	Lipoprotein-releasing system ATP-binding protein LolD, EC 7.6.2.-	822081640			24713	227		1	Q88KY4	24713	227	Lipoprotein-releasing system ATP-binding protein LolD, EC 7.6.2.-			0.000269034		9	9	9	9	9	9	9	9	9	10	10	10	10	9	10	9	9	10	8	8	6	6	6	6		9	9	9	9	9	9	9
1471	Q88FQ0	Dihydrothymine dehydrogenase (Dihydrouracil dehydrogenase)	818691360			46093	424		1	Q88FQ0	46093	424	Dihydrothymine dehydrogenase (Dihydrouracil dehydrogenase)			0.000269034		12	13	13	13	16	20	14	16	19	23	16	23	15	15	22	15	16	17	16	15	15	15	15	15		12	13	13	13	16	20	14
4019	Q88RE1	Transcriptional regulatory protein AlgQ	817872270			17770	156		1	Q88RE1	17770	156	Transcriptional regulatory protein AlgQ			0.000269034		7	7	6	6	6	10	6	7	8	9	7	10	6	7	8	7	5	8	5	6	5	5	5	5		7	7	6	6	6	10	6
3042	Q88MW1	Formate-dependent phosphoribosylglycinamide formyltransferase, EC 6.3.1.21 (5'-phosphoribosylglycinamide transformylase 2) (Formate-dependent GAR transformylase) (GAR transformylase 2, GART 2) (Non-folate glycinamide ribonucleotide transformylase) (Phosphoribosylglycinamide formyltransferase 2)	817776980			42576	393		1	Q88MW1	42576	393	Formate-dependent phosphoribosylglycinamide formyltransferase, EC 6.3.1.21 (5'-phosphoribosylglycinamide transformylase 2) (Formate-dependent GAR transformylase) (GAR transformylase 2, GART 2) (Non-folate glycinamide ribonucleotide transformylase) (Phosphoribosylglycinamide formyltransferase 2)			0.000269034		17	17	18	18	18	22	19	18	18	22	18	23	18	18	21	18	18	17	16	18	17	15	14	16		18	18	19	19	19	23	20
2451	Q88KJ0	ATP-dependent Clp protease proteolytic subunit, EC 3.4.21.92 (Endopeptidase Clp)	817060800			23515	213		1	Q88KJ0	23515	213	ATP-dependent Clp protease proteolytic subunit, EC 3.4.21.92 (Endopeptidase Clp)			0.000269034		7	7	7	7	7	8	7	7	7	8	7	8	7	7	7	7	7	8	7	7	7	7	7	7		7	7	7	7	7	8	7
2353	Q88K52	Alkyl hydroperoxide reductase C, EC 1.11.1.26 (Peroxiredoxin) (Thioredoxin peroxidase)	813494480			20507	187		1	Q88K52	20507	187	Alkyl hydroperoxide reductase C, EC 1.11.1.26 (Peroxiredoxin) (Thioredoxin peroxidase)			0.000269034		8	9	9	8	8	9	8	9	9	9	9	9	8	8	9	8	8	9	8	8	8	8	8	9		10	12	11	10	11	12	10
1021	Q88DV3	Phosphoglucosamine mutase, EC 5.4.2.10	813416100			47744	446		1	Q88DV3	47744	446	Phosphoglucosamine mutase, EC 5.4.2.10			0.000269034		18	19	17	16	17	20	17	19	18	20	17	21	17	17	18	16	16	18	16	17	16	15	15	16		18	19	17	16	17	20	17
2009	Q88IC0	Peptidyl-prolyl cis-trans isomerase C (Rotamase C), EC 5.2.1.8	808760870			9944	93		1	Q88IC0	9944	93	Peptidyl-prolyl cis-trans isomerase C (Rotamase C), EC 5.2.1.8			0.000269034		5	6	5	5	5	6	5	5	6	7	5	7	5	5	6	5	5	5	5	5	5	5	5	5		5	6	5	5	5	6	5
1097	Q88E33	Enoyl-[acyl-carrier-protein] reductase [NADH], ENR, EC 1.3.1.9	806766100			44265	403		1	Q88E33	44265	403	Enoyl-[acyl-carrier-protein] reductase [NADH], ENR, EC 1.3.1.9			0.000269034		27	28	27	28	26	26	27	26	26	31	26	31	26	25	28	27	23	26	23	22	24	23	23	23		27	28	27	28	26	26	27
3023	Q88MU0	Putative Xenobiotic reductase	803221980			40626	368		1	Q88MU0	40626	368	Putative Xenobiotic reductase			0.000269034		21	22	21	22	21	25	23	23	24	26	23	27	22	24	23	24	22	22	22	22	22	22	22	22		21	22	21	22	21	25	23
2851	Q88M20	Fumarate hydratase class II, Fumarase C, EC 4.2.1.2 (Aerobic fumarase) (Iron-independent fumarase)	802568300			49131	464		1	Q88M20	49131	464	Fumarate hydratase class II, Fumarase C, EC 4.2.1.2 (Aerobic fumarase) (Iron-independent fumarase)			0.000269034		17	16	16	17	16	20	19	19	17	21	18	21	16	17	18	16	14	14	14	14	14	13	14	14		17	16	16	17	16	20	19
329	P28635	D-methionine-binding lipoprotein MetQ	796739450			29432	271		1	P28635	29432	271	D-methionine-binding lipoprotein MetQ			0.000846262		1	1	1	1	1	1	1	1	1	1	1	1	1	1	1	1	1	1	1	1	1	1	1	1		1	1	1	1	1	1	1
1474	Q88FQ3	N-carbamoyl-beta-alanine amidohydrolase/allantoine amidohydrolase 2, EC 3.5.1.6, EC 3.5.3.9	790676540			45011	427		1	Q88FQ3	45011	427	N-carbamoyl-beta-alanine amidohydrolase/allantoine amidohydrolase 2, EC 3.5.1.6, EC 3.5.3.9			0.000269034		14	16	14	14	15	18	16	17	17	19	17	19	16	16	17	16	17	17	16	16	17	17	17	17		14	16	14	14	15	18	16
737	Q88CY9	Fructose-1,6-bisphosphatase class 1, FBPase class 1, EC 3.1.3.11 (D-fructose-1,6-bisphosphate 1-phosphohydrolase class 1)	787580900			37246	336		1	Q88CY9	37246	336	Fructose-1,6-bisphosphatase class 1, FBPase class 1, EC 3.1.3.11 (D-fructose-1,6-bisphosphate 1-phosphohydrolase class 1)			0.000269034		14	14	14	14	14	14	14	14	14	14	14	14	14	14	14	14	13	13	13	13	14	13	14	14		14	14	14	14	14	14	14
934	Q88DK3	Bifunctional purine biosynthesis protein PurH [Includes: Phosphoribosylaminoimidazolecarboxamide formyltransferase, EC 2.1.2.3 (AICAR transformylase)	785539600			57696	535		1	Q88DK3	57696	535	Bifunctional purine biosynthesis protein PurH [Includes: Phosphoribosylaminoimidazolecarboxamide formyltransferase, EC 2.1.2.3 (AICAR transformylase); IMP cyclohydrolase, EC 3.5.4.10 (ATIC) (IMP synthase) (Inosinicase) ]			0.000269034		32	32	31	31	30	36	31	30	30	35	31	36	29	29	33	30	27	31	25	28	27	24	26	29		33	33	32	32	31	37	32
3829	Q88QR0	Aminoacyl-adenylate hydrolase/purine nucleoside phosphoramidase, EC 3.9.1.-	785495410			12728	112		1	Q88QR0	12728	112	Aminoacyl-adenylate hydrolase/purine nucleoside phosphoramidase, EC 3.9.1.-			0.000269034		12	9	10	8	10	10	9	8	8	11	8	11	10	9	10	11	7	9	8	8	7	8	8	8		12	9	10	8	10	10	9
2894	Q88M85	Putative Long-chain fatty acid transporter	785460100			45693	421		1	Q88M85	45693	421	Putative Long-chain fatty acid transporter			0.000269034		13	12	13	14	12	13	12	13	15	12	13	14	14	13	14	13	12	13	13	12	13	13	13	13		13	12	13	14	12	13	12
487	Q88C45	Aspartate ammonia-lyase, Aspartase, EC 4.3.1.1	781691686			51563	478		1	Q88C45	51563	478	Aspartate ammonia-lyase, Aspartase, EC 4.3.1.1			0.000269034		13	12	12	12	16	14	14	15	14	17	14	16	15	16	14	16	12	14	12	12	10	9	10	10		14	13	13	13	17	15	15
3466	Q88PF7	ThiJ/PfpI family protein	781195800			21071	195		1	Q88PF7	21071	195	ThiJ/PfpI family protein			0.000269034		4	5	5	4	7	8	6	6	6	8	6	8	5	6	6	6	4	5	3	4	2	4	4	4		4	5	5	4	7	8	6
933	Q88DK2	Phosphoribosylamine--glycine ligase, EC 6.3.4.13 (GARS) (Glycinamide ribonucleotide synthetase) (Phosphoribosylglycinamide synthetase)	781150800			45837	431		1	Q88DK2	45837	431	Phosphoribosylamine--glycine ligase, EC 6.3.4.13 (GARS) (Glycinamide ribonucleotide synthetase) (Phosphoribosylglycinamide synthetase)			0.000269034		20	19	18	19	19	21	18	18	19	22	19	22	18	18	19	18	17	19	17	18	18	18	19	17		23	23	21	21	22	25	21
2824	Q88LZ1	dTDP-glucose 4,6-dehydratase, EC 4.2.1.46	770526330			40690	366		1	Q88LZ1	40690	366	dTDP-glucose 4,6-dehydratase, EC 4.2.1.46			0.000269034		19	20	17	17	17	20	17	19	18	21	18	20	17	17	20	17	17	20	17	17	17	17	17	17		19	20	17	17	17	20	17
3293	Q88NS3	Outer membrane lipoprotein	765858300			15682	154		1	Q88NS3	15682	154	Outer membrane lipoprotein			0.000269034		8	8	8	8	8	8	8	8	8	8	8	8	8	8	8	8	8	7	7	6	8	7	7	8		8	8	8	8	8	8	8
1601	Q88GF9	H-NS family protein MvaT	762530100			13559	119		1	Q88GF9	13559	119	H-NS family protein MvaT			0.000269034		7	8	8	8	9	10	9	9	9	9	9	10	9	8	9	8	8	8	8	8	8	8	8	8		7	8	8	8	9	10	9
3994	Q88R99	Outer-membrane porin E, EC 3.4.21.-	760703520			48317	444		1	Q88R99	48317	444	Outer-membrane porin E, EC 3.4.21.-			0.000269034		20	21	20	21	17	18	18	19	18	20	19	21	21	21	22	21	18	20	21	19	19	18	18	20		20	21	20	21	17	18	18
1600	Q88GF8	Lactoylglutathione lyase, EC 4.4.1.5 (Glyoxalase I)	751463600			19811	175		1	Q88GF8	19811	175	Lactoylglutathione lyase, EC 4.4.1.5 (Glyoxalase I)			0.000269034		4	4	4	3	4	6	5	5	4	5	5	6	4	4	6	5	2	3	4	2	4	4	3	4		4	4	4	3	4	6	5
2229	Q88JK1	Universal stress protein family	750686200			33804	309		1	Q88JK1	33804	309	Universal stress protein family			0.000269034		16	16	16	16	14	21	15	16	17	21	16	22	15	15	19	16	16	19	16	17	15	15	16	16		16	16	16	16	14	21	15
3890	Q88QX8	Malate synthase G, EC 2.3.3.9	750209130			78347	725		1	Q88QX8	78347	725	Malate synthase G, EC 2.3.3.9			0.000269034		32	34	35	31	28	29	29	29	32	36	31	35	33	33	31	34	32	31	28	32	28	30	28	29		32	34	35	31	28	29	29
1413	Q88FF8	Quinone reductase, EC 1.6.5.2 (Chromate reductase, CHRR, EC 1.6.-.-) (NAD(P)H dehydrogenase (quinone))	747967000			20354	186		1	Q88FF8	20354	186	Quinone reductase, EC 1.6.5.2 (Chromate reductase, CHRR, EC 1.6.-.-) (NAD(P)H dehydrogenase (quinone))			0.000269034		10	10	10	11	11	11	11	11	12	12	12	12	11	11	11	11	10	10	10	10	11	11	11	11		10	10	10	11	11	11	11
3963	Q88R66	Outer-membrane porin D, EC 3.4.21.-	747762920			47787	439		1	Q88R66	47787	439	Outer-membrane porin D, EC 3.4.21.-			0.000269034		15	14	17	15	14	15	15	15	15	16	15	17	16	16	16	17	14	15	14	14	13	14	13	13		15	14	17	15	14	15	15
1056	Q88DY8	Acetolactate synthase, EC 2.2.1.6	745803320			62781	574		1	Q88DY8	62781	574	Acetolactate synthase, EC 2.2.1.6			0.000269034		30	31	31	31	30	29	31	30	31	30	31	30	32	32	31	31	29	30	28	29	30	27	29	31		30	31	31	31	30	29	31
113	A0A140FWQ9	Protein-export membrane protein SecG	743786400			13714	132		1	A0A140FWQ9	13714	132	Protein-export membrane protein SecG			0.000269034		4	3	4	4	3	3	3	3	4	4	4	3	4	4	4	4	4	3	4	4	4	4	3	4		4	3	4	4	3	3	3
2826	Q88LZ3	Glucose-1-phosphate thymidylyltransferase, EC 2.7.7.24	741413010			32517	293		1	Q88LZ3	32517	293	Glucose-1-phosphate thymidylyltransferase, EC 2.7.7.24			0.000269034		14	14	14	14	14	14	14	14	14	15	14	15	14	14	14	14	10	11	10	11	10	10	11	11		17	17	17	17	17	17	17
1225	Q88EJ2	Putative transcriptional regulator (Arc domain-containing)	740008300			12389	108		1	Q88EJ2	12389	108	Putative transcriptional regulator (Arc domain-containing)			0.000269034		4	4	4	4	4	4	4	4	4	4	4	4	4	4	4	4	4	4	4	4	4	4	4	4		4	4	4	4	4	4	4
1036	Q88DW7	Glucose-6-phosphate isomerase 2, GPI 2, EC 5.3.1.9 (Phosphoglucose isomerase 2, PGI 2) (Phosphohexose isomerase 2, PHI 2)	738830300			61455	554		2	Q88DW7;Q88LW9	61455;61384	554;554	Glucose-6-phosphate isomerase 2, GPI 2, EC 5.3.1.9 (Phosphoglucose isomerase 2, PGI 2) (Phosphohexose isomerase 2, PHI 2);Glucose-6-phosphate isomerase 1, GPI 1, EC 5.3.1.9 (Phosphoglucose isomerase 1, PGI 1) (Phosphohexose isomerase 1, PHI 1)			0.000269034		0	0	0	0	0	0	0	0	0	0	0	0	0	0	0	0	0	0	0	0	0	0	0	0		25	25	25	25	25	26	26
698	Q88CU1	Arginine--tRNA ligase, EC 6.1.1.19 (Arginyl-tRNA synthetase, ArgRS)	727856870			63669	578		1	Q88CU1	63669	578	Arginine--tRNA ligase, EC 6.1.1.19 (Arginyl-tRNA synthetase, ArgRS)			0.000269034		27	27	26	26	26	31	27	27	26	31	25	31	26	26	29	26	25	25	24	24	23	24	24	22		28	28	27	27	27	32	28
3311	Q88NU3	Putative Synthetase	724223810			29406	262		1	Q88NU3	29406	262	Putative Synthetase			0.000269034		11	12	9	9	9	11	9	10	3	13	8	13	10	2	10	9	6	0	6	7	2	5	5	5		11	12	9	9	9	11	9
3179	Q88NC1	PhoH family protein	723273990			51856	464		1	Q88NC1	51856	464	PhoH family protein			0.000269034		13	13	14	14	15	16	15	16	15	16	15	16	15	15	16	14	11	12	10	13	11	12	12	11		13	13	14	14	15	16	15
3416	Q88P91	Toluene tolerance protein	721476830			23751	215		1	Q88P91	23751	215	Toluene tolerance protein			0.000269034		7	7	7	9	8	7	8	7	8	7	7	8	7	8	8	7	7	7	8	7	7	7	7	7		7	7	7	9	8	7	8
3571	Q88PT5	Medium-chain-fatty-acid CoA ligase	721055750			62125	560		1	Q88PT5	62125	560	Medium-chain-fatty-acid CoA ligase			0.000269034		21	21	21	22	21	21	21	22	20	22	21	21	22	21	22	22	21	20	21	20	18	20	19	20		21	21	21	22	21	21	21
371	P59618	Argininosuccinate lyase, ASAL, EC 4.3.2.1 (Arginosuccinase)	720535040			51627	464		1	P59618	51627	464	Argininosuccinate lyase, ASAL, EC 4.3.2.1 (Arginosuccinase)			0.000269034		28	28	28	27	28	27	28	29	28	30	28	30	28	28	29	28	26	27	25	26	25	25	26	25		28	28	28	27	28	27	28
3906	Q88QZ8	Peptide methionine sulfoxide reductase MsrA, Protein-methionine-S-oxide reductase, EC 1.8.4.11 (Peptide-methionine (S)-S-oxide reductase, Peptide Met(O) reductase)	715987620			24565	222		1	Q88QZ8	24565	222	Peptide methionine sulfoxide reductase MsrA, Protein-methionine-S-oxide reductase, EC 1.8.4.11 (Peptide-methionine (S)-S-oxide reductase, Peptide Met(O) reductase)			0.000269034		6	6	6	6	6	7	6	6	6	7	6	7	6	6	6	6	6	6	6	6	6	6	6	6		6	6	6	6	6	7	6
2375	Q88K95	DUF4174 domain-containing protein	714680450			20592	193		1	Q88K95	20592	193	DUF4174 domain-containing protein			0.000269034		12	12	12	10	13	13	13	13	12	13	13	13	13	12	13	12	13	13	12	12	11	12	12	12		12	12	12	10	13	13	13
1818	Q88HC7	4-hydroxyphenylpyruvate dioxygenase, EC 1.13.11.27	706966020			40044	358		1	Q88HC7	40044	358	4-hydroxyphenylpyruvate dioxygenase, EC 1.13.11.27			0.000269034		19	18	18	19	19	18	18	19	19	20	19	19	20	20	19	20	18	18	18	18	18	18	18	18		19	18	18	19	19	18	18
873	Q88DD5	Protein HflK	705319200			44762	405		1	Q88DD5	44762	405	Protein HflK			0.000269034		21	20	21	21	20	20	20	20	20	20	21	22	20	20	20	20	20	21	20	20	19	20	21	20		21	20	21	21	20	20	20
3500	Q88PJ4	Outer membrane protein assembly factor BamB	704136960			40737	380		1	Q88PJ4	40737	380	Outer membrane protein assembly factor BamB			0.000269034		21	20	20	21	21	18	21	20	21	19	21	19	21	19	20	20	16	19	20	19	20	19	19	20		21	20	20	21	21	18	21
1653	Q88GM8	Putative Transcriptional regulator MvaT, P16 subunit	703870470			13737	121		1	Q88GM8	13737	121	Putative Transcriptional regulator MvaT, P16 subunit			0.000269034		7	6	6	5	6	7	7	6	6	9	6	8	7	5	6	6	6	8	7	6	6	5	7	7		7	6	6	5	6	7	7
2657	Q88LD4	O-succinylhomoserine sulfhydrylase, OSH sulfhydrylase, OSHS sulfhydrylase, EC 2.5.1.-	701262450			43284	403		1	Q88LD4	43284	403	O-succinylhomoserine sulfhydrylase, OSH sulfhydrylase, OSHS sulfhydrylase, EC 2.5.1.-			0.000269034		18	16	18	16	18	19	17	18	15	17	16	18	15	15	16	15	16	17	15	16	16	15	15	15		18	16	18	16	18	19	17
3010	Q88MS3	Lysine--tRNA ligase, EC 6.1.1.6 (Lysyl-tRNA synthetase, LysRS)	699011500			57138	500		1	Q88MS3	57138	500	Lysine--tRNA ligase, EC 6.1.1.6 (Lysyl-tRNA synthetase, LysRS)			0.000269034		34	38	39	38	36	35	35	33	37	40	34	38	35	36	37	37	33	36	32	34	34	33	34	34		35	39	40	39	37	36	36
522	Q88C82	DNA-directed RNA polymerase subunit omega, RNAP omega subunit, EC 2.7.7.6 (RNA polymerase omega subunit) (Transcriptase subunit omega)	698964610			9746	87		1	Q88C82	9746	87	DNA-directed RNA polymerase subunit omega, RNAP omega subunit, EC 2.7.7.6 (RNA polymerase omega subunit) (Transcriptase subunit omega)			0.000269034		6	5	6	5	6	6	4	6	6	7	6	6	5	6	5	6	3	5	4	4	3	5	4	4		6	5	6	5	6	6	4
3638	Q88Q24	Energy-dependent translational throttle protein EttA, EC 3.6.1.- (Translational regulatory factor EttA)	698719900			61861	555		1	Q88Q24	61861	555	Energy-dependent translational throttle protein EttA, EC 3.6.1.- (Translational regulatory factor EttA)			0.000269034		32	33	31	33	31	34	33	32	32	33	33	33	31	31	33	32	28	29	28	29	31	29	29	30		32	33	31	33	31	34	33
2990	Q88MP8	Major cold shock protein	698561970			7673	69		1	Q88MP8	7673	69	Major cold shock protein			0.000269034		4	4	4	4	3	4	3	4	4	4	4	4	4	4	4	4	4	4	4	4	4	4	4	4		4	4	4	4	3	4	3
3029	Q88MU7	Threonine synthase, EC 4.2.3.1	695536990			51646	469		1	Q88MU7	51646	469	Threonine synthase, EC 4.2.3.1			0.000269034		24	24	22	24	24	27	23	26	23	27	23	29	23	23	25	24	23	23	21	20	21	22	20	20		24	24	22	24	24	27	23
584	Q88CG1	Glyoxalase	691787570			23391	221		1	Q88CG1	23391	221	Glyoxalase			0.000269034		8	9	7	7	7	10	7	8	8	11	7	11	7	7	10	7	7	7	7	7	7	7	7	7		8	9	7	7	7	10	7
2664	Q88LE1	Putative motility protein fimV	691154610			96920	911		1	Q88LE1	96920	911	Putative motility protein fimV			0.000269034		26	24	26	25	26	25	25	26	25	25	25	26	25	25	25	25	23	23	24	23	23	23	23	23		26	24	26	25	26	25	25
2839	Q88M08	DNA gyrase subunit A, EC 5.6.2.2	689266280			102038	923		1	Q88M08	102038	923	DNA gyrase subunit A, EC 5.6.2.2			0.000269034		41	41	43	41	43	41	41	42	43	43	42	44	42	43	44	43	37	39	38	38	38	37	37	37		44	44	46	44	46	44	44
2946	Q88ME8	RNA polymerase sigma factor RpoS (Sigma S) (Sigma-38)	688035250			38175	335		1	Q88ME8	38175	335	RNA polymerase sigma factor RpoS (Sigma S) (Sigma-38)			0.000269034		11	11	11	11	11	11	11	11	11	11	11	11	11	11	11	11	11	11	11	11	11	11	11	11		14	14	14	14	14	14	14
2832	Q88M00	Mannose-1-phosphate guanylyltransferase, EC 2.7.7.13	686637750			52989	480		1	Q88M00	52989	480	Mannose-1-phosphate guanylyltransferase, EC 2.7.7.13			0.000269034		14	16	15	13	14	13	14	14	15	16	15	15	15	15	16	16	10	10	10	10	9	10	9	10		14	16	15	13	14	13	14
4102	Q88RP7	Tryptophan synthase alpha chain, EC 4.2.1.20	683403540			28482	269		1	Q88RP7	28482	269	Tryptophan synthase alpha chain, EC 4.2.1.20			0.000269034		10	10	10	10	9	9	10	10	10	9	10	9	10	9	9	10	9	9	10	8	9	8	8	9		10	10	10	10	9	9	10
3109	Q88N49	Formyltetrahydrofolate deformylase, EC 3.5.1.10 (Formyl-FH(4) hydrolase)	682352720			32376	283		1	Q88N49	32376	283	Formyltetrahydrofolate deformylase, EC 3.5.1.10 (Formyl-FH(4) hydrolase)			0.000269034		8	9	9	10	9	12	9	9	9	15	9	15	9	9	11	10	8	8	7	7	8	8	8	8		8	9	9	10	9	12	9
2943	Q88ME4	Protein RecA (Recombinase A)	681375260			37545	355		1	Q88ME4	37545	355	Protein RecA (Recombinase A)			0.000269034		13	15	12	13	14	17	15	15	14	15	15	17	12	14	13	14	13	12	13	12	13	13	12	12		14	16	13	14	15	18	16
3030	Q88MU8	Homoserine dehydrogenase, EC 1.1.1.3	680693220			46194	434		1	Q88MU8	46194	434	Homoserine dehydrogenase, EC 1.1.1.3			0.000269034		18	17	17	15	17	17	16	18	16	18	17	19	18	16	18	15	15	16	13	13	14	13	15	12		18	17	17	15	17	17	16
1486	Q88FR7	Adenylosuccinate lyase, ASL, EC 4.3.2.2 (Adenylosuccinase)	680596360			50556	456		1	Q88FR7	50556	456	Adenylosuccinate lyase, ASL, EC 4.3.2.2 (Adenylosuccinase)			0.000269034		21	21	20	20	20	22	20	20	19	21	20	21	20	20	21	20	19	20	19	19	19	19	19	19		21	21	20	20	20	22	20
3453	Q88PD7	Peptidase_M75 domain-containing protein	676542790			47019	443		1	Q88PD7	47019	443	Peptidase_M75 domain-containing protein			0.000269034		23	24	23	23	22	20	21	22	21	24	21	23	21	22	21	22	18	19	21	19	19	19	19	19		23	24	23	23	22	20	21
1322	Q88F43	Cytochrome c oxidase subunit, cbb3-type	676099100			22637	202		1	Q88F43	22637	202	Cytochrome c oxidase subunit, cbb3-type			0.000269034		5	5	5	5	5	5	4	5	5	5	5	5	5	5	5	5	4	5	4	5	5	5	4	4		5	5	5	5	5	5	4
2878	Q88M55	Tail-specific protease prc	673076240			79097	704		1	Q88M55	79097	704	Tail-specific protease prc			0.000269034		44	43	43	45	46	46	46	46	45	48	47	45	44	47	45	46	41	46	43	44	42	42	42	44		44	43	43	45	46	46	46
1425	Q88FH5	NADH-quinone oxidoreductase subunit C/D, EC 7.1.1.- (NADH dehydrogenase I subunit C/D) (NDH-1 subunit C/D)	671387810			67609	593		1	Q88FH5	67609	593	NADH-quinone oxidoreductase subunit C/D, EC 7.1.1.- (NADH dehydrogenase I subunit C/D) (NDH-1 subunit C/D)			0.000269034		27	29	30	27	29	30	28	30	28	31	29	31	28	28	30	29	25	28	25	25	25	25	25	24		28	30	30	27	29	31	28
2913	Q88MB1	Uncharacterized protein	670347320			26313	236		1	Q88MB1	26313	236	Uncharacterized protein			0.000269034		15	15	16	15	16	16	15	15	15	16	15	15	15	16	15	15	16	15	15	16	16	15	15	14		15	15	16	15	16	16	15
339	P33599	NADH-quinone oxidoreductase subunit C/D, EC 7.1.1.- (NADH dehydrogenase I subunit C/D) (NDH-1 subunit C/D) (NUO3/NUO4)	666991440			68236	596		2	P33599;Q88FH5	68236;67609	596;593	NADH-quinone oxidoreductase subunit C/D, EC 7.1.1.- (NADH dehydrogenase I subunit C/D) (NDH-1 subunit C/D) (NUO3/NUO4);NADH-quinone oxidoreductase subunit C/D, EC 7.1.1.- (NADH dehydrogenase I subunit C/D) (NDH-1 subunit C/D)			0.000269034		0	0	0	0	0	0	0	0	0	0	0	0	0	0	0	0	0	0	0	0	0	0	0	0		3	3	3	3	3	3	3
573	Q88CE9	Uncharacterized protein	665298380			11565	109		1	Q88CE9	11565	109	Uncharacterized protein			0.000269034		4	4	4	4	4	4	4	4	4	4	4	4	4	3	4	4	3	4	3	3	4	4	3	4		4	4	4	4	4	4	4
226	P0A7U3	30S ribosomal protein S19 (Small ribosomal subunit protein uS19)	665127130			10430	92		2	P0A7U3;Q88QN1	10430;10348	92;91	30S ribosomal protein S19 (Small ribosomal subunit protein uS19);30S ribosomal protein S19			0.000269034		0	0	0	0	0	0	0	0	0	0	0	0	0	0	0	0	0	0	0	0	0	0	0	0		2	2	2	2	2	2	2
3141	Q88N81	UDP-N-acetylmuramoyl-L-alanyl-D-glutamate--2,6-diaminopimelate ligase, EC 6.3.2.13 (Meso-A2pm-adding enzyme) (Meso-diaminopimelate-adding enzyme) (UDP-MurNAc-L-Ala-D-Glu:meso-diaminopimelate ligase) (UDP-MurNAc-tripeptide synthetase) (UDP-N-acetylmuramyl-tripeptide synthetase)	664616040			53603	496		1	Q88N81	53603	496	UDP-N-acetylmuramoyl-L-alanyl-D-glutamate--2,6-diaminopimelate ligase, EC 6.3.2.13 (Meso-A2pm-adding enzyme) (Meso-diaminopimelate-adding enzyme) (UDP-MurNAc-L-Ala-D-Glu:meso-diaminopimelate ligase) (UDP-MurNAc-tripeptide synthetase) (UDP-N-acetylmuramyl-tripeptide synthetase)			0.000269034		28	29	28	29	29	33	30	28	29	35	29	34	29	28	33	29	25	30	23	24	26	26	26	25		28	29	28	29	29	33	30
1144	Q88E93	ATPase, AAA family	664354480			32146	281		1	Q88E93	32146	281	ATPase, AAA family			0.000269034		17	18	18	19	17	17	19	18	18	19	17	19	18	18	19	19	15	15	15	14	14	14	14	13		17	18	18	19	17	17	19
676	Q88CR2	Putative 3-mercaptopyruvate sulfurtransferase, EC 2.8.1.2	661979010			30750	284		1	Q88CR2	30750	284	Putative 3-mercaptopyruvate sulfurtransferase, EC 2.8.1.2			0.000269034		11	16	15	13	15	16	16	15	15	17	16	17	14	14	15	16	14	16	13	16	14	13	14	15		11	16	15	13	15	16	16
2760	Q88LR1	ATP-dependent RNA helicase DeaD, EC 3.6.4.13 (Cold-shock DEAD box protein A)	660983060			60925	559		1	Q88LR1	60925	559	ATP-dependent RNA helicase DeaD, EC 3.6.4.13 (Cold-shock DEAD box protein A)			0.000269034		30	30	30	28	29	28	29	30	29	30	29	30	29	29	30	29	26	26	26	25	29	26	28	28		30	30	30	28	29	28	29
3941	Q88R38	Choline / betaine / carnitine ABC transporter-substrate binding protein, EC 3.6.3.32	660244810			34569	315		1	Q88R38	34569	315	Choline / betaine / carnitine ABC transporter-substrate binding protein, EC 3.6.3.32			0.000269034		16	17	17	17	17	19	18	18	17	19	18	19	17	18	19	18	16	17	18	15	16	16	16	17		16	17	17	17	17	19	18
1160	Q88EB4	MaoC-like domain-containing protein	659591493			17135	156		1	Q88EB4	17135	156	MaoC-like domain-containing protein			0.000269034		5	5	5	5	5	5	5	5	5	4	4	5	5	5	5	4	5	4	4	5	5	4	5	4		5	5	5	5	5	5	5
1168	Q88EC1	Beta-ketodecanoyl-(Acyl-carrier-protein) synthase, EC 2.3.1.207	657565440			42326	390		1	Q88EC1	42326	390	Beta-ketodecanoyl-(Acyl-carrier-protein) synthase, EC 2.3.1.207			0.000269034		15	13	14	13	15	19	15	18	14	18	16	19	15	13	17	14	14	15	14	15	16	12	14	15		15	13	14	13	15	19	15
2556	Q88KZ9	DNA topoisomerase 1, EC 5.6.2.1 (DNA topoisomerase I)	651451780			97240	869		1	Q88KZ9	97240	869	DNA topoisomerase 1, EC 5.6.2.1 (DNA topoisomerase I)			0.000269034		51	51	54	51	49	51	48	50	53	60	51	61	51	53	60	54	48	51	47	49	39	41	34	39		51	51	54	51	49	51	48
925	Q88DJ4	Cobalt-precorrin-5B C(1)-methyltransferase, EC 2.1.1.195 (Cobalt-precorrin-6A synthase)	6.48787e+08			37671	364		1	Q88DJ4	37671	364	Cobalt-precorrin-5B C(1)-methyltransferase, EC 2.1.1.195 (Cobalt-precorrin-6A synthase)			0.000269034		4	4	4	4	4	2	4	4	4	5	4	4	3	5	3	5	3	2	2	3	3	3	1	2		4	4	4	4	4	2	4
1074	Q88E09	Glutathione hydrolase proenzyme, EC 2.3.2.2, EC 3.4.19.13 [Cleaved into: Glutathione hydrolase large chain	646002000			59835	555		1	Q88E09	59835	555	Glutathione hydrolase proenzyme, EC 2.3.2.2, EC 3.4.19.13 [Cleaved into: Glutathione hydrolase large chain; Glutathione hydrolase small chain ]			0.000269034		27	26	30	29	30	29	27	29	31	33	29	31	28	33	31	33	28	28	29	27	24	28	26	28		27	26	30	29	30	29	27
653	Q88CN5	Phosphoenolpyruvate--protein phosphotransferase, EC 2.7.3.9	644679490			83338	759		1	Q88CN5	83338	759	Phosphoenolpyruvate--protein phosphotransferase, EC 2.7.3.9			0.000269034		41	39	41	40	41	43	42	42	41	42	42	44	42	41	42	42	39	42	40	42	38	39	39	40		42	40	42	41	42	44	43
2667	Q88LE5	3-isopropylmalate dehydrogenase, EC 1.1.1.85 (3-IPM-DH) (Beta-IPM dehydrogenase, IMDH)	643760060			38825	360		1	Q88LE5	38825	360	3-isopropylmalate dehydrogenase, EC 1.1.1.85 (3-IPM-DH) (Beta-IPM dehydrogenase, IMDH)			0.000269034		21	21	21	21	21	21	21	21	21	21	21	21	21	21	21	19	18	20	19	17	19	18	17	18		21	21	21	21	21	21	21
2497	Q88KT5	Copper resistance protein B	643555400			32512	294		1	Q88KT5	32512	294	Copper resistance protein B			0.000269034		7	8	7	8	9	8	8	8	10	10	10	10	10	10	10	10	8	9	8	9	2	2	3	2		7	8	7	8	9	8	8
2725	Q88LL7	Malonyl CoA-acyl carrier protein transacylase, EC 2.3.1.39	641074200			32614	312		1	Q88LL7	32614	312	Malonyl CoA-acyl carrier protein transacylase, EC 2.3.1.39			0.000269034		10	10	10	10	10	12	10	10	11	12	10	12	10	10	12	10	9	11	10	10	10	10	10	11		10	10	10	10	10	12	10
159	P07014	Succinate dehydrogenase iron-sulfur subunit, EC 1.3.5.1	640637640			26770	238		1	P07014	26770	238	Succinate dehydrogenase iron-sulfur subunit, EC 1.3.5.1			0.000269034		1	1	1	1	1	1	1	1	1	1	1	1	1	1	1	1	1	1	1	1	1	1	1	1		2	2	2	2	2	2	2
1415	Q88FG3	Transcriptional regulator-related protein	638632550			13869	125		1	Q88FG3	13869	125	Transcriptional regulator-related protein			0.000269034		4	4	4	4	4	4	4	4	4	3	4	4	4	4	4	4	4	4	4	4	4	4	4	4		4	4	4	4	4	4	4
3686	Q88QA2	Oxidoreductase, short chain dehydrogenase/reductase family	636946910			24627	228		1	Q88QA2	24627	228	Oxidoreductase, short chain dehydrogenase/reductase family			0.000269034		5	4	4	5	5	6	5	6	5	6	5	5	4	5	5	4	4	5	5	5	4	5	4	5		5	4	4	5	5	6	5
1724	Q88GY7	Phosphoglucomutase (alpha-D-glucose-1,6-bisphosphate-dependent), EC 5.4.2.2	635233930			58620	545		1	Q88GY7	58620	545	Phosphoglucomutase (alpha-D-glucose-1,6-bisphosphate-dependent), EC 5.4.2.2			0.000269034		29	30	28	30	29	31	29	30	32	33	30	32	30	30	32	31	26	28	29	26	26	24	25	28		29	30	28	30	29	31	29
328	P27302	Transketolase 1, TK 1, EC 2.2.1.1	634437190			72212	663		2	P27302;P33570	72212;73043	663;667	Transketolase 1, TK 1, EC 2.2.1.1;Transketolase 2, TK 2, EC 2.2.1.1			0.000269034		0	0	0	0	0	0	0	0	0	0	0	0	0	0	0	0	0	0	0	0	0	0	0	0		1	1	1	1	1	1	1
3579	Q88PU8	Uncharacterized protein	634401500			11854	104		1	Q88PU8	11854	104	Uncharacterized protein			0.000269034		6	5	6	6	5	6	5	6	6	7	6	7	6	6	6	6	5	6	5	5	6	5	5	5		6	5	6	6	5	6	5
259	P0AB89	Adenylosuccinate lyase, ASL, EC 4.3.2.2 (Adenylosuccinase, ASase)	633221100			51543	456		1	P0AB89	51543	456	Adenylosuccinate lyase, ASL, EC 4.3.2.2 (Adenylosuccinase, ASase)			0.000269034		2	2	2	2	2	2	2	2	2	2	1	2	2	2	2	2	2	2	2	2	1	2	2	2		4	4	5	5	4	4	4
783	Q88D35	Glutathione synthetase, EC 6.3.2.3 (GSH synthetase, GSH-S, GSHase) (Glutathione synthase)	632202400			35255	317		1	Q88D35	35255	317	Glutathione synthetase, EC 6.3.2.3 (GSH synthetase, GSH-S, GSHase) (Glutathione synthase)			0.000269034		9	10	10	10	10	12	10	10	9	12	10	12	10	10	11	9	8	10	9	8	10	9	10	10		9	10	10	10	10	12	10
156	P06612	DNA topoisomerase 1, EC 5.6.2.1 (DNA topoisomerase I) (Omega-protein) (Relaxing enzyme) (Swivelase) (Untwisting enzyme)	628564130			97350	865		1	P06612	97350	865	DNA topoisomerase 1, EC 5.6.2.1 (DNA topoisomerase I) (Omega-protein) (Relaxing enzyme) (Swivelase) (Untwisting enzyme)			0.000269034		1	1	1	1	1	1	1	1	1	1	0	1	1	1	1	1	1	1	0	0	1	1	1	1		5	5	5	5	4	4	4
352	P39451	Alcohol dehydrogenase, propanol-preferring, EC 1.1.1.1	628439610			35380	336		1	P39451	35380	336	Alcohol dehydrogenase, propanol-preferring, EC 1.1.1.1			0.000269034		0	1	0	2	1	0	2	1	0	0	1	2	2	2	0	1	0	1	1	0	0	0	1	0		2	3	2	4	3	3	4
3578	Q88PU7	Probable malate:quinone oxidoreductase 1, EC 1.1.5.4 (MQO 1) (Malate dehydrogenase [quinone] 1)	625733800			54282	502		1	Q88PU7	54282	502	Probable malate:quinone oxidoreductase 1, EC 1.1.5.4 (MQO 1) (Malate dehydrogenase [quinone] 1)			0.000269034		20	20	20	20	20	22	22	21	20	23	21	22	20	20	21	21	20	21	19	18	18	18	18	18		20	20	20	20	20	22	22
1526	Q88FX3	Uncharacterized protein	623961250			33239	316		1	Q88FX3	33239	316	Uncharacterized protein			0.000269034		14	17	16	16	18	18	17	18	18	17	17	18	18	17	18	17	17	17	18	17	17	17	17	17		14	17	16	16	18	18	17
2981	Q88MI3	N-succinyl-L,L-diaminopimelate aminotransferase alternative, EC 2.6.1.17	617930400			43759	398		1	Q88MI3	43759	398	N-succinyl-L,L-diaminopimelate aminotransferase alternative, EC 2.6.1.17			0.000269034		17	18	17	18	17	19	17	17	17	21	18	21	17	18	21	17	15	17	16	16	16	16	15	16		17	18	17	18	17	19	17
1019	Q88DV1	ATP-dependent zinc metalloprotease FtsH, EC 3.4.24.-	616944290			69723	637		1	Q88DV1	69723	637	ATP-dependent zinc metalloprotease FtsH, EC 3.4.24.-			0.000269034		29	30	28	29	26	32	25	27	30	33	27	30	29	26	31	27	26	29	25	27	27	23	25	28		34	34	32	33	30	36	28
3978	Q88R81	33 kDa chaperonin (Heat shock protein 33 homolog, HSP33)	615201360			33472	299		1	Q88R81	33472	299	33 kDa chaperonin (Heat shock protein 33 homolog, HSP33)			0.000269034		11	11	10	11	10	15	12	11	10	14	11	14	10	11	11	11	12	12	11	11	12	12	12	12		11	11	10	11	10	15	12
601	Q88CI0	UPF0149 protein PP_5201	614631380			19468	184		1	Q88CI0	19468	184	UPF0149 protein PP_5201			0.000269034		4	5	5	5	4	3	4	4	3	7	2	6	5	5	5	4	4	3	4	2	2	2	3	4		4	5	5	5	4	3	4
316	P23845	Sulfate adenylyltransferase subunit 1, EC 2.7.7.4 (ATP-sulfurylase large subunit) (Sulfate adenylate transferase, SAT)	614282020			52558	475		1	P23845	52558	475	Sulfate adenylyltransferase subunit 1, EC 2.7.7.4 (ATP-sulfurylase large subunit) (Sulfate adenylate transferase, SAT)			0.000269034		1	1	1	1	1	1	1	1	1	1	1	1	1	1	1	1	1	1	1	1	1	1	1	1		4	4	4	4	4	3	4
2533	Q88KX5	PilZ domain-containing protein	613969250			10922	99		1	Q88KX5	10922	99	PilZ domain-containing protein			0.000269034		3	3	3	3	3	3	3	3	3	3	3	3	3	3	3	3	3	3	3	3	2	3	2	3		3	3	3	3	3	3	3
2333	Q88K27	Threonine--tRNA ligase, EC 6.1.1.3 (Threonyl-tRNA synthetase, ThrRS)	613411120			72698	640		1	Q88K27	72698	640	Threonine--tRNA ligase, EC 6.1.1.3 (Threonyl-tRNA synthetase, ThrRS)			0.000269034		29	31	30	28	29	32	27	31	30	38	28	36	29	27	31	30	26	29	25	27	25	24	27	26		29	31	30	28	29	32	27
2982	Q88MP0	Putative glutathione-dependent thiol reductase	613132720			13057	115		1	Q88MP0	13057	115	Putative glutathione-dependent thiol reductase			0.000269034		5	7	6	6	7	6	7	7	7	8	6	8	7	7	8	7	6	6	6	5	5	5	7	6		5	7	6	6	7	6	7
953	Q88DM2	Serine-type D-Ala-D-Ala carboxypeptidase, EC 3.4.16.4	613088280			42288	386		1	Q88DM2	42288	386	Serine-type D-Ala-D-Ala carboxypeptidase, EC 3.4.16.4			0.000269034		16	16	15	16	15	16	16	17	16	17	15	16	15	17	16	16	14	16	15	14	13	14	13	15		16	16	15	16	15	16	16
290	P0AGF4	D-xylose-proton symporter (D-xylose transporter)	612256800			53608	491		1	P0AGF4	53608	491	D-xylose-proton symporter (D-xylose transporter)			0.000269034		11	11	10	9	11	10	10	11	11	11	10	11	10	9	7	9	9	10	10	9	10	9	10	10		11	11	10	9	11	10	10
489	Q88C47	N5-carboxyaminoimidazole ribonucleotide mutase, N5-CAIR mutase, EC 5.4.99.18 (5-(carboxyamino)imidazole ribonucleotide mutase)	609758470			16944	163		1	Q88C47	16944	163	N5-carboxyaminoimidazole ribonucleotide mutase, N5-CAIR mutase, EC 5.4.99.18 (5-(carboxyamino)imidazole ribonucleotide mutase)			0.000269034		8	7	8	8	8	8	8	8	8	8	8	8	8	7	8	8	7	7	7	7	7	7	7	7		8	7	8	8	8	8	8
3055	Q88MY2	Pyridoxine 5'-phosphate synthase, PNP synthase, EC 2.6.99.2	608425610			26738	246		1	Q88MY2	26738	246	Pyridoxine 5'-phosphate synthase, PNP synthase, EC 2.6.99.2			0.000269034		12	11	10	11	11	13	12	12	12	14	12	13	12	12	13	13	9	11	9	9	9	10	9	10		12	11	10	11	11	13	12
3386	Q88P54	Carbamate kinase	608091980			33423	309		1	Q88P54	33423	309	Carbamate kinase			0.000269034		12	12	12	11	15	16	15	15	14	16	15	17	12	12	12	12	12	14	9	10	14	14	13	13		12	12	12	11	15	16	15
3610	Q88PY6	Polyphosphate kinase 2, EC 2.7.4.1	607448350			31284	271		1	Q88PY6	31284	271	Polyphosphate kinase 2, EC 2.7.4.1			0.000269034		8	9	9	9	12	14	12	11	11	14	12	13	11	11	11	12	12	12	12	12	12	12	12	12		8	9	9	9	12	14	12
3839	Q88QS1	Anthranilate synthase component 1, EC 4.1.3.27	604996330			54406	493		1	Q88QS1	54406	493	Anthranilate synthase component 1, EC 4.1.3.27			0.000269034		23	23	22	22	21	24	21	22	22	25	22	26	21	21	23	22	21	22	20	21	21	21	21	21		23	23	22	22	21	24	21
3162	Q88NA3	Uncharacterized protein	604402520			16018	145		1	Q88NA3	16018	145	Uncharacterized protein			0.000269034		10	12	11	12	10	10	10	11	11	11	11	12	10	9	12	11	10	10	9	9	9	9	7	8		10	12	11	12	10	10	10
4088	Q88RN3	Oligopeptidase A, EC 3.4.24.70	603784350			75721	683		1	Q88RN3	75721	683	Oligopeptidase A, EC 3.4.24.70			0.000269034		35	37	34	34	36	40	34	35	37	41	35	40	34	34	39	35	34	36	33	33	33	33	32	32		35	37	34	34	36	40	34
3637	Q88Q23	Glutamate dehydrogenase	603546930			48871	449		1	Q88Q23	48871	449	Glutamate dehydrogenase			0.000269034		21	24	22	21	23	24	23	23	23	25	21	25	22	23	24	22	20	21	19	18	18	19	17	19		21	24	22	21	23	24	23
2641	Q88LB8	Aminopeptidase N, EC 3.4.11.2	598407460			99574	885		1	Q88LB8	99574	885	Aminopeptidase N, EC 3.4.11.2			0.000269034		44	45	43	41	44	49	43	45	43	48	42	48	42	41	42	42	39	42	37	38	37	38	37	36		45	46	44	42	45	50	44
1044	Q88DX5	RNA polymerase-binding transcription factor DksA	598092600			17131	148		1	Q88DX5	17131	148	RNA polymerase-binding transcription factor DksA			0.000269034		7	7	7	7	7	8	7	7	7	8	6	8	7	7	8	7	6	6	6	7	7	7	7	7		7	7	7	7	7	8	7
3060	Q88MY8	Periplasmic serine endoprotease DegP-like, EC 3.4.21.107	596965050			52617	492		1	Q88MY8	52617	492	Periplasmic serine endoprotease DegP-like, EC 3.4.21.107			0.000269034		12	13	13	13	13	13	13	14	12	14	13	14	14	13	14	13	11	11	10	12	11	12	10	11		12	13	13	13	13	13	13
194	P0A173	Tol-Pal system protein TolB	595831170			47431	433		1	P0A173	47431	433	Tol-Pal system protein TolB			0.000269034		27	27	27	27	26	25	26	26	26	27	26	27	27	26	27	27	25	26	25	26	25	25	25	25		27	27	27	27	26	25	26
309	P21599	Pyruvate kinase II, EC 2.7.1.40 (PK-2)	594533550			51357	480		1	P21599	51357	480	Pyruvate kinase II, EC 2.7.1.40 (PK-2)			0.000269034		1	1	1	1	1	1	1	1	1	1	1	1	1	1	1	1	1	1	1	1	1	1	1	1		1	1	1	1	1	1	1
3257	Q88NM2	Outer membrane protein H1	594291000			21501	201		1	Q88NM2	21501	201	Outer membrane protein H1			0.000269034		12	13	12	12	12	12	12	12	13	12	12	13	12	12	12	12	14	13	14	14	14	14	14	14		12	13	12	12	12	12	12
244	P0A8M3	Threonine--tRNA ligase, EC 6.1.1.3 (Threonyl-tRNA synthetase, ThrRS)	593123860			74014	642		2	P0A8M3;Q88K27	74014;72698	642;640	Threonine--tRNA ligase, EC 6.1.1.3 (Threonyl-tRNA synthetase, ThrRS);Threonine--tRNA ligase, EC 6.1.1.3 (Threonyl-tRNA synthetase, ThrRS)			0.000269034		0	0	0	0	0	0	0	0	0	0	0	0	0	0	0	0	0	0	0	0	0	0	0	0		2	2	2	2	2	2	2
100	A0A140FWL3	Putative lipoprotein	592278920			9442	90		1	A0A140FWL3	9442	90	Putative lipoprotein			0.000269034		7	6	7	8	7	6	7	6	8	6	7	7	6	5	6	6	5	5	5	4	6	5	6	7		7	6	7	8	7	6	7
2887	Q88M72	Recombination-associated protein RdgC	592223050			34283	306		1	Q88M72	34283	306	Recombination-associated protein RdgC			0.000269034		19	19	19	19	19	21	19	19	19	21	19	21	19	19	19	19	19	19	19	18	19	19	18	19		19	19	19	19	19	21	19
2673	Q88LF1	Small heat shock protein IbpA	587157600			16339	149		1	Q88LF1	16339	149	Small heat shock protein IbpA			0.000269034		11	12	12	12	11	11	11	12	11	12	12	12	12	12	12	12	11	11	11	11	10	10	9	9		11	12	12	12	11	11	11
3147	Q88N87	Putative lipoprotein	586829350			64638	605		1	Q88N87	64638	605	Putative lipoprotein			0.000269034		29	30	31	30	30	29	30	27	31	32	30	32	30	30	31	30	30	30	29	28	28	26	28	28		29	30	31	30	30	29	30
2518	Q88KV7	ProQ domain-containing protein	586451670			18787	171		1	Q88KV7	18787	171	ProQ domain-containing protein			0.000269034		9	10	10	9	7	7	8	8	8	9	8	10	8	8	10	10	7	9	7	7	6	5	6	6		9	10	10	9	7	7	8
2586	Q88L37	D-alanyl-D-alanine carboxypeptidase	583912530			50799	470		1	Q88L37	50799	470	D-alanyl-D-alanine carboxypeptidase			0.000269034		16	17	16	16	17	17	17	17	17	16	16	14	15	15	16	17	13	11	11	13	11	10	11	12		16	17	16	16	17	17	17
2570	Q88L14	Molybdopterin molybdenumtransferase, EC 2.10.1.1	583521958			43964	408		1	Q88L14	43964	408	Molybdopterin molybdenumtransferase, EC 2.10.1.1			0.000269034		17	19	20	16	20	18	18	18	20	20	19	20	19	19	19	20	18	17	16	16	12	14	12	12		17	19	20	16	20	18	18
2344	Q88K39	Glutaminase-asparaginase, EC 3.5.1.38 (L-ASNase/L-GLNase) (L-asparagine/L-glutamine amidohydrolase)	581383010			38608	362		1	Q88K39	38608	362	Glutaminase-asparaginase, EC 3.5.1.38 (L-ASNase/L-GLNase) (L-asparagine/L-glutamine amidohydrolase)			0.000269034		15	15	16	13	14	15	14	14	15	16	14	15	16	16	16	16	13	13	14	14	14	13	14	13		15	15	16	13	14	15	14
3204	Q88NF7	XenA, EC 1.6.99.1	578636620			39835	363		1	Q88NF7	39835	363	XenA, EC 1.6.99.1			0.000269034		18	18	17	17	18	17	18	17	18	19	15	19	17	17	18	17	18	17	17	17	16	16	14	15		18	18	17	17	18	17	18
3154	Q88N95	Ubiquinol-cytochrome c reductase iron-sulfur subunit, EC 7.1.1.8	577771520			20855	197		1	Q88N95	20855	197	Ubiquinol-cytochrome c reductase iron-sulfur subunit, EC 7.1.1.8			0.000269034		9	8	9	9	9	8	8	8	9	11	9	11	9	8	10	8	9	8	9	9	9	7	9	9		9	8	9	9	9	8	8
792	Q88D45	Putative amine oxidase	576768160			65924	619		1	Q88D45	65924	619	Putative amine oxidase			0.000269034		34	36	37	38	36	36	36	36	37	37	37	37	36	36	37	36	34	35	35	35	35	35	34	36		34	36	37	38	36	36	36
3132	Q88N72	Cell division protein FtsA	574615010			44892	420		1	Q88N72	44892	420	Cell division protein FtsA			0.000269034		26	27	26	26	25	29	26	26	27	28	25	28	25	26	26	26	25	27	25	25	25	25	25	24		26	27	26	26	25	29	26
4119	Q88RR9	Glycine--tRNA ligase beta subunit, EC 6.1.1.14 (Glycyl-tRNA synthetase beta subunit, GlyRS)	573578380			75113	684		1	Q88RR9	75113	684	Glycine--tRNA ligase beta subunit, EC 6.1.1.14 (Glycyl-tRNA synthetase beta subunit, GlyRS)			0.000269034		36	38	39	36	36	34	36	37	37	39	35	39	35	36	38	38	33	33	34	33	31	30	33	32		36	38	39	36	36	34	36
1784	Q88H65	Endoribonuclease L-PSP	573473760			14327	132		1	Q88H65	14327	132	Endoribonuclease L-PSP			0.000269034		5	5	5	4	5	5	5	5	5	5	5	5	5	5	5	5	5	5	5	5	5	5	5	4		5	5	5	4	5	5	5
1993	Q88IA0	Uricase/urate oxidase, EC 1.7.3.3	572360080			56072	500		1	Q88IA0	56072	500	Uricase/urate oxidase, EC 1.7.3.3			0.000269034		26	27	24	22	22	26	22	24	23	27	21	29	23	21	27	22	20	22	20	20	21	19	20	21		26	27	24	22	22	26	22
2838	Q88M07	Phosphoserine aminotransferase, EC 2.6.1.52 (Phosphohydroxythreonine aminotransferase, PSAT)	570000330			39911	361		1	Q88M07	39911	361	Phosphoserine aminotransferase, EC 2.6.1.52 (Phosphohydroxythreonine aminotransferase, PSAT)			0.000269034		17	17	17	17	17	16	16	17	17	17	16	17	17	16	17	17	16	17	15	15	14	14	14	15		17	17	17	17	17	16	16
3944	Q88R42	1-(5-phosphoribosyl)-5-[(5-phosphoribosylamino)methylideneamino] imidazole-4-carboxamide isomerase, EC 5.3.1.16 (Phosphoribosylformimino-5-aminoimidazole carboxamide ribotide isomerase)	567715810			25907	245		1	Q88R42	25907	245	1-(5-phosphoribosyl)-5-[(5-phosphoribosylamino)methylideneamino] imidazole-4-carboxamide isomerase, EC 5.3.1.16 (Phosphoribosylformimino-5-aminoimidazole carboxamide ribotide isomerase)			0.000269034		14	14	15	14	12	15	13	13	13	17	13	17	14	13	16	14	12	13	12	13	12	12	12	13		14	14	15	14	12	15	13
2281	Q88JU7	Probable transcriptional regulatory protein PP_2550	566492210			25315	237		1	Q88JU7	25315	237	Probable transcriptional regulatory protein PP_2550			0.000269034		4	4	5	5	4	4	4	4	4	4	4	4	4	4	4	4	4	4	4	4	4	4	3	4		4	4	5	5	4	4	4
1952	Q88I47	Lipid A deacylase, EC 3.1.1.77 (LPS 3-O-deacylase) (Outer membrane enzyme)	566079100			18535	173		1	Q88I47	18535	173	Lipid A deacylase, EC 3.1.1.77 (LPS 3-O-deacylase) (Outer membrane enzyme)			0.000269034		5	5	5	5	5	5	5	5	5	5	5	5	5	5	5	5	5	5	5	5	5	5	5	5		5	5	5	5	5	5	5
1492	Q88FS3	Cold shock-like protein CspD	565269760			9271	88		1	Q88FS3	9271	88	Cold shock-like protein CspD			0.000269034		7	7	8	7	8	7	7	8	9	9	8	8	8	8	8	9	8	7	7	7	7	7	7	7		7	7	8	7	8	7	7
4101	Q88RP6	Tryptophan synthase beta chain, EC 4.2.1.20	561609360			44046	405		1	Q88RP6	44046	405	Tryptophan synthase beta chain, EC 4.2.1.20			0.000269034		21	22	22	19	17	22	15	16	18	22	15	23	18	17	24	18	14	17	12	15	15	13	14	13		21	22	22	19	17	22	15
1665	Q88GQ6	AMP nucleosidase, EC 3.2.2.4 (AMP nucleosidase)	560484220			50729	457		1	Q88GQ6	50729	457	AMP nucleosidase, EC 3.2.2.4 (AMP nucleosidase)			0.000269034		24	24	23	24	23	26	23	23	22	25	23	27	23	24	22	23	22	22	23	22	21	21	22	22		26	26	25	26	24	27	25
671	Q88CQ7	Phosphopantetheine adenylyltransferase, EC 2.7.7.3 (Dephospho-CoA pyrophosphorylase) (Pantetheine-phosphate adenylyltransferase, PPAT)	557950690			17994	161		1	Q88CQ7	17994	161	Phosphopantetheine adenylyltransferase, EC 2.7.7.3 (Dephospho-CoA pyrophosphorylase) (Pantetheine-phosphate adenylyltransferase, PPAT)			0.000269034		11	11	11	11	11	11	11	11	11	11	11	11	11	11	11	11	11	11	11	11	11	11	11	11		11	11	11	11	11	11	11
3413	Q88P88	UDP-N-acetylglucosamine 1-carboxyvinyltransferase, EC 2.5.1.7 (Enoylpyruvate transferase) (UDP-N-acetylglucosamine enolpyruvyl transferase, EPT)	557069250			44973	421		1	Q88P88	44973	421	UDP-N-acetylglucosamine 1-carboxyvinyltransferase, EC 2.5.1.7 (Enoylpyruvate transferase) (UDP-N-acetylglucosamine enolpyruvyl transferase, EPT)			0.000269034		17	18	18	19	17	21	17	19	19	22	19	21	17	18	20	18	16	19	18	16	16	17	17	18		17	18	18	19	17	21	17
3423	Q88P98	Lipopolysaccharide export system protein LptA	556327980			18745	174		1	Q88P98	18745	174	Lipopolysaccharide export system protein LptA			0.000269034		11	11	11	11	11	10	11	11	11	11	11	11	11	11	11	11	10	10	10	10	11	10	10	10		11	11	11	11	11	10	11
2430	Q88KG6	Phospho-2-dehydro-3-deoxyheptonate aldolase, EC 2.5.1.54	554362760			40260	370		1	Q88KG6	40260	370	Phospho-2-dehydro-3-deoxyheptonate aldolase, EC 2.5.1.54			0.000269034		13	16	12	14	13	16	12	14	14	17	13	17	13	14	15	14	13	13	13	14	12	12	12	14		14	17	14	16	14	17	13
3263	Q88NN0	Ribonucleoside-diphosphate reductase subunit beta, EC 1.17.4.1	554201590			46989	416		1	Q88NN0	46989	416	Ribonucleoside-diphosphate reductase subunit beta, EC 1.17.4.1			0.000269034		23	23	22	22	23	22	22	23	22	23	22	24	22	22	23	22	23	23	23	23	22	19	21	19		23	23	22	22	23	22	22
255	P0A9W3	Energy-dependent translational throttle protein EttA, EC 3.6.1.- (Translational regulatory factor EttA)	553451950			62443	555		1	P0A9W3	62443	555	Energy-dependent translational throttle protein EttA, EC 3.6.1.- (Translational regulatory factor EttA)			0.000269034		1	2	1	1	2	2	2	2	1	1	2	2	2	2	2	2	1	2	2	0	1	2	2	2		4	5	4	4	5	5	5
2558	Q88L01	3-ketoacyl-CoA thiolase, EC 2.3.1.16 (Acetyl-CoA acyltransferase) (Beta-ketothiolase) (Fatty acid oxidation complex subunit beta)	552433830			41556	391		1	Q88L01	41556	391	3-ketoacyl-CoA thiolase, EC 2.3.1.16 (Acetyl-CoA acyltransferase) (Beta-ketothiolase) (Fatty acid oxidation complex subunit beta)			0.000269034		11	12	12	12	11	11	11	11	12	13	11	12	11	11	12	11	10	11	10	10	11	10	10	10		11	12	12	12	11	11	11
366	P59400	Histidinol dehydrogenase, HDH, EC 1.1.1.23	549972720			47605	441		1	P59400	47605	441	Histidinol dehydrogenase, HDH, EC 1.1.1.23			0.000269034		25	25	24	24	24	26	23	24	26	26	23	25	23	23	26	22	22	25	22	23	22	23	22	22		25	25	24	24	24	26	23
2385	Q88KB2	Fe/S biogenesis protein NfuA	548975180			20956	194		1	Q88KB2	20956	194	Fe/S biogenesis protein NfuA			0.000269034		5	6	6	5	6	6	6	5	5	6	5	6	5	5	6	7	5	5	5	6	5	5	5	5		5	6	6	5	6	6	6
3424	Q88P99	Lipopolysaccharide export system ATP-binding protein LptB	547362740			26580	241		1	Q88P99	26580	241	Lipopolysaccharide export system ATP-binding protein LptB			0.000269034		13	13	14	14	14	13	13	14	13	14	13	14	13	14	14	14	13	13	12	13	12	13	12	13		13	13	14	14	14	13	13
3857	Q88QT9	Thiosulfate sulfurtransferase GlpE, EC 2.8.1.1	547013100			11906	110		1	Q88QT9	11906	110	Thiosulfate sulfurtransferase GlpE, EC 2.8.1.1			0.000269034		6	6	6	6	6	6	6	6	6	6	6	6	6	6	6	6	5	6	5	6	6	6	5	6		6	6	6	6	6	6	6
1980	Q88I75	Putative polysaccharide exported protein	546293985			19528	185		1	Q88I75	19528	185	Putative polysaccharide exported protein			0.000269034		5	5	6	5	8	9	8	9	8	9	8	9	8	8	8	8	7	6	6	6	7	7	7	7		5	5	6	5	8	9	8
2979	Q88MI1	Methionine aminopeptidase, MAP, MetAP, EC 3.4.11.18 (Peptidase M)	545933680			28956	260		1	Q88MI1	28956	260	Methionine aminopeptidase, MAP, MetAP, EC 3.4.11.18 (Peptidase M)			0.000269034		14	15	13	13	12	18	12	13	12	19	13	19	13	13	15	13	11	12	11	11	10	10	11	11		14	15	13	13	12	18	12
178	P0A126	Integration host factor subunit alpha, IHF-alpha	545438340			11500	100		1	P0A126	11500	100	Integration host factor subunit alpha, IHF-alpha			0.000269034		5	5	5	5	5	6	6	6	5	5	5	6	5	5	5	5	6	6	5	6	5	6	5	5		8	8	8	8	8	9	9
1014	Q88DU5	Carbamoyl-phosphate synthase small chain, EC 6.3.5.5 (Carbamoyl-phosphate synthetase glutamine chain)	543848410			40574	378		1	Q88DU5	40574	378	Carbamoyl-phosphate synthase small chain, EC 6.3.5.5 (Carbamoyl-phosphate synthetase glutamine chain)			0.000269034		12	12	12	12	12	14	12	12	12	14	12	14	12	12	12	12	11	12	12	11	12	12	10	12		12	12	12	12	12	14	12
1654	Q88GM8	Putative Transcriptional regulator MvaT, P16 subunit	543548290			13737	121		2	Q88GM8;Q88IQ2	13737;14096	121;123	Putative Transcriptional regulator MvaT, P16 subunit;Putative Transcriptional regulator MvaT, P16 subunit			0.00403124		0	0	0	0	0	0	0	0	0	0	0	0	0	0	0	0	0	0	0	0	0	0	0	0		1	1	1	1	1	1	1
975	Q88DP5	AMP nucleosidase, EC 3.2.2.4	540966010			54498	487		1	Q88DP5	54498	487	AMP nucleosidase, EC 3.2.2.4			0.000269034		25	25	25	24	25	25	23	23	26	26	22	26	24	24	26	25	23	23	22	22	22	23	21	22		25	25	25	24	25	25	23
4077	Q88RL7	Methionine ABC transporter, periplasmic binding protein	538700400			27711	256		1	Q88RL7	27711	256	Methionine ABC transporter, periplasmic binding protein			0.000269034		19	17	19	17	20	19	19	20	19	21	20	22	20	20	20	21	20	19	18	19	17	17	18	18		19	17	19	17	20	19	19
1599	Q88GF6	Putative shikimate 5-dehydrogenase, EC 1.1.1.-	538541590			29077	273		1	Q88GF6	29077	273	Putative shikimate 5-dehydrogenase, EC 1.1.1.-			0.000269034		6	6	6	6	6	9	6	6	6	9	6	9	6	6	7	6	6	7	6	6	6	6	6	6		6	6	6	6	6	9	6
221	P0A7D4	Adenylosuccinate synthetase, AMPSase, AdSS, EC 6.3.4.4 (IMP--aspartate ligase)	538532010			47345	432		2	P0A7D4;Q88DD8	47345;46833	432;430	Adenylosuccinate synthetase, AMPSase, AdSS, EC 6.3.4.4 (IMP--aspartate ligase);Adenylosuccinate synthetase, AMPSase, AdSS, EC 6.3.4.4 (IMP--aspartate ligase)			0.000269034		0	0	0	0	0	0	0	0	0	0	0	0	0	0	0	0	0	0	0	0	0	0	0	0		3	3	3	3	3	3	3
944	Q88DL4	Gamma-glutamyl phosphate reductase, GPR, EC 1.2.1.41 (Glutamate-5-semialdehyde dehydrogenase) (Glutamyl-gamma-semialdehyde dehydrogenase, GSA dehydrogenase)	537501000			45418	423		1	Q88DL4	45418	423	Gamma-glutamyl phosphate reductase, GPR, EC 1.2.1.41 (Glutamate-5-semialdehyde dehydrogenase) (Glutamyl-gamma-semialdehyde dehydrogenase, GSA dehydrogenase)			0.000269034		20	20	17	17	17	19	17	19	19	23	16	24	18	17	19	18	16	17	15	16	16	16	16	17		20	20	17	17	17	19	17
3835	Q88QR6	Indole-3-glycerol phosphate synthase, IGPS, EC 4.1.1.48	536486890			30433	277		1	Q88QR6	30433	277	Indole-3-glycerol phosphate synthase, IGPS, EC 4.1.1.48			0.000269034		19	19	19	18	18	18	17	19	19	19	19	19	18	18	18	17	17	17	16	17	17	16	16	17		19	19	19	18	18	18	17
2837	Q88M06	Bifunctional chorismate mutase/prephenate dehydratase, EC 4.2.1.51, EC 5.4.99.5 (Chorismate mutase-prephenate dehydratase) (p-protein)	535902520			40817	367		1	Q88M06	40817	367	Bifunctional chorismate mutase/prephenate dehydratase, EC 4.2.1.51, EC 5.4.99.5 (Chorismate mutase-prephenate dehydratase) (p-protein)			0.000269034		17	16	19	16	17	18	17	18	18	22	17	21	17	18	21	18	13	17	14	14	13	12	11	12		17	16	19	16	17	18	17
2935	Q88MD5	Ferredoxin--NADP(+) reductase, EC 1.18.1.2	533543910			29710	259		1	Q88MD5	29710	259	Ferredoxin--NADP(+) reductase, EC 1.18.1.2			0.000269034		15	15	16	16	14	15	15	14	15	14	14	15	14	14	14	15	13	13	13	13	13	13	14	14		15	15	16	16	14	15	15
1774	Q88H57	Protein CobW	532830640			38580	355		1	Q88H57	38580	355	Protein CobW			0.000269034		13	15	14	14	14	16	13	14	14	15	14	15	14	14	15	14	15	15	15	14	14	13	13	13		13	15	14	14	14	16	13
2962	Q88MG4	Acetyl-coenzyme A carboxylase carboxyl transferase subunit alpha, ACCase subunit alpha, Acetyl-CoA carboxylase carboxyltransferase subunit alpha, EC 2.1.3.15	531961240			35135	315		1	Q88MG4	35135	315	Acetyl-coenzyme A carboxylase carboxyl transferase subunit alpha, ACCase subunit alpha, Acetyl-CoA carboxylase carboxyltransferase subunit alpha, EC 2.1.3.15			0.000269034		18	18	19	18	19	17	16	17	18	17	17	18	17	17	17	17	16	16	16	16	16	16	16	17		18	18	19	18	19	17	16
613	Q88CJ6	Glutamylpolyamine synthetase	531847330			50975	458		1	Q88CJ6	50975	458	Glutamylpolyamine synthetase			0.000269034		8	8	8	8	8	11	8	8	8	11	8	11	8	8	10	8	6	8	6	6	6	6	6	6		8	8	8	8	8	11	8
3511	Q88PK6	Iron-binding protein IscA (Iron-sulfur cluster assembly protein)	531352650			11639	107		1	Q88PK6	11639	107	Iron-binding protein IscA (Iron-sulfur cluster assembly protein)			0.000269034		3	3	3	3	3	5	4	4	3	4	3	5	3	3	3	3	3	3	3	3	3	3	3	3		4	4	4	4	4	6	5
1459	Q88FN4	Glycogen debranching enzyme, EC 3.2.1.33	530833810			81045	717		1	Q88FN4	81045	717	Glycogen debranching enzyme, EC 3.2.1.33			0.000269034		25	25	26	29	30	35	30	29	30	34	29	36	30	31	33	30	26	27	26	27	26	27	27	27		25	25	26	29	30	35	30
1187	Q88EE8	Uncharacterized protein	527631270			21967	195		1	Q88EE8	21967	195	Uncharacterized protein			0.000269034		3	4	4	4	4	4	4	3	4	5	3	5	4	4	3	4	3	4	3	4	3	4	4	4		3	4	4	4	4	4	4
2678	Q88LF6	Glutamate--tRNA ligase, EC 6.1.1.17 (Glutamyl-tRNA synthetase, GluRS)	526160830			56483	493		1	Q88LF6	56483	493	Glutamate--tRNA ligase, EC 6.1.1.17 (Glutamyl-tRNA synthetase, GluRS)			0.000269034		28	28	27	27	25	29	26	27	24	27	26	29	25	25	26	25	24	27	23	24	23	23	25	21		28	28	27	27	25	29	26
3019	Q88MT2	Polyamine ABC transporter, periplasmic polyamine-binding protein	523405110			41728	381		1	Q88MT2	41728	381	Polyamine ABC transporter, periplasmic polyamine-binding protein			0.000269034		11	10	13	12	14	14	15	14	15	15	15	18	16	14	16	14	14	14	13	13	13	13	13	13		11	10	13	12	14	14	15
2084	Q88IU5	Glutamine--tRNA ligase, EC 6.1.1.18 (Glutaminyl-tRNA synthetase, GlnRS)	521638520			64655	567		1	Q88IU5	64655	567	Glutamine--tRNA ligase, EC 6.1.1.18 (Glutaminyl-tRNA synthetase, GlnRS)			0.000269034		30	31	27	29	28	35	27	30	26	34	27	34	28	29	30	27	25	32	25	27	26	24	25	25		30	32	27	30	29	35	28
2531	Q88KX3	Anti-anti-sigma factor	519631659			17612	160		1	Q88KX3	17612	160	Anti-anti-sigma factor			0.000269034		5	6	5	5	6	7	6	5	6	7	6	7	6	5	7	5	6	6	5	6	4	5	4	4		5	6	5	5	6	7	6
722	Q88CX2	Carboxy-terminal-processing protease, EC 3.4.21.102	519529370			46334	438		1	Q88CX2	46334	438	Carboxy-terminal-processing protease, EC 3.4.21.102			0.000269034		22	22	22	22	22	23	22	22	22	22	22	23	22	22	22	22	22	22	22	22	22	22	22	22		22	22	22	22	22	23	22
3049	Q88MX5	Lon protease, EC 3.4.21.53 (ATP-dependent protease La)	517643950			89795	805		1	Q88MX5	89795	805	Lon protease, EC 3.4.21.53 (ATP-dependent protease La)			0.000269034		39	41	42	40	42	41	42	40	43	46	40	43	43	43	44	42	40	41	38	39	41	41	41	41		39	41	42	40	42	41	42
3319	Q88NV7	Methionine--tRNA ligase, EC 6.1.1.10 (Methionyl-tRNA synthetase, MetRS)	515392430			75187	679		1	Q88NV7	75187	679	Methionine--tRNA ligase, EC 6.1.1.10 (Methionyl-tRNA synthetase, MetRS)			0.000269034		29	32	31	31	31	32	30	30	31	35	31	35	31	31	34	31	27	30	27	27	28	28	28	28		29	32	31	31	31	32	30
1422	Q88FH2	NADH-quinone oxidoreductase subunit G, EC 7.1.1.- (NADH dehydrogenase I subunit G) (NDH-1 subunit G)	514274400			97582	904		1	Q88FH2	97582	904	NADH-quinone oxidoreductase subunit G, EC 7.1.1.- (NADH dehydrogenase I subunit G) (NDH-1 subunit G)			0.000269034		35	35	35	35	31	32	31	33	36	36	33	36	34	32	36	34	32	35	30	32	29	29	29	28		37	37	37	37	33	33	33
3412	Q88P87	ATP phosphoribosyltransferase, ATP-PRT, ATP-PRTase, EC 2.4.2.17	510943340			22939	211		1	Q88P87	22939	211	ATP phosphoribosyltransferase, ATP-PRT, ATP-PRTase, EC 2.4.2.17			0.000269034		11	12	12	12	11	12	12	12	11	12	12	12	12	12	12	12	12	12	11	12	11	12	11	11		11	12	12	12	11	12	12
2578	Q88L24	Aconitate hydratase, Aconitase, EC 4.2.1.3	509600660			99148	913		1	Q88L24	99148	913	Aconitate hydratase, Aconitase, EC 4.2.1.3			0.000269034		31	30	30	31	31	33	31	32	31	32	29	33	29	30	30	30	27	27	27	28	26	25	25	29		36	35	35	36	36	38	36
1611	Q88GH0	Beta-ketothiolase BktB, EC 2.3.1.16, EC 2.3.1.9	509569500			40988	394		1	Q88GH0	40988	394	Beta-ketothiolase BktB, EC 2.3.1.16, EC 2.3.1.9			0.000269034		18	18	19	18	19	20	19	19	19	20	19	20	18	19	18	18	18	18	18	18	19	19	19	19		18	18	19	18	19	20	19
3777	Q88QK8	Bacterioferritin, EC 1.16.3.1	507732090			17972	154		1	Q88QK8	17972	154	Bacterioferritin, EC 1.16.3.1			0.000269034		8	8	8	8	9	9	8	8	10	9	8	9	8	9	10	9	8	9	8	9	8	8	8	8		8	8	8	8	9	9	8
3852	Q88QT4	Chaperone SurA (Peptidyl-prolyl cis-trans isomerase SurA, PPIase SurA, EC 5.2.1.8) (Rotamase SurA)	505939170			47649	427		1	Q88QT4	47649	427	Chaperone SurA (Peptidyl-prolyl cis-trans isomerase SurA, PPIase SurA, EC 5.2.1.8) (Rotamase SurA)			0.000269034		29	29	30	30	28	31	31	28	32	29	30	30	30	29	31	31	29	31	29	31	29	30	31	30		29	29	30	30	28	31	31
2548	Q88KZ1	Transcription-repair-coupling factor, TRCF, EC 3.6.4.-	505644190			128302	1149		1	Q88KZ1	128302	1149	Transcription-repair-coupling factor, TRCF, EC 3.6.4.-			0.000269034		53	55	54	55	55	54	53	54	55	59	56	58	55	55	59	56	51	53	52	50	42	43	44	45		55	57	56	58	57	57	55
531	Q88C92	Orotate phosphoribosyltransferase, OPRT, OPRTase, EC 2.4.2.10	503643620			23079	213		1	Q88C92	23079	213	Orotate phosphoribosyltransferase, OPRT, OPRTase, EC 2.4.2.10			0.000269034		6	7	6	6	6	8	6	6	6	8	6	8	6	6	8	6	6	7	6	6	6	6	6	6		7	8	7	7	7	9	7
3169	Q88NB2	Putative amino acid ABC transporter-ATP-binding subunit	501965510			28880	254		1	Q88NB2	28880	254	Putative amino acid ABC transporter-ATP-binding subunit			0.000269034		7	8	7	8	8	9	10	7	8	11	9	12	10	10	11	8	9	11	8	7	7	8	8	8		8	10	8	10	10	11	12
2519	Q88KV8	Transcriptional regulator, Cro/CI family	500823290			20453	184		1	Q88KV8	20453	184	Transcriptional regulator, Cro/CI family			0.000269034		6	5	4	5	6	6	6	6	6	6	5	6	6	5	6	6	5	5	5	6	5	5	5	6		7	6	5	6	7	7	7
911	Q88DH4	Phosphate starvation-inducible protein, PSIF	500371130			11679	106		1	Q88DH4	11679	106	Phosphate starvation-inducible protein, PSIF			0.000269034		2	1	1	1	2	3	1	1	2	4	2	4	2	1	2	1	1	2	1	2	2	1	1	1		2	1	1	1	2	3	1
3919	Q88R13	L-threonine aldolase, EC 4.1.2.48	499601410			38068	346		1	Q88R13	38068	346	L-threonine aldolase, EC 4.1.2.48			0.000269034		13	14	11	12	13	16	14	13	12	16	13	17	13	13	16	13	11	12	11	11	11	9	10	11		13	14	11	12	13	16	14
3647	Q88Q40	Homocysteine S-methyltransferase family protein	497449910			33407	311		1	Q88Q40	33407	311	Homocysteine S-methyltransferase family protein			0.000269034		7	7	7	7	7	8	7	7	7	8	7	8	7	7	7	7	7	7	7	7	7	6	4	6		7	7	7	7	7	8	7
946	Q88DL6	Ribosomal silencing factor RsfS	495624440			15617	139		1	Q88DL6	15617	139	Ribosomal silencing factor RsfS			0.000269034		8	9	9	8	8	8	8	8	8	9	9	9	9	8	9	9	8	8	8	8	8	8	8	8		8	9	9	8	8	8	8
431	Q88BX6	Bifunctional protein GlmU [Includes: UDP-N-acetylglucosamine pyrophosphorylase, EC 2.7.7.23 (N-acetylglucosamine-1-phosphate uridyltransferase)	494638300			48471	455		1	Q88BX6	48471	455	Bifunctional protein GlmU [Includes: UDP-N-acetylglucosamine pyrophosphorylase, EC 2.7.7.23 (N-acetylglucosamine-1-phosphate uridyltransferase); Glucosamine-1-phosphate N-acetyltransferase, EC 2.3.1.157 ]			0.000269034		16	18	18	17	18	17	18	17	17	20	19	20	18	18	18	18	15	18	16	15	15	18	16	17		16	18	18	17	18	17	18
1424	Q88FH4	NADH-quinone oxidoreductase subunit E (NADH dehydrogenase I subunit E) (NDH-1 subunit E)	494164200			17900	165		1	Q88FH4	17900	165	NADH-quinone oxidoreductase subunit E (NADH dehydrogenase I subunit E) (NDH-1 subunit E)			0.000269034		5	5	5	5	4	5	4	4	5	6	5	6	5	5	5	5	4	4	4	4	4	3	4	4		6	6	6	6	5	6	5
829	Q88D83	Carbamoyltransferase	493154000			65646	585		1	Q88D83	65646	585	Carbamoyltransferase			0.000269034		20	21	19	19	17	22	20	18	20	24	17	25	17	16	22	18	17	19	17	16	16	16	18	16		20	21	19	19	17	22	20
2532	Q88KX4	Response regulator	492888920			43437	393		1	Q88KX4	43437	393	Response regulator			0.000269034		14	14	12	14	15	14	14	15	15	15	16	16	16	16	16	16	15	15	15	15	11	10	10	13		14	14	12	14	15	14	14
248	P0A953	3-oxoacyl-[acyl-carrier-protein] synthase 1, EC 2.3.1.41 (3-oxoacyl-[acyl-carrier-protein] synthase I) (Beta-ketoacyl-ACP synthase I, KAS I)	492352042			42613	406		1	P0A953	42613	406	3-oxoacyl-[acyl-carrier-protein] synthase 1, EC 2.3.1.41 (3-oxoacyl-[acyl-carrier-protein] synthase I) (Beta-ketoacyl-ACP synthase I, KAS I)			0.000269034		0	1	1	1	1	1	1	1	1	1	1	1	0	0	1	0	1	1	0	1	0	0	1	0		1	2	2	2	2	2	2
4140	Q88RW6	DNA gyrase subunit B, EC 5.6.2.2	491781080			90031	806		1	Q88RW6	90031	806	DNA gyrase subunit B, EC 5.6.2.2			0.000269034		33	32	33	33	32	34	33	33	34	36	32	35	33	33	34	33	31	32	33	31	32	30	30	28		33	32	33	33	32	34	33
3560	Q88PS2	Peptidyl-prolyl cis-trans isomerase, EC 5.2.1.8	489126090			17206	161		1	Q88PS2	17206	161	Peptidyl-prolyl cis-trans isomerase, EC 5.2.1.8			0.000269034		4	4	4	4	4	4	4	4	4	4	4	4	4	4	4	4	2	3	3	2	3	3	2	3		4	4	4	4	4	4	4
3717	Q88QE0	Acetoin:2,6-dichlorophenolindophenol oxidoreductase subunit beta, EC 1.1.1.-	488555621			36503	340		1	Q88QE0	36503	340	Acetoin:2,6-dichlorophenolindophenol oxidoreductase subunit beta, EC 1.1.1.-			0.000269034		6	5	4	8	12	16	12	13	13	16	13	16	13	13	16	12	13	13	13	13	12	12	11	11		6	5	4	8	12	16	12
1052	Q88DY4	APH domain-containing protein	486861390			58011	520		1	Q88DY4	58011	520	APH domain-containing protein			0.000269034		15	15	15	16	15	18	14	15	15	18	14	18	14	14	16	15	14	14	14	13	14	14	14	13		15	15	15	16	15	18	14
2393	Q88KC6	Peptidase_M14 domain-containing protein	485750960			42462	382		1	Q88KC6	42462	382	Peptidase_M14 domain-containing protein			0.000269034		15	14	16	15	15	14	14	14	16	17	16	16	16	16	16	16	13	15	13	14	12	11	12	13		15	14	16	15	15	14	14
970	Q88DP0	Glutamate-1-semialdehyde 2,1-aminomutase, GSA, EC 5.4.3.8 (Glutamate-1-semialdehyde aminotransferase, GSA-AT)	485057470			45179	427		1	Q88DP0	45179	427	Glutamate-1-semialdehyde 2,1-aminomutase, GSA, EC 5.4.3.8 (Glutamate-1-semialdehyde aminotransferase, GSA-AT)			0.000269034		14	15	17	16	15	15	14	14	16	18	14	18	14	15	16	16	12	14	12	13	13	12	12	13		14	15	17	16	15	15	14
1819	Q88HC9	ThiJ/PfpI family protein	483685950			25246	228		1	Q88HC9	25246	228	ThiJ/PfpI family protein			0.000269034		7	7	7	7	7	9	8	7	7	9	7	10	7	7	8	7	7	7	7	7	7	7	7	7		7	7	7	7	7	9	8
2475	Q88KQ7	Hydrolase, isochorismatase family	483114120			19296	182		1	Q88KQ7	19296	182	Hydrolase, isochorismatase family			0.000269034		5	8	7	8	8	8	8	8	8	8	8	8	7	7	8	8	8	8	7	8	8	8	8	8		5	8	7	8	8	8	8
620	Q88CK1	Spermidine/putrescine import ATP-binding protein PotA, EC 7.6.2.11	482618670			42472	380		1	Q88CK1	42472	380	Spermidine/putrescine import ATP-binding protein PotA, EC 7.6.2.11			0.000269034		18	18	17	16	15	17	17	17	17	18	16	16	18	18	16	18	15	16	15	13	14	15	12	15		20	20	19	19	17	19	19
954	Q88DM3	UPF0250 protein PP_4802	482359480			10137	91		1	Q88DM3	10137	91	UPF0250 protein PP_4802			0.000269034		5	5	5	4	5	5	5	5	5	5	5	5	5	4	5	5	4	5	4	4	4	4	4	4		5	5	5	4	5	5	5
1016	Q88DU7	Transcription elongation factor GreA (Transcript cleavage factor GreA)	481392450			17575	160		1	Q88DU7	17575	160	Transcription elongation factor GreA (Transcript cleavage factor GreA)			0.000269034		10	10	10	10	10	10	10	10	10	10	10	10	10	10	10	10	10	10	10	10	10	10	10	10		11	11	11	11	11	11	11
2791	Q88LV4	GTP cyclohydrolase 1 1, EC 3.5.4.16 (GTP cyclohydrolase I 1, GTP-CH-I 1)	478470700			21388	190		1	Q88LV4	21388	190	GTP cyclohydrolase 1 1, EC 3.5.4.16 (GTP cyclohydrolase I 1, GTP-CH-I 1)			0.000269034		8	8	8	8	8	8	8	8	8	9	8	9	8	8	8	8	7	7	7	7	7	7	7	7		8	8	8	8	8	8	8
1306	Q88F24	Cell division protein ZipA	477709610			32842	297		1	Q88F24	32842	297	Cell division protein ZipA			0.000269034		16	16	16	16	16	16	17	16	17	17	17	17	17	17	17	17	16	16	16	16	14	13	14	14		16	16	16	16	16	16	17
752	Q88D05	Amino acid ABC transporter, periplasmic amino acid-binding protein	477646680			29849	266		1	Q88D05	29849	266	Amino acid ABC transporter, periplasmic amino acid-binding protein			0.000269034		16	17	17	15	18	18	17	17	18	18	17	18	16	17	18	18	13	15	14	14	14	14	12	13		16	17	17	15	18	18	17
3398	Q88P67	Aminomethyltransferase, EC 2.1.2.10 (Glycine cleavage system T protein)	476933390			40320	373		1	Q88P67	40320	373	Aminomethyltransferase, EC 2.1.2.10 (Glycine cleavage system T protein)			0.000269034		13	13	13	13	13	15	14	13	14	15	14	15	13	13	14	13	13	14	10	13	12	13	11	12		13	13	13	13	13	15	14
3212	Q88NH1	Putative Lipoprotein	476045900			40784	373		1	Q88NH1	40784	373	Putative Lipoprotein			0.000269034		25	25	25	25	25	24	24	25	25	24	25	25	25	25	25	24	25	24	24	24	25	24	24	25		25	25	25	25	25	24	24
2294	Q88JW9	O-acetylhomoserine (Thiol)-lyase, EC 2.5.1.49	475443750			45236	425		1	Q88JW9	45236	425	O-acetylhomoserine (Thiol)-lyase, EC 2.5.1.49			0.000269034		17	20	19	19	18	19	18	20	19	20	17	21	19	18	19	17	16	16	15	16	14	13	14	14		17	20	19	19	18	19	18
3947	Q88R45	Imidazoleglycerol-phosphate dehydratase, IGPD, EC 4.2.1.19	475033840			21943	197		1	Q88R45	21943	197	Imidazoleglycerol-phosphate dehydratase, IGPD, EC 4.2.1.19			0.000269034		9	11	10	9	8	9	8	8	8	11	8	11	9	9	10	9	7	9	7	7	6	7	6	7		9	11	10	9	8	9	8
1761	Q88H35	Putative S-ureidoglycine aminohydrolase, EC 3.5.3.-	473302800			31546	278		1	Q88H35	31546	278	Putative S-ureidoglycine aminohydrolase, EC 3.5.3.-			0.000269034		9	9	10	8	9	5	9	9	10	10	9	10	10	10	9	9	6	7	5	7	7	5	5	5		9	9	10	8	9	5	9
206	P0A6H5	ATP-dependent protease ATPase subunit HslU (Heat shock protein HslU) (Unfoldase HslU)	471641370			49594	443		1	P0A6H5	49594	443	ATP-dependent protease ATPase subunit HslU (Heat shock protein HslU) (Unfoldase HslU)			0.000269034		2	3	2	2	3	3	3	3	3	3	3	3	3	3	3	2	2	2	2	2	2	2	2	2		2	3	2	2	3	3	3
1041	Q88DX2	Nitrogen regulation protein NR(I)	471526860			52586	480		1	Q88DX2	52586	480	Nitrogen regulation protein NR(I)			0.000269034		19	20	20	19	20	19	20	19	20	19	20	20	19	20	19	20	19	18	18	18	18	18	17	18		20	21	21	20	21	20	21
2504	Q88KU3	Agmatinase, EC 3.5.3.11	470758300			33663	311		1	Q88KU3	33663	311	Agmatinase, EC 3.5.3.11			0.000269034		7	6	6	8	8	7	8	9	10	11	9	10	10	10	9	9	9	8	7	8	6	6	7	5		7	6	6	8	8	7	8
2850	Q88M19	DUF2059 domain-containing protein	469583820			18973	174		1	Q88M19	18973	174	DUF2059 domain-containing protein			0.000269034		12	11	11	10	11	13	11	11	12	12	13	13	13	12	12	11	10	12	11	11	11	11	10	11		12	11	11	10	11	13	11
3528	Q88PM6	Phosphonate transport system-binding protein	468935060			31105	284		1	Q88PM6	31105	284	Phosphonate transport system-binding protein			0.000269034		16	16	16	16	16	17	17	17	16	16	16	16	16	16	16	16	17	17	17	16	16	17	17	17		16	16	16	16	16	17	17
1283	Q88EZ5	Sulfate ABC transporter	467939000			36693	332		1	Q88EZ5	36693	332	Sulfate ABC transporter			0.000269034		19	19	20	19	20	19	20	20	20	20	19	19	20	20	20	20	18	18	17	18	18	17	16	17		19	19	20	19	20	19	20
2290	Q88JW1	Glutathione S-transferase family protein	466698660			23574	207		1	Q88JW1	23574	207	Glutathione S-transferase family protein			0.000269034		5	5	7	7	6	8	8	8	7	6	7	9	8	8	8	7	5	7	5	5	5	4	5	4		5	5	7	7	6	8	8
2505	Q88KU4	Putrescine-binding periplasmic protein	466689020			39788	362		1	Q88KU4	39788	362	Putrescine-binding periplasmic protein			0.000269034		12	17	14	16	17	18	17	17	19	18	18	19	18	17	18	17	18	17	17	17	15	14	15	16		12	17	14	16	17	18	17
1705	Q88GW5	2,5-dioxovalerate dehydrogenase, EC 1.2.1.26	465684050			55538	526		1	Q88GW5	55538	526	2,5-dioxovalerate dehydrogenase, EC 1.2.1.26			0.000269034		9	9	10	11	11	10	11	11	10	12	10	11	11	10	11	10	8	9	8	8	9	8	8	8		9	9	10	11	11	10	11
619	Q88CK0	Spermidine/putrescine ABC transporter-periplasmic subunit	465549250			39789	364		1	Q88CK0	39789	364	Spermidine/putrescine ABC transporter-periplasmic subunit			0.000269034		10	12	12	12	9	10	11	11	11	12	12	11	12	11	11	12	9	12	10	10	9	10	8	8		10	12	12	12	9	10	11
1385	Q88FC4	3-hydroxydecanoyl-[acyl-carrier-protein] dehydratase, EC 4.2.1.59 (3-hydroxyacyl-[acyl-carrier-protein] dehydratase FabA) (Beta-hydroxydecanoyl thioester dehydrase) (Trans-2-decenoyl-[acyl-carrier-protein] isomerase, EC 5.3.3.14)	464728300			18791	171		1	Q88FC4	18791	171	3-hydroxydecanoyl-[acyl-carrier-protein] dehydratase, EC 4.2.1.59 (3-hydroxyacyl-[acyl-carrier-protein] dehydratase FabA) (Beta-hydroxydecanoyl thioester dehydrase) (Trans-2-decenoyl-[acyl-carrier-protein] isomerase, EC 5.3.3.14)			0.000269034		9	9	8	8	9	10	8	10	8	8	8	10	9	8	9	8	8	9	8	9	8	8	7	9		9	9	8	8	9	10	8
2589	Q88L40	Dihydroorotate dehydrogenase (quinone), EC 1.3.5.2 (DHOdehase, DHOD, DHODase) (Dihydroorotate oxidase)	464539210			35545	340		1	Q88L40	35545	340	Dihydroorotate dehydrogenase (quinone), EC 1.3.5.2 (DHOdehase, DHOD, DHODase) (Dihydroorotate oxidase)			0.000269034		16	16	15	14	14	17	15	16	14	16	14	16	14	14	15	14	14	15	14	14	14	14	13	14		16	16	15	14	14	17	15
4020	Q88RE2	Putative heme biosynthesis protein	461474980			46031	412		1	Q88RE2	46031	412	Putative heme biosynthesis protein			0.000269034		21	20	21	20	21	21	20	20	19	20	20	21	20	19	20	19	19	20	19	19	21	19	19	19		21	20	21	20	21	21	20
3557	Q88PR2	Thioredoxin reductase, EC 1.8.1.9	459901800			33841	320		1	Q88PR2	33841	320	Thioredoxin reductase, EC 1.8.1.9			0.000269034		13	12	12	12	12	13	11	12	11	13	12	13	12	12	12	12	10	12	11	10	10	11	10	11		13	12	12	12	12	14	11
1699	Q88GV6	Uncharacterized protein	457052460			20824	193		1	Q88GV6	20824	193	Uncharacterized protein			0.000269034		7	8	9	8	10	10	9	9	10	10	9	10	9	9	10	10	9	9	9	9	9	9	9	10		7	8	9	8	10	10	9
3065	Q88MZ4	FAD assembly factor SdhE	455770550			10263	84		1	Q88MZ4	10263	84	FAD assembly factor SdhE			0.000269034		3	3	3	3	3	4	3	4	3	5	4	4	4	4	4	4	3	3	3	3	3	3	3	3		3	3	3	3	3	4	3
1494	Q88FS5	ATP-dependent serine protease, EC 3.4.21.92	454844080			83311	756		1	Q88FS5	83311	756	ATP-dependent serine protease, EC 3.4.21.92			0.000269034		32	34	35	35	32	33	34	31	32	35	33	35	35	33	35	35	30	32	28	30	30	30	30	30		32	34	35	35	32	33	34
845	Q88DA5	Phosphomethylpyrimidine synthase, EC 4.1.99.17 (Hydroxymethylpyrimidine phosphate synthase, HMP-P synthase, HMP-phosphate synthase, HMPP synthase) (Thiamine biosynthesis protein ThiC)	454747810			69727	626		1	Q88DA5	69727	626	Phosphomethylpyrimidine synthase, EC 4.1.99.17 (Hydroxymethylpyrimidine phosphate synthase, HMP-P synthase, HMP-phosphate synthase, HMPP synthase) (Thiamine biosynthesis protein ThiC)			0.000269034		23	26	25	25	23	25	22	23	23	26	23	26	25	25	25	25	23	21	22	22	23	22	22	24		23	26	25	25	23	26	22
1093	Q88E29	p-loop guanosine triphosphatase-dependent zinc chaperone	451633230			35444	323		1	Q88E29	35444	323	p-loop guanosine triphosphatase-dependent zinc chaperone			0.000269034		15	16	15	15	14	15	14	13	15	15	15	16	14	15	16	15	13	15	13	14	13	13	13	12		15	16	15	15	14	15	14
363	P59351	UPF0229 protein PP_0396	451205750			48751	423		1	P59351	48751	423	UPF0229 protein PP_0396			0.000269034		19	19	18	20	20	20	20	20	21	21	20	21	21	20	21	21	20	20	19	20	20	19	20	20		19	19	18	20	20	20	20
1086	Q88E22	Ferredoxin--NADP(+) reductase, EC 1.18.1.2	450947420			28960	258		1	Q88E22	28960	258	Ferredoxin--NADP(+) reductase, EC 1.18.1.2			0.000269034		12	12	12	12	12	14	13	12	12	14	12	13	12	12	12	12	12	12	12	12	12	12	12	12		12	12	12	12	12	14	13
2066	Q88IS1	Saccharopine dehydrogenase	449009290			45364	414		1	Q88IS1	45364	414	Saccharopine dehydrogenase			0.000269034		18	17	16	17	15	21	15	15	16	20	15	20	15	15	17	15	14	18	14	14	16	14	14	15		18	17	16	17	15	21	15
2669	Q88LE7	3-isopropylmalate dehydratase small subunit, EC 4.2.1.33 (Alpha-IPM isomerase, IPMI) (Isopropylmalate isomerase)	448663590			24284	214		1	Q88LE7	24284	214	3-isopropylmalate dehydratase small subunit, EC 4.2.1.33 (Alpha-IPM isomerase, IPMI) (Isopropylmalate isomerase)			0.000269034		11	11	11	11	11	12	11	11	11	13	11	12	11	11	11	11	11	11	11	11	11	11	11	11		12	12	12	12	12	13	11
3440	Q88PC0	Aspartyl/glutamyl-tRNA(Asn/Gln) amidotransferase subunit B, Asp/Glu-ADT subunit B, EC 6.3.5.-	448319420			52678	481		1	Q88PC0	52678	481	Aspartyl/glutamyl-tRNA(Asn/Gln) amidotransferase subunit B, Asp/Glu-ADT subunit B, EC 6.3.5.-			0.000269034		25	27	25	27	25	27	25	26	25	28	26	28	28	27	25	25	24	24	24	26	25	24	23	25		25	27	25	27	25	27	25
3681	Q88Q97	Methylmalonate-semialdehyde dehydrogenase, EC 1.2.1.27	446278530			53498	497		1	Q88Q97	53498	497	Methylmalonate-semialdehyde dehydrogenase, EC 1.2.1.27			0.000269034		18	19	19	19	19	24	19	20	21	25	20	25	19	19	20	18	19	18	18	20	19	19	19	19		18	19	19	19	19	24	19
2660	Q88LD7	Putative cell division protein	445131000			22947	214		1	Q88LD7	22947	214	Putative cell division protein			0.000269034		6	6	6	5	6	6	6	6	5	5	5	6	5	5	5	5	6	5	6	5	5	5	5	5		6	6	6	5	6	6	6
1054	Q88DY6	Uncharacterized protein	443108090			27215	266		1	Q88DY6	27215	266	Uncharacterized protein			0.000269034		5	6	6	6	6	6	5	6	6	6	5	6	6	6	6	6	5	6	5	5	4	4	4	4		5	6	6	6	6	6	5
3170	Q88NB2	Putative amino acid ABC transporter-ATP-binding subunit	441549820			28880	254		2	Q88NB2;Q88QS7	28880;41197	254;374	Putative amino acid ABC transporter-ATP-binding subunit;Spermidine/putrescine import ATP-binding protein PotA, EC 7.6.2.11			0.000269034		0	0	0	0	0	0	0	0	0	0	0	0	0	0	0	0	0	0	0	0	0	0	0	0		1	1	1	1	1	1	1
437	Q88BY9	DUF43 domain-containing protein	439944810			31623	281		1	Q88BY9	31623	281	DUF43 domain-containing protein			0.000269034		15	16	16	15	15	17	16	16	15	17	16	17	16	16	16	16	15	14	15	15	12	13	12	14		15	16	16	15	15	17	16
4027	Q88RE9	Uncharacterized protein	439313460			8681	81		1	Q88RE9	8681	81	Uncharacterized protein			0.000269034		4	4	4	3	3	3	4	4	4	4	4	4	4	4	4	4	3	3	2	2	2	1	3	3		4	4	4	3	3	3	4
779	Q88D31	Pyrimidine operon regulatory protein/uracil phosphoribosyltransferase, EC 2.4.2.9	438914260			18648	172		1	Q88D31	18648	172	Pyrimidine operon regulatory protein/uracil phosphoribosyltransferase, EC 2.4.2.9			0.000269034		7	7	8	7	8	7	8	8	7	8	7	8	8	8	8	8	6	6	5	6	8	7	7	7		7	7	8	7	8	7	8
200	P0A6B7	Cysteine desulfurase IscS, EC 2.8.1.7 (NifS protein homolog) (ThiI transpersulfidase) (TusA transpersulfidase)	438176090			45090	404		2	P0A6B7;Q88PK8	45090;44469	404;404	Cysteine desulfurase IscS, EC 2.8.1.7 (NifS protein homolog) (ThiI transpersulfidase) (TusA transpersulfidase);Cysteine desulfurase IscS, EC 2.8.1.7			0.000269034		0	0	0	0	0	0	0	0	0	0	0	0	0	0	0	0	0	0	0	0	0	0	0	0		3	3	3	3	3	3	3
3499	Q88PJ3	GTPase Der (GTP-binding protein EngA)	433813530			54154	487		1	Q88PJ3	54154	487	GTPase Der (GTP-binding protein EngA)			0.000269034		25	25	26	26	27	26	26	27	26	27	27	27	26	27	26	26	26	27	25	26	25	26	25	26		25	25	26	26	27	26	26
3687	Q88QA3	Adenine deaminase, ADE, EC 3.5.4.2 (Adenine aminohydrolase, AAH)	433224620			35846	315		1	Q88QA3	35846	315	Adenine deaminase, ADE, EC 3.5.4.2 (Adenine aminohydrolase, AAH)			0.000269034		11	10	10	11	10	12	10	11	11	13	10	12	11	12	12	9	9	10	10	10	9	8	10	8		11	10	10	11	10	12	10
421	Q877U6	Acetolactate synthase	433199190			60059	547		1	Q877U6	60059	547	Acetolactate synthase			0.000269034		17	17	15	16	13	17	13	16	14	16	13	16	13	14	16	13	14	14	13	13	14	14	14	15		17	17	15	16	13	17	13
778	Q88D30	Aspartate carbamoyltransferase, EC 2.1.3.2 (Aspartate transcarbamylase, ATCase)	431701600			36344	334		1	Q88D30	36344	334	Aspartate carbamoyltransferase, EC 2.1.3.2 (Aspartate transcarbamylase, ATCase)			0.000269034		24	24	22	23	23	24	23	22	23	24	22	24	23	23	24	22	18	21	21	20	20	19	18	20		24	24	22	23	23	24	23
3387	Q88P55	Uncharacterized protein	430994270			16093	142		1	Q88P55	16093	142	Uncharacterized protein			0.000269034		7	7	8	7	8	7	8	8	8	8	8	8	8	8	8	8	7	7	7	7	8	7	8	8		7	7	8	7	8	7	8
1992	Q88I99	Uncharacterized protein	430679140			21741	191		1	Q88I99	21741	191	Uncharacterized protein			0.000269034		11	11	11	10	10	11	11	11	9	9	10	11	10	11	11	11	9	9	10	8	8	10	8	9		11	11	11	10	10	11	11
3747	Q88QH5	Transcription antitermination protein NusB (Antitermination factor NusB)	430196570			18648	166		1	Q88QH5	18648	166	Transcription antitermination protein NusB (Antitermination factor NusB)			0.000269034		9	10	10	9	10	9	9	9	10	10	9	9	10	10	10	10	9	9	9	9	9	9	9	9		10	11	11	10	11	10	10
647	Q88CN0	Ribose-5-phosphate isomerase A, EC 5.3.1.6 (Phosphoriboisomerase A, PRI)	430174400			23496	224		1	Q88CN0	23496	224	Ribose-5-phosphate isomerase A, EC 5.3.1.6 (Phosphoriboisomerase A, PRI)			0.000269034		8	8	8	8	8	9	8	8	8	9	8	9	8	8	8	8	8	8	7	8	8	8	7	8		8	8	8	8	8	9	8
2735	Q88LM7	3-deoxy-manno-octulosonate cytidylyltransferase, EC 2.7.7.38 (CMP-2-keto-3-deoxyoctulosonic acid synthase, CKS, CMP-KDO synthase)	429937250			27809	254		1	Q88LM7	27809	254	3-deoxy-manno-octulosonate cytidylyltransferase, EC 2.7.7.38 (CMP-2-keto-3-deoxyoctulosonic acid synthase, CKS, CMP-KDO synthase)			0.000269034		8	9	10	11	10	8	8	8	10	10	10	10	10	9	10	10	8	10	10	9	9	9	9	10		8	9	10	11	10	8	8
3844	Q88QS6	Polyamine ABC transporter, periplasmic polyamine-binding protein	429687530			37801	344		1	Q88QS6	37801	344	Polyamine ABC transporter, periplasmic polyamine-binding protein			0.000269034		11	11	11	11	11	11	11	11	11	11	11	11	11	11	11	11	11	11	11	11	11	11	10	11		11	11	11	11	11	11	11
539	Q88CA3	4-guanidinobutyraldehyde dehydrogenase, EC 1.2.1.54	428237880			53054	497		1	Q88CA3	53054	497	4-guanidinobutyraldehyde dehydrogenase, EC 1.2.1.54			0.000269034		14	14	14	14	14	14	14	13	14	14	14	13	14	14	14	13	13	13	12	12	13	13	11	11		14	14	14	14	14	14	14
3880	Q88QW6	Putative Acyl-CoA dehydrogenase	426281730			65542	601		1	Q88QW6	65542	601	Putative Acyl-CoA dehydrogenase			0.000269034		17	17	17	15	16	18	16	17	15	20	17	19	17	14	17	15	15	17	13	13	15	14	14	15		17	17	17	15	16	18	16
748	Q88D01	Proline iminopeptidase, PIP, EC 3.4.11.5 (Prolyl aminopeptidase)	425995720			40676	360		1	Q88D01	40676	360	Proline iminopeptidase, PIP, EC 3.4.11.5 (Prolyl aminopeptidase)			0.000269034		13	13	14	13	14	15	14	14	14	16	14	16	13	14	15	14	13	14	13	13	12	13	13	12		13	13	14	13	14	15	14
3832	Q88QR3	Uncharacterized protein	425839780			15143	140		1	Q88QR3	15143	140	Uncharacterized protein			0.000269034		4	5	4	4	4	6	4	5	5	6	4	5	4	4	4	4	3	5	3	3	3	3	4	3		4	5	4	4	4	6	4
3583	Q88PV2	Uracil phosphoribosyltransferase, EC 2.4.2.9 (UMP pyrophosphorylase) (UPRTase)	425232330			23000	212		1	Q88PV2	23000	212	Uracil phosphoribosyltransferase, EC 2.4.2.9 (UMP pyrophosphorylase) (UPRTase)			0.000269034		7	7	7	7	7	7	7	7	7	7	7	7	7	7	7	7	6	6	6	6	7	6	6	6		8	9	9	9	9	9	9
2869	Q88M43	Cell division topological specificity factor	425170540			9709	84		1	Q88M43	9709	84	Cell division topological specificity factor			0.000269034		5	5	5	5	6	6	6	6	5	6	5	6	5	5	6	5	5	5	5	5	5	5	5	5		5	5	5	5	6	6	6
549	Q88CB4	Putative cytochrome c5	424664920			14214	140		1	Q88CB4	14214	140	Putative cytochrome c5			0.000269034		5	4	4	4	4	7	5	4	4	8	5	8	4	4	5	4	4	5	4	4	5	5	4	5		5	4	4	4	4	7	5
451	Q88C04	Copper resistance protein B	424419250			39133	359		1	Q88C04	39133	359	Copper resistance protein B			0.000269034		7	7	8	8	8	8	8	7	8	9	8	8	7	8	9	8	8	7	7	7	7	7	7	7		7	7	8	8	8	8	8
3987	Q88R90	Glutamate--cysteine ligase, EC 6.3.2.2 (Gamma-ECS, GCS) (Gamma-glutamylcysteine synthetase)	423398280			59068	525		1	Q88R90	59068	525	Glutamate--cysteine ligase, EC 6.3.2.2 (Gamma-ECS, GCS) (Gamma-glutamylcysteine synthetase)			0.000269034		19	19	19	18	18	20	18	18	20	21	18	21	19	19	20	19	18	19	18	17	18	17	17	18		19	19	19	18	18	20	18
3509	Q88PK4	Chaperone protein HscA homolog	423098900			65889	620		1	Q88PK4	65889	620	Chaperone protein HscA homolog			0.000269034		28	30	30	29	30	30	28	29	30	29	29	29	28	28	31	28	26	30	27	28	28	26	27	27		29	31	31	30	31	31	29
707	Q88CV2	3-dehydroquinate synthase, DHQS, EC 4.2.3.4	422872130			39486	365		1	Q88CV2	39486	365	3-dehydroquinate synthase, DHQS, EC 4.2.3.4			0.000269034		15	15	15	15	15	16	15	15	15	17	15	16	15	15	15	15	13	14	13	13	13	13	13	13		15	15	15	15	15	16	15
1107	Q88E48	Fumarylacetoacetase, EC 3.7.1.2	421883760			46325	430		1	Q88E48	46325	430	Fumarylacetoacetase, EC 3.7.1.2			0.000269034		12	13	12	13	14	15	13	14	12	15	13	16	13	13	14	13	12	12	12	12	12	12	11	12		12	13	12	13	14	15	13
1997	Q88IA4	Protein ClpV1	421433350			96475	878		1	Q88IA4	96475	878	Protein ClpV1			0.000269034		46	48	47	46	46	49	46	47	46	50	44	49	45	46	47	46	43	43	42	43	44	45	44	43		46	48	47	46	46	49	46
3439	Q88PB9	Glutamyl-tRNA(Gln) amidotransferase subunit A, Glu-ADT subunit A, EC 6.3.5.7	418055250			51518	483		1	Q88PB9	51518	483	Glutamyl-tRNA(Gln) amidotransferase subunit A, Glu-ADT subunit A, EC 6.3.5.7			0.000269034		20	20	20	20	20	20	21	20	21	22	20	21	20	21	22	21	20	20	19	20	20	19	20	19		20	20	20	20	20	20	21
2426	Q88KG2	Adenosine 5'-phosphosulfate reductase, APS reductase, EC 1.8.4.10 (5'-adenylylsulfate reductase) (Thioredoxin-dependent 5'-adenylylsulfate reductase)	417834670			27897	244		1	Q88KG2	27897	244	Adenosine 5'-phosphosulfate reductase, APS reductase, EC 1.8.4.10 (5'-adenylylsulfate reductase) (Thioredoxin-dependent 5'-adenylylsulfate reductase)			0.000269034		12	12	14	13	14	16	13	14	14	17	14	17	13	13	14	13	13	14	13	13	12	14	11	12		12	12	14	13	14	16	13
1426	Q88FH6	NADH-quinone oxidoreductase subunit B, EC 7.1.1.- (NADH dehydrogenase I subunit B) (NDH-1 subunit B)	417463250			25523	225		1	Q88FH6	25523	225	NADH-quinone oxidoreductase subunit B, EC 7.1.1.- (NADH dehydrogenase I subunit B) (NDH-1 subunit B)			0.000269034		9	9	9	8	10	11	10	9	8	10	8	11	8	8	9	8	8	8	8	8	7	8	8	8		9	9	9	8	10	11	10
1368	Q88FA5	Succinate dehydrogenase cytochrome b556 subunit	416851700			13813	128		1	Q88FA5	13813	128	Succinate dehydrogenase cytochrome b556 subunit			0.000269034		5	6	5	5	5	6	5	5	5	6	5	6	5	5	6	5	5	6	5	6	5	5	5	5		5	6	5	5	5	6	5
490	Q88C48	N5-carboxyaminoimidazole ribonucleotide synthase, N5-CAIR synthase, EC 6.3.4.18 (5-(carboxyamino)imidazole ribonucleotide synthetase)	415232300			38702	360		1	Q88C48	38702	360	N5-carboxyaminoimidazole ribonucleotide synthase, N5-CAIR synthase, EC 6.3.4.18 (5-(carboxyamino)imidazole ribonucleotide synthetase)			0.000269034		9	9	9	9	9	10	9	9	9	12	9	12	9	9	9	9	9	9	9	9	9	9	9	9		9	9	9	9	9	10	9
220	P0A715	2-dehydro-3-deoxyphosphooctonate aldolase, EC 2.5.1.55 (3-deoxy-D-manno-octulosonic acid 8-phosphate synthase) (KDO-8-phosphate synthase, KDO 8-P synthase, KDOPS) (Phospho-2-dehydro-3-deoxyoctonate aldolase)	414978790			30833	284		3	P0A715;Q88LX0;Q88MG0	30833;30469;31034	284;280;281	2-dehydro-3-deoxyphosphooctonate aldolase, EC 2.5.1.55 (3-deoxy-D-manno-octulosonic acid 8-phosphate synthase) (KDO-8-phosphate synthase, KDO 8-P synthase, KDOPS) (Phospho-2-dehydro-3-deoxyoctonate aldolase);2-dehydro-3-deoxyphosphooctonate aldolase 2, EC 2.5.1.55 (3-deoxy-D-manno-octulosonic acid 8-phosphate synthase 2) (KDO-8-phosphate synthase 2, KDO 8-P synthase 2, KDOPS 2) (Phospho-2-dehydro…			0.000846262		0	0	0	0	0	0	0	0	0	0	0	0	0	0	0	0	0	0	0	0	0	0	0	0		1	1	1	1	1	1	1
2110	Q88IY2	Pyridine nucleotide-disulphide oxidoreductase family protein	414882630			42483	400		1	Q88IY2	42483	400	Pyridine nucleotide-disulphide oxidoreductase family protein			0.000269034		14	15	15	14	15	17	15	15	15	17	15	17	14	16	15	15	14	16	14	15	14	14	14	15		14	15	15	14	15	17	15
644	Q88CM7	Putative isomerase/hydrolase, EC 3.-.-.-	414794350			23907	221		1	Q88CM7	23907	221	Putative isomerase/hydrolase, EC 3.-.-.-			0.000269034		7	6	6	7	6	8	6	7	7	7	6	7	6	7	8	7	6	6	5	5	6	5	5	4		7	6	6	7	6	8	6
3729	Q88QF3	Acetyltransferase, GNAT family	411835250			17759	152		1	Q88QF3	17759	152	Acetyltransferase, GNAT family			0.000269034		9	9	9	9	9	10	9	9	9	10	9	10	9	9	9	9	8	9	8	9	9	9	9	9		9	9	9	9	9	10	9
1706	Q88GW5	2,5-dioxovalerate dehydrogenase, EC 1.2.1.26	411766560			55538	526		2	Q88GW5;Q88JR4	55538;55762	526;526	2,5-dioxovalerate dehydrogenase, EC 1.2.1.26;Alpha-ketoglutaric semialdehyde dehydrogenase, EC 1.2.1.26			0.000846262		0	0	0	0	0	0	0	0	0	0	0	0	0	0	0	0	0	0	0	0	0	0	0	0		1	1	1	1	1	1	1
4138	Q88RW1	Uncharacterized protein	410766800			31236	280		1	Q88RW1	31236	280	Uncharacterized protein			0.000269034		11	11	11	11	11	13	11	11	12	13	11	13	11	11	11	11	11	11	10	11	10	10	10	11		11	11	11	11	11	13	11
614	Q88CJ7	Glutamylpolyamine synthetase	410715070			50878	452		1	Q88CJ7	50878	452	Glutamylpolyamine synthetase			0.000269034		12	14	13	12	12	13	13	13	13	14	12	14	12	13	13	13	12	11	11	12	12	11	12	11		12	14	13	12	12	13	13
617	Q88CJ8	Polyamine:pyruvate transaminase	410523400			49871	453		2	Q88CJ8;Q88KV9	49871;49627	453;452	Polyamine:pyruvate transaminase;Polyamine:pyruvate transaminase			0.000269034		0	0	0	0	0	0	0	0	0	0	0	0	0	0	0	0	0	0	0	0	0	0	0	0		3	3	3	3	4	7	3
3021	Q88MT7	Medium chain aldehyde dehydrogenase, EC 1.2.1.19, EC 1.2.1.54	410185590			50918	474		1	Q88MT7	50918	474	Medium chain aldehyde dehydrogenase, EC 1.2.1.19, EC 1.2.1.54			0.000269034		12	12	14	14	17	19	16	15	16	20	17	20	17	17	18	16	13	14	14	13	15	15	14	16		12	12	14	14	17	19	16
3605	Q88PX9	Ribosome-binding ATPase YchF	410103820			39963	366		1	Q88PX9	39963	366	Ribosome-binding ATPase YchF			0.000269034		12	14	13	12	11	16	12	13	12	18	11	17	13	13	13	13	13	14	12	13	13	11	11	13		13	15	14	13	12	17	13
4118	Q88RR8	Glycine--tRNA ligase alpha subunit, EC 6.1.1.14 (Glycyl-tRNA synthetase alpha subunit, GlyRS)	410047780			36024	315		1	Q88RR8	36024	315	Glycine--tRNA ligase alpha subunit, EC 6.1.1.14 (Glycyl-tRNA synthetase alpha subunit, GlyRS)			0.000269034		10	10	10	10	10	10	10	10	10	10	10	10	10	10	10	10	10	10	10	10	10	10	10	10		11	11	11	11	11	11	11
884	Q88DE7	23S rRNA (guanosine-2'-O-)-methyltransferase RlmB, EC 2.1.1.185 (23S rRNA (guanosine2251 2'-O)-methyltransferase) (23S rRNA Gm2251 2'-O-methyltransferase)	409864650			27014	248		1	Q88DE7	27014	248	23S rRNA (guanosine-2'-O-)-methyltransferase RlmB, EC 2.1.1.185 (23S rRNA (guanosine2251 2'-O)-methyltransferase) (23S rRNA Gm2251 2'-O-methyltransferase)			0.000269034		5	6	6	5	6	8	5	5	5	9	6	9	6	6	6	6	5	5	5	5	5	5	5	5		5	6	6	5	6	8	5
632	Q88CL5	NLPA lipoprotein	407888060			28160	261		1	Q88CL5	28160	261	NLPA lipoprotein			0.000269034		18	18	19	18	15	15	16	15	15	17	16	17	17	17	17	16	14	14	15	14	16	14	14	15		19	19	20	19	16	16	17
452	Q88C05	Putative metal-binding protein	405529090			27551	260		1	Q88C05	27551	260	Putative metal-binding protein			0.000269034		6	5	6	5	6	6	5	5	6	6	6	6	6	6	6	6	5	5	5	6	5	5	5	5		6	5	6	5	6	6	5
170	P09831	Glutamate synthase [NADPH] large chain, EC 1.4.1.13 (Glutamate synthase subunit alpha, GLTS alpha chain) (NADPH-GOGAT)	403954930			163297	1486		1	P09831	163297	1486	Glutamate synthase [NADPH] large chain, EC 1.4.1.13 (Glutamate synthase subunit alpha, GLTS alpha chain) (NADPH-GOGAT)			0.000269034		0	0	0	0	1	0	1	1	0	0	0	0	0	0	0	0	0	0	0	0	0	0	0	1		3	3	3	3	4	3	4
1770	Q88H48	Uncharacterized protein	403847815			32521	297		1	Q88H48	32521	297	Uncharacterized protein			0.000269034		2	1	1	2	7	8	6	8	6	7	8	8	6	6	8	8	4	6	6	6	6	4	5	3		2	1	1	2	7	8	6
4025	Q88RE7	Glutathione S-transferase, EC 2.5.1.18	401745720			24439	220		1	Q88RE7	24439	220	Glutathione S-transferase, EC 2.5.1.18			0.000269034		9	9	10	9	10	11	9	10	10	11	9	11	9	9	10	9	9	10	8	8	9	8	9	8		9	9	10	9	10	11	9
3166	Q88NA9	Sulfate adenylyltransferase subunit 2, EC 2.7.7.4 (ATP-sulfurylase small subunit) (Sulfate adenylate transferase, SAT)	401357400			35284	305		1	Q88NA9	35284	305	Sulfate adenylyltransferase subunit 2, EC 2.7.7.4 (ATP-sulfurylase small subunit) (Sulfate adenylate transferase, SAT)			0.000269034		12	12	11	10	11	10	12	11	12	12	11	11	11	12	11	12	10	10	10	10	10	10	9	10		12	12	11	10	11	10	12
3665	Q88Q73	Outer membrane protein assembly factor BamD	401288660			38410	339		1	Q88Q73	38410	339	Outer membrane protein assembly factor BamD			0.000269034		12	12	14	14	13	13	12	12	13	14	13	13	13	13	12	13	12	11	12	13	11	11	11	11		12	12	14	14	13	13	12
2785	Q88LU7	Chorismate synthase, CS, EC 4.2.3.5 (5-enolpyruvylshikimate-3-phosphate phospholyase)	401077870			38987	363		1	Q88LU7	38987	363	Chorismate synthase, CS, EC 4.2.3.5 (5-enolpyruvylshikimate-3-phosphate phospholyase)			0.000269034		13	15	14	14	13	14	13	15	11	15	14	14	12	13	14	14	11	13	12	10	9	10	9	10		14	17	15	15	14	16	14
2257	Q88JR6	Acetyltransferase, GNAT family	399764180			20637	186		1	Q88JR6	20637	186	Acetyltransferase, GNAT family			0.000269034		4	4	4	4	5	5	4	4	4	4	4	6	5	5	5	4	4	4	4	4	4	4	4	4		4	4	4	4	5	5	4
3503	Q88PJ7	4-hydroxy-3-methylbut-2-en-1-yl diphosphate synthase (flavodoxin), EC 1.17.7.3 (1-hydroxy-2-methyl-2-(E)-butenyl 4-diphosphate synthase)	399524860			39688	369		1	Q88PJ7	39688	369	4-hydroxy-3-methylbut-2-en-1-yl diphosphate synthase (flavodoxin), EC 1.17.7.3 (1-hydroxy-2-methyl-2-(E)-butenyl 4-diphosphate synthase)			0.000269034		20	20	21	19	19	20	19	19	20	21	20	20	20	20	20	19	18	19	18	19	19	16	18	18		21	21	22	20	20	21	20
4021	Q88RE3	Putative Uroporphyrin-III C-methyltransferase	398868490			40556	375		1	Q88RE3	40556	375	Putative Uroporphyrin-III C-methyltransferase			0.000269034		17	16	17	17	17	16	17	16	17	17	16	17	16	17	17	17	16	16	16	16	16	16	16	16		17	16	17	17	17	16	17
2455	Q88KM6	Putative Sugar ABC transporter, periplasmic sugar-binding protein	397308166			65244	579		1	Q88KM6	65244	579	Putative Sugar ABC transporter, periplasmic sugar-binding protein			0.000269034		19	21	23	22	30	33	31	29	32	32	31	32	30	31	31	31	29	32	29	30	31	31	30	31		19	21	23	22	30	33	31
530	Q88C91	Catabolite repression control protein	396958780			29787	259		1	Q88C91	29787	259	Catabolite repression control protein			0.000269034		9	9	9	9	9	10	9	9	9	10	9	10	9	9	9	9	8	8	8	7	8	8	7	8		9	9	9	9	9	10	9
493	Q88C52	Long-chain acyl-CoA thioester hydrolase	393940300			14344	132		1	Q88C52	14344	132	Long-chain acyl-CoA thioester hydrolase			0.000269034		3	2	2	2	3	2	3	3	2	3	3	3	2	2	2	3	1	1	1	1	1	1	1	1		3	2	2	2	3	2	3
3492	Q88PI6	Ornithine decarboxylase, EC 4.1.1.17	393547660			43510	387		1	Q88PI6	43510	387	Ornithine decarboxylase, EC 4.1.1.17			0.000269034		20	19	20	20	19	21	19	19	20	21	18	22	19	20	20	20	20	19	19	19	19	19	19	20		20	19	20	20	19	21	19
321	P25437	S-(hydroxymethyl)glutathione dehydrogenase, EC 1.1.1.284 (Alcohol dehydrogenase class-3, EC 1.1.1.1) (Alcohol dehydrogenase class-III) (Glutathione-dependent formaldehyde dehydrogenase, FALDH, FDH, GSH-FDH, EC 1.1.1.-)	393509860			39359	369		1	P25437	39359	369	S-(hydroxymethyl)glutathione dehydrogenase, EC 1.1.1.284 (Alcohol dehydrogenase class-3, EC 1.1.1.1) (Alcohol dehydrogenase class-III) (Glutathione-dependent formaldehyde dehydrogenase, FALDH, FDH, GSH-FDH, EC 1.1.1.-)			0.000269034		1	0	0	0	1	0	1	0	0	1	0	1	1	1	1	0	1	1	1	1	1	1	1	0		3	2	2	2	3	2	3
286	P0AG30	Transcription termination factor Rho, EC 3.6.4.- (ATP-dependent helicase Rho)	391956030			47004	419		1	P0AG30	47004	419	Transcription termination factor Rho, EC 3.6.4.- (ATP-dependent helicase Rho)			0.000269034		2	1	2	1	2	1	2	1	2	1	1	1	2	1	1	2	1	2	2	2	2	2	2	2		6	5	6	5	6	5	6
3149	Q88N90	Putative Lipoprotein	390674120			20680	192		1	Q88N90	20680	192	Putative Lipoprotein			0.000269034		11	12	12	12	12	11	12	12	12	12	12	12	12	12	12	12	12	11	11	12	11	11	10	11		11	12	12	12	12	11	12
2310	Q88K01	Alcohol dehydrogenase, NAD(P)-dependent, EC 1.1.1.1	390415602			42414	385		1	Q88K01	42414	385	Alcohol dehydrogenase, NAD(P)-dependent, EC 1.1.1.1			0.000269034		14	14	15	14	17	16	16	17	17	16	16	17	17	16	17	16	13	14	12	14	12	14	11	14		15	15	16	14	18	17	17
160	P07118	Valine--tRNA ligase, EC 6.1.1.9 (Valyl-tRNA synthetase, ValRS)	389618130			108192	951		2	P07118;Q88P76	108192;107496	951;948	Valine--tRNA ligase, EC 6.1.1.9 (Valyl-tRNA synthetase, ValRS);Valine--tRNA ligase, EC 6.1.1.9 (Valyl-tRNA synthetase, ValRS)			0.000269034		0	0	0	0	0	0	0	0	0	0	0	0	0	0	0	0	0	0	0	0	0	0	0	0		4	4	4	4	4	4	4
450	Q88C03	Copper resistance protein A	389581200			74225	669		2	Q88C03;Q88KT4	74225;63890	669;574	Copper resistance protein A;Copper resistance protein A			0.000269034		0	0	0	0	0	0	0	0	0	0	0	0	0	0	0	0	0	0	0	0	0	0	0	0		4	4	4	4	4	4	4
3502	Q88PJ6	Histidine--tRNA ligase, EC 6.1.1.21 (Histidyl-tRNA synthetase, HisRS)	388450240			47738	429		1	Q88PJ6	47738	429	Histidine--tRNA ligase, EC 6.1.1.21 (Histidyl-tRNA synthetase, HisRS)			0.000269034		25	26	26	24	25	26	24	25	25	27	24	27	24	24	27	25	25	24	24	24	25	23	23	24		26	27	27	25	26	27	25
3376	Q88P41	DNA-binding response regulator	388257330			27124	241		1	Q88P41	27124	241	DNA-binding response regulator			0.000269034		14	16	16	16	16	14	15	15	15	18	15	16	16	16	16	16	15	16	15	15	14	11	13	13		14	16	16	16	16	14	15
761	Q88D13	Sec-independent protein translocase protein TatA	387245070			10052	90		1	Q88D13	10052	90	Sec-independent protein translocase protein TatA			0.000269034		1	1	1	1	1	1	1	1	1	1	1	1	1	1	1	1	1	1	1	1	1	1	1	1		1	1	1	1	1	1	1
1423	Q88FH3	NADH-quinone oxidoreductase subunit F, EC 7.1.1.-	387213050			49135	453		1	Q88FH3	49135	453	NADH-quinone oxidoreductase subunit F, EC 7.1.1.-			0.000269034		21	21	20	20	19	21	20	19	20	23	20	23	20	20	21	18	20	19	18	19	20	18	18	18		22	21	20	20	19	23	20
3841	Q88QS3	Ribulose-phosphate 3-epimerase, EC 5.1.3.1	386567950			24081	224		1	Q88QS3	24081	224	Ribulose-phosphate 3-epimerase, EC 5.1.3.1			0.000269034		11	11	11	11	11	11	11	11	11	11	12	11	11	11	11	11	11	11	10	11	10	10	10	10		11	11	11	11	11	11	11
3088	Q88N27	Oxaloacetate decarboxylase, EC 4.1.1.112	385861051			31539	289		1	Q88N27	31539	289	Oxaloacetate decarboxylase, EC 4.1.1.112			0.000269034		9	8	9	9	10	12	9	9	10	12	9	12	9	9	12	9	8	10	8	8	7	7	7	7		9	8	9	9	10	12	9
2756	Q88LQ7	Glutamate-pyruvate aminotransferase, EC 2.6.1.2	383394550			44706	403		1	Q88LQ7	44706	403	Glutamate-pyruvate aminotransferase, EC 2.6.1.2			0.000269034		11	11	10	9	12	14	10	12	12	16	12	16	9	11	13	12	8	9	8	8	7	7	7	8		11	11	10	9	12	14	10
3157	Q88N98	Putative NAD(P)-linked reductase	381892400			38777	346		1	Q88N98	38777	346	Putative NAD(P)-linked reductase			0.000269034		15	15	15	16	15	15	16	15	16	17	15	16	15	15	15	15	14	15	13	15	12	13	12	13		15	15	15	16	15	15	16
3152	Q88N93	Ubiquinol--cytochrome c reductase, cytochrome c1	379692430			29033	259		1	Q88N93	29033	259	Ubiquinol--cytochrome c reductase, cytochrome c1			0.000269034		11	12	12	13	13	12	12	12	13	13	12	12	12	13	13	12	13	12	13	12	12	12	11	13		11	12	12	13	13	12	12
3140	Q88N80	UDP-N-acetylmuramoyl-tripeptide--D-alanyl-D-alanine ligase, EC 6.3.2.10 (D-alanyl-D-alanine-adding enzyme)	378140700			46750	455		1	Q88N80	46750	455	UDP-N-acetylmuramoyl-tripeptide--D-alanyl-D-alanine ligase, EC 6.3.2.10 (D-alanyl-D-alanine-adding enzyme)			0.000269034		16	17	16	18	16	20	16	17	17	18	17	20	16	16	19	15	17	16	17	17	16	16	17	15		16	17	16	18	16	20	16
333	P31120	Phosphoglucosamine mutase, EC 5.4.2.10	377918490			47544	445		2	P31120;Q88DV3	47544;47744	445;446	Phosphoglucosamine mutase, EC 5.4.2.10;Phosphoglucosamine mutase, EC 5.4.2.10			0.000269034		0	0	0	0	0	0	0	0	0	0	0	0	0	0	0	0	0	0	0	0	0	0	0	0		2	2	2	2	2	2	2
55	A0A140FW85	Uncharacterized protein	377758890			19067	172		1	A0A140FW85	19067	172	Uncharacterized protein			0.000269034		6	6	5	6	6	8	6	6	6	9	6	9	6	6	6	6	6	4	6	6	5	6	6	6		6	6	5	6	6	8	6
2670	Q88LE8	3-isopropylmalate dehydratase large subunit, EC 4.2.1.33 (Alpha-IPM isomerase, IPMI) (Isopropylmalate isomerase)	377458070			51255	477		1	Q88LE8	51255	477	3-isopropylmalate dehydratase large subunit, EC 4.2.1.33 (Alpha-IPM isomerase, IPMI) (Isopropylmalate isomerase)			0.000269034		21	21	19	19	18	22	18	19	20	22	20	22	19	19	22	21	19	20	20	19	19	19	19	18		21	21	19	19	18	22	18
3058	Q88MY6	Signal peptidase I, EC 3.4.21.89	377438590			32060	284		1	Q88MY6	32060	284	Signal peptidase I, EC 3.4.21.89			0.000269034		13	13	12	13	12	13	12	12	12	12	13	12	13	12	12	12	13	13	12	13	13	12	13	13		13	13	12	13	12	13	12
2202	Q88JG9	Aldehyde dehydrogenase, EC 1.2.1.3	377214840			54904	506		1	Q88JG9	54904	506	Aldehyde dehydrogenase, EC 1.2.1.3			0.000269034		14	14	13	14	14	15	14	15	15	15	16	15	13	13	14	13	14	14	15	16	15	15	14	15		14	14	13	14	14	15	14
3633	Q88Q18	Endopeptidase La, EC 3.4.21.53	377052130			89678	812		1	Q88Q18	89678	812	Endopeptidase La, EC 3.4.21.53			0.000269034		37	40	39	39	38	39	36	38	39	41	38	42	40	40	41	40	35	38	36	37	29	30	30	30		37	40	39	39	38	39	36
2343	Q88K38	Ribose ABC transporter, periplasmic ribose-binding subunit	376927300			33763	319		1	Q88K38	33763	319	Ribose ABC transporter, periplasmic ribose-binding subunit			0.000269034		17	17	18	17	17	17	18	17	18	18	18	18	18	18	18	18	17	18	18	18	18	17	17	18		17	17	18	17	17	17	18
1017	Q88DU9	Putative RNA binding protein	375971900			11611	102		1	Q88DU9	11611	102	Putative RNA binding protein			0.000269034		5	5	7	7	4	5	5	3	5	5	5	6	5	5	5	5	4	5	5	4	4	4	5	5		5	5	7	7	4	5	5
1565	Q88GA5	Glutathione reductase, GRase, EC 1.8.1.7	374670930			49180	451		1	Q88GA5	49180	451	Glutathione reductase, GRase, EC 1.8.1.7			0.000269034		18	18	16	17	16	19	17	17	17	18	18	19	16	16	18	16	15	18	16	16	14	16	13	15		18	18	16	17	16	19	17
557	Q88CC3	Aldehyde dehydrogenase (NAD(+)), EC 1.2.1.3	374624200			53106	496		1	Q88CC3	53106	496	Aldehyde dehydrogenase (NAD(+)), EC 1.2.1.3			0.000269034		18	20	20	20	20	22	20	20	20	23	19	21	20	20	21	19	19	19	19	20	19	20	19	19		18	20	20	20	20	22	20
3676	Q88Q92	Isoleucine--tRNA ligase, EC 6.1.1.5 (Isoleucyl-tRNA synthetase, IleRS)	374455950			105801	943		1	Q88Q92	105801	943	Isoleucine--tRNA ligase, EC 6.1.1.5 (Isoleucyl-tRNA synthetase, IleRS)			0.000269034		39	41	40	40	37	45	40	39	40	45	40	43	38	37	40	39	36	39	34	36	34	33	37	36		39	41	40	40	37	45	40
1452	Q88FM5	Isovaleryl-CoA dehydrogenase, EC 1.3.8.4	373639010			42502	387		1	Q88FM5	42502	387	Isovaleryl-CoA dehydrogenase, EC 1.3.8.4			0.000269034		15	16	16	15	17	16	16	18	17	18	15	19	16	16	17	16	11	13	12	12	13	12	12	14		15	16	16	15	17	16	16
713	Q88CW0	ParA family protein	373617500			28661	257		1	Q88CW0	28661	257	ParA family protein			0.000269034		8	10	10	9	11	11	11	10	11	12	11	11	11	9	10	10	8	9	8	9	8	9	9	9		8	10	10	9	11	11	11
3318	Q88NV6	Iron-sulfur cluster carrier protein	373602640			38207	364		1	Q88NV6	38207	364	Iron-sulfur cluster carrier protein			0.000269034		9	9	9	9	9	10	9	9	9	10	9	10	9	9	10	9	9	9	8	10	10	8	10	9		9	9	9	9	9	10	9
3431	Q88PB0	Putative protease involved in Microcin B17 maturation and in sensitivity to the DNA gyrase inhibitor LetD	372188810			50162	479		1	Q88PB0	50162	479	Putative protease involved in Microcin B17 maturation and in sensitivity to the DNA gyrase inhibitor LetD			0.000269034		15	15	15	15	15	17	15	15	15	16	14	17	14	14	16	15	14	14	15	13	15	15	15	15		16	16	16	16	16	18	16
2928	Q88MC7	Putative Thioredoxin	372137260			16590	154		1	Q88MC7	16590	154	Putative Thioredoxin			0.000269034		6	6	6	6	6	6	6	6	6	6	6	6	6	6	6	6	6	6	6	6	6	6	6	6		6	6	6	6	6	6	6
2473	Q88KQ2	Putative metallopeptidase	371742780			68916	633		1	Q88KQ2	68916	633	Putative metallopeptidase			0.000269034		13	13	13	13	13	16	13	14	13	18	13	18	13	13	13	13	14	14	14	14	14	14	14	14		13	13	13	13	13	16	13
3984	Q88R87	Two-component system DNA-binding response transcriptional dual regulator	370974980			27493	246		1	Q88R87	27493	246	Two-component system DNA-binding response transcriptional dual regulator			0.000269034		11	12	12	12	13	13	12	10	13	13	12	12	12	13	11	13	11	11	10	11	11	11	10	11		12	13	13	13	14	14	13
2420	Q88KF6	2-methylisocitrate lyase, 2-MIC, MICL, EC 4.1.3.30 ((2R,3S)-2-methylisocitrate lyase)	370839120			31811	296		1	Q88KF6	31811	296	2-methylisocitrate lyase, 2-MIC, MICL, EC 4.1.3.30 ((2R,3S)-2-methylisocitrate lyase)			0.000269034		8	8	8	8	8	10	8	9	8	9	8	9	8	8	8	8	7	7	7	7	8	7	7	7		8	8	8	8	8	10	8
2970	Q88MH2	Outer membrane protein assembly factor BamA	370520180			86514	786		1	Q88MH2	86514	786	Outer membrane protein assembly factor BamA			0.000269034		6	6	6	6	6	6	6	5	6	6	6	6	6	6	6	6	6	6	6	5	6	6	6	6		29	29	30	29	28	27	29
403	P77434	Glutamate-pyruvate aminotransferase AlaC, EC 2.6.1.2	369296260			46216	412		1	P77434	46216	412	Glutamate-pyruvate aminotransferase AlaC, EC 2.6.1.2			0.000269034		1	1	1	1	1	1	1	1	1	1	0	1	1	1	1	1	0	1	0	0	0	1	0	0		4	5	5	5	5	5	4
1556	Q88G93	Translational regulator CsrA (Carbon storage regulator)	367237670			7271	65		1	Q88G93	7271	65	Translational regulator CsrA (Carbon storage regulator)			0.000269034		7	7	7	7	7	7	7	7	7	7	7	7	7	7	7	7	7	7	7	7	7	7	7	7		7	7	7	7	7	7	7
785	Q88D37	Protein PilH	367099520			13397	121		1	Q88D37	13397	121	Protein PilH			0.000269034		7	9	9	9	9	9	9	9	8	9	9	9	9	9	9	9	8	9	8	8	8	8	8	8		7	9	9	9	9	9	9
3128	Q88N68	Glutathione S-transferase family protein	366489190			23248	210		1	Q88N68	23248	210	Glutathione S-transferase family protein			0.000269034		10	10	10	10	10	12	10	10	10	12	10	12	10	10	12	10	10	11	10	10	10	10	10	10		10	10	10	10	10	12	10
765	Q88D17	Ubiquinone/menaquinone biosynthesis C-methyltransferase UbiE, EC 2.1.1.163, EC 2.1.1.201 (2-methoxy-6-polyprenyl-1,4-benzoquinol methylase) (Demethylmenaquinone methyltransferase)	365760240			28398	256		1	Q88D17	28398	256	Ubiquinone/menaquinone biosynthesis C-methyltransferase UbiE, EC 2.1.1.163, EC 2.1.1.201 (2-methoxy-6-polyprenyl-1,4-benzoquinol methylase) (Demethylmenaquinone methyltransferase)			0.000269034		16	16	16	16	15	16	16	16	16	16	16	17	16	16	16	16	13	16	14	16	14	15	15	14		17	17	17	17	16	17	17
2433	Q88KH0	YkuD domain-containing protein	365751310			35051	325		1	Q88KH0	35051	325	YkuD domain-containing protein			0.000269034		15	16	17	16	16	17	16	16	16	16	16	16	16	16	16	16	16	16	15	16	16	17	15	16		15	16	17	16	16	17	16
864	Q88DC5	Oligoribonuclease, EC 3.1.15.-	364433950			20788	180		1	Q88DC5	20788	180	Oligoribonuclease, EC 3.1.15.-			0.000269034		8	8	8	8	8	8	8	8	8	8	8	8	8	8	8	8	7	7	7	7	7	7	7	7		8	8	8	8	8	8	8
710	Q88CV5	Glutamate synthase (NADPH) beta subunit, EC 1.4.1.13	364042890			51819	472		1	Q88CV5	51819	472	Glutamate synthase (NADPH) beta subunit, EC 1.4.1.13			0.000269034		22	23	20	21	20	25	19	19	21	27	20	26	20	20	24	20	18	20	16	17	18	17	19	18		22	23	20	21	20	25	19
3160	Q88NA1	Tryptophan--tRNA ligase, EC 6.1.1.2 (Tryptophanyl-tRNA synthetase, TrpRS)	363741770			49298	449		1	Q88NA1	49298	449	Tryptophan--tRNA ligase, EC 6.1.1.2 (Tryptophanyl-tRNA synthetase, TrpRS)			0.000269034		21	22	22	22	22	21	21	21	21	21	21	21	22	22	20	21	19	20	20	20	20	17	19	19		21	22	22	22	22	21	21
3534	Q88PN7	Ubiquinol oxidase subunit 2	361698100			34557	313		1	Q88PN7	34557	313	Ubiquinol oxidase subunit 2			0.000269034		7	7	7	7	7	7	7	7	7	7	7	7	7	7	7	7	6	7	6	6	6	6	7	6		7	7	7	7	7	7	7
2787	Q88LV0	50S ribosomal protein L3 glutamine methyltransferase, L3 MTase, EC 2.1.1.298 (N5-glutamine methyltransferase PrmB)	361276970			34095	302		1	Q88LV0	34095	302	50S ribosomal protein L3 glutamine methyltransferase, L3 MTase, EC 2.1.1.298 (N5-glutamine methyltransferase PrmB)			0.000269034		7	6	7	7	7	6	7	5	8	8	7	8	7	7	7	7	6	6	7	6	5	5	5	6		7	6	7	7	7	6	7
180	P0A130	Cell division coordinator CpoB	361174240			28730	268		1	P0A130	28730	268	Cell division coordinator CpoB			0.000269034		8	9	9	9	9	8	9	9	9	9	9	9	9	9	9	8	7	9	8	9	7	7	7	7		8	9	9	9	9	8	9
2803	Q88LX0	2-dehydro-3-deoxyphosphooctonate aldolase 2, EC 2.5.1.55 (3-deoxy-D-manno-octulosonic acid 8-phosphate synthase 2) (KDO-8-phosphate synthase 2, KDO 8-P synthase 2, KDOPS 2) (Phospho-2-dehydro-3-deoxyoctonate aldolase 2)	359876890			30469	280		1	Q88LX0	30469	280	2-dehydro-3-deoxyphosphooctonate aldolase 2, EC 2.5.1.55 (3-deoxy-D-manno-octulosonic acid 8-phosphate synthase 2) (KDO-8-phosphate synthase 2, KDO 8-P synthase 2, KDOPS 2) (Phospho-2-dehydro-3-deoxyoctonate aldolase 2)			0.000269034		10	13	10	11	10	13	10	11	12	15	10	15	9	10	14	10	10	12	10	10	10	10	10	10		10	13	10	12	10	14	11
2877	Q88M54	Alcohol dehydrogenase, zinc-containing	359717050			33921	320		1	Q88M54	33921	320	Alcohol dehydrogenase, zinc-containing			0.000269034		10	11	10	10	9	12	10	10	11	12	10	12	10	10	11	9	9	11	9	9	9	8	9	9		10	11	10	10	9	12	10
3631	Q88Q14	Peptidyl-prolyl cis-trans isomerase, EC 5.2.1.8	359667210			21678	205		1	Q88Q14	21678	205	Peptidyl-prolyl cis-trans isomerase, EC 5.2.1.8			0.000269034		8	10	10	10	9	9	8	9	10	9	9	8	8	10	8	9	8	8	7	6	8	7	6	7		8	10	10	10	9	9	8
2445	Q88KI4	Uncharacterized protein	359443750			9998	92		1	Q88KI4	9998	92	Uncharacterized protein			0.000269034		2	2	2	2	2	4	2	2	3	4	2	4	2	2	4	2	2	2	2	2	2	2	2	2		2	2	2	2	2	4	2
1359	Q88F95	Electron transfer flavoprotein-ubiquinone oxidoreductase, ETF-QO, EC 1.5.5.1	359328920			61082	560		1	Q88F95	61082	560	Electron transfer flavoprotein-ubiquinone oxidoreductase, ETF-QO, EC 1.5.5.1			0.000269034		18	17	16	17	17	20	16	17	16	23	17	23	17	17	20	16	16	18	15	16	14	14	17	15		18	17	16	17	17	20	16
899	Q88DG1	High-affinity branched-chain amino acid transport ATP-binding protein BraF	358851740			32427	291		1	Q88DG1	32427	291	High-affinity branched-chain amino acid transport ATP-binding protein BraF			0.000269034		9	8	9	8	10	11	8	10	11	11	10	11	10	10	11	11	10	11	10	10	9	9	9	10		9	8	9	8	10	11	8
2536	Q88KX9	NADPH-dependent 7-cyano-7-deazaguanine reductase, EC 1.7.1.13 (7-cyano-7-carbaguanine reductase) (NADPH-dependent nitrile oxidoreductase) (PreQ(0) reductase)	358833024			30686	276		1	Q88KX9	30686	276	NADPH-dependent 7-cyano-7-deazaguanine reductase, EC 1.7.1.13 (7-cyano-7-carbaguanine reductase) (NADPH-dependent nitrile oxidoreductase) (PreQ(0) reductase)			0.000269034		12	11	12	12	11	13	12	12	12	14	12	14	12	12	13	12	12	14	12	12	8	8	8	8		12	11	12	12	11	13	12
1432	Q88FI4	Elongation factor G 2, EF-G 2	358607930			77833	703		1	Q88FI4	77833	703	Elongation factor G 2, EF-G 2			0.000269034		28	27	28	28	36	37	35	34	39	40	36	40	34	34	35	33	27	25	28	27	33	29	33	33		28	27	28	28	36	37	35
8	A0A140FVZ0	LPS-assembly protein LptD	358260140			106294	940		1	A0A140FVZ0	106294	940	LPS-assembly protein LptD			0.000269034		43	43	43	44	41	44	44	42	42	45	44	46	42	44	44	43	41	41	40	42	42	40	41	41		43	43	43	44	41	44	44
388	P76108	Bifunctional polyhydroxybutyrate synthase / ABC transporter periplasmic binding protein (Poly-3-hydroxybutyrate synthase, PHB synthase, EC 2.3.1.-) (cPHB synthase)	358192670			42295	381		1	P76108	42295	381	Bifunctional polyhydroxybutyrate synthase / ABC transporter periplasmic binding protein (Poly-3-hydroxybutyrate synthase, PHB synthase, EC 2.3.1.-) (cPHB synthase)			0.000269034		1	0	1	0	1	1	1	1	1	1	1	1	1	1	1	1	1	1	1	1	1	1	1	1		5	4	5	4	5	5	5
3716	Q88QD9	Acetoin:2,6-dichlorophenolindophenol oxidoreductase subunit alpha, EC 1.1.1.-	357492063			34676	325		1	Q88QD9	34676	325	Acetoin:2,6-dichlorophenolindophenol oxidoreductase subunit alpha, EC 1.1.1.-			0.000269034		4	4	6	6	11	11	10	11	11	12	11	12	11	11	11	11	9	9	8	9	9	9	8	9		4	4	6	6	11	11	10
1787	Q88H69	Short-chain acyl-CoA dehydrogenase, EC 1.3.99.-	357021280			41553	383		1	Q88H69	41553	383	Short-chain acyl-CoA dehydrogenase, EC 1.3.99.-			0.000269034		17	17	16	17	17	19	17	18	16	19	18	19	18	17	18	17	16	17	14	17	15	15	14	14		17	17	16	17	17	19	17
867	Q88DC9	tRNA threonylcarbamoyladenosine biosynthesis protein TsaE (t(6)A37 threonylcarbamoyladenosine biosynthesis protein TsaE)	356577250			16970	157		1	Q88DC9	16970	157	tRNA threonylcarbamoyladenosine biosynthesis protein TsaE (t(6)A37 threonylcarbamoyladenosine biosynthesis protein TsaE)			0.000269034		9	10	9	10	10	12	10	10	9	12	9	11	10	9	12	10	9	9	9	9	9	8	9	8		9	10	9	10	10	12	10
4012	Q88RD0	CBS domain-containing protein	356532110			16048	145		1	Q88RD0	16048	145	CBS domain-containing protein			0.000269034		9	8	8	8	9	9	9	8	9	10	9	10	8	8	9	9	9	9	9	9	9	9	9	9		9	8	8	8	9	9	9
3550	Q88PQ5	Phosphoenolpyruvate--protein phosphotransferase, EC 2.7.3.9	356297520			101498	950		1	Q88PQ5	101498	950	Phosphoenolpyruvate--protein phosphotransferase, EC 2.7.3.9			0.000269034		32	34	36	36	33	35	34	33	32	38	34	38	34	35	38	35	33	36	33	33	30	30	30	32		32	34	36	36	33	35	34
2311	Q88K02	ThiJ/PfpI family protein	353259570			23693	225		1	Q88K02	23693	225	ThiJ/PfpI family protein			0.000269034		5	6	5	5	7	8	7	8	8	8	7	8	6	6	9	7	5	5	5	5	5	5	5	5		5	6	5	5	7	8	7
1467	Q88FP6	Putative 6-phosphogluconate dehydrogenase, decarboxylating, EC 1.1.1.44	352493820			35366	327		1	Q88FP6	35366	327	Putative 6-phosphogluconate dehydrogenase, decarboxylating, EC 1.1.1.44			0.000269034		9	9	9	9	9	10	9	9	9	10	9	10	9	9	9	9	8	8	8	8	0	0	0	0		9	9	9	9	9	10	9
1610	Q88GG9	3-hydroxybutyryl-CoA dehydrogenase, EC 1.1.1.157	352148180			30088	282		1	Q88GG9	30088	282	3-hydroxybutyryl-CoA dehydrogenase, EC 1.1.1.157			0.000269034		8	8	8	8	7	8	8	9	8	9	8	9	8	8	7	9	8	7	8	7	8	8	8	8		8	8	8	8	7	8	8
2083	Q88IU4	Cysteine--tRNA ligase, EC 6.1.1.16 (Cysteinyl-tRNA synthetase, CysRS)	351287870			51677	460		1	Q88IU4	51677	460	Cysteine--tRNA ligase, EC 6.1.1.16 (Cysteinyl-tRNA synthetase, CysRS)			0.000269034		28	29	29	28	28	29	28	29	29	30	28	28	29	28	29	28	29	29	27	28	27	25	26	25		29	30	30	29	29	30	29
750	Q88D03	Glucans biosynthesis protein G	350871060			62340	559		1	Q88D03	62340	559	Glucans biosynthesis protein G			0.000269034		27	28	28	28	27	26	28	27	26	28	28	27	27	27	26	25	26	25	25	26	26	25	26	25		28	29	29	29	28	27	29
1216	Q88EI3	Arginine N-succinyltransferase, subunit beta, EC 2.3.1.109	350759870			37782	342		1	Q88EI3	37782	342	Arginine N-succinyltransferase, subunit beta, EC 2.3.1.109			0.000269034		12	15	14	14	13	13	14	12	14	14	15	15	14	14	14	14	10	11	13	12	11	11	11	11		12	15	14	14	13	13	14
3586	Q88PV6	Renalase, EC 1.6.3.5	349573310			36114	328		1	Q88PV6	36114	328	Renalase, EC 1.6.3.5			0.000269034		8	8	10	9	10	11	10	10	10	13	10	11	10	10	10	10	9	9	9	9	10	10	10	10		8	8	10	9	10	11	10
3425	Q88PA0	Phosphotransferase system enzyme IIA, regulation of potassium transport	349250650			16772	154		1	Q88PA0	16772	154	Phosphotransferase system enzyme IIA, regulation of potassium transport			0.000269034		5	5	5	5	5	5	5	5	5	5	5	5	5	5	5	5	5	5	5	5	5	5	5	5		5	5	5	5	5	5	5
2950	Q88MF1	5'-nucleotidase SurE, EC 3.1.3.5 (Nucleoside 5'-monophosphate phosphohydrolase)	348954360			26317	249		1	Q88MF1	26317	249	5'-nucleotidase SurE, EC 3.1.3.5 (Nucleoside 5'-monophosphate phosphohydrolase)			0.000269034		5	5	6	6	5	5	6	6	5	6	6	6	6	6	6	5	5	6	5	6	5	5	6	5		5	5	6	6	5	5	6
1327	Q88F48	Cytochrome c oxidase subunit, cbb3-type	348752080			22745	202		1	Q88F48	22745	202	Cytochrome c oxidase subunit, cbb3-type			0.000269034		5	5	3	5	5	4	5	4	4	5	5	4	4	4	3	5	4	3	4	4	3	4	3	2		5	5	3	5	5	4	5
2208	Q88JH4	Cytochrome c-type protein	348452740			16280	153		1	Q88JH4	16280	153	Cytochrome c-type protein			0.000269034		4	4	4	4	4	4	4	4	4	4	4	4	4	4	4	4	4	4	4	4	4	4	3	4		4	4	4	4	4	4	4
3093	Q88N32	Probable efflux pump outer membrane protein TtgC	348178320			52864	484		1	Q88N32	52864	484	Probable efflux pump outer membrane protein TtgC			0.000269034		19	20	20	19	20	20	19	20	20	19	19	19	20	19	20	20	19	19	19	19	19	19	19	19		19	20	20	19	20	20	19
3411	Q88P86	Histidinol-phosphate aminotransferase, EC 2.6.1.9 (Imidazole acetol-phosphate transaminase)	346587470			38768	348		1	Q88P86	38768	348	Histidinol-phosphate aminotransferase, EC 2.6.1.9 (Imidazole acetol-phosphate transaminase)			0.000269034		14	14	13	13	13	14	13	14	13	14	13	14	13	13	14	13	13	13	13	13	13	13	13	13		14	14	13	13	13	14	13
1362	Q88F98	PBPb domain-containing protein	346280370			29611	273		1	Q88F98	29611	273	PBPb domain-containing protein			0.000269034		12	10	12	11	12	13	12	12	12	13	12	13	12	11	12	12	12	12	12	12	12	12	11	11		12	10	12	11	12	13	12
3498	Q88PJ2	Putative methionine/glutamine aminotransferase	345794220			42436	382		1	Q88PJ2	42436	382	Putative methionine/glutamine aminotransferase			0.000269034		9	9	10	10	10	13	10	10	10	13	9	13	9	10	12	10	9	10	9	10	9	9	9	8		9	9	10	10	10	13	10
2835	Q88M04	Cytidylate kinase, CK, EC 2.7.4.25 (Cytidine monophosphate kinase, CMP kinase)	345646980			24691	228		1	Q88M04	24691	228	Cytidylate kinase, CK, EC 2.7.4.25 (Cytidine monophosphate kinase, CMP kinase)			0.000269034		12	12	11	12	11	12	12	12	11	11	11	11	11	11	12	11	12	12	12	12	11	12	12	12		12	12	11	12	11	12	12
3939	Q88R35	Uncharacterized protein	345643660			16000	152		1	Q88R35	16000	152	Uncharacterized protein			0.000269034		4	3	3	3	3	4	4	4	4	4	3	4	3	3	4	3	3	4	3	3	4	3	3	4		4	3	3	3	3	4	4
3316	Q88NV4	dCTP deaminase, EC 3.5.4.13 (Deoxycytidine triphosphate deaminase)	344784550			21233	188		1	Q88NV4	21233	188	dCTP deaminase, EC 3.5.4.13 (Deoxycytidine triphosphate deaminase)			0.000269034		6	5	4	4	4	6	4	5	5	6	4	6	4	4	5	4	4	5	4	4	4	4	4	4		6	5	4	4	4	6	4
2431	Q88KG7	N-acetyltransferase domain-containing protein	344777820			16085	143		1	Q88KG7	16085	143	N-acetyltransferase domain-containing protein			0.000269034		4	4	4	4	4	4	4	4	4	4	4	4	4	4	4	4	4	4	4	4	4	4	4	4		4	4	4	4	4	4	4
2646	Q88LC3	NAD kinase, EC 2.7.1.23 (ATP-dependent NAD kinase)	344523580			32466	296		1	Q88LC3	32466	296	NAD kinase, EC 2.7.1.23 (ATP-dependent NAD kinase)			0.000269034		11	12	11	11	11	12	11	12	10	14	12	13	11	10	11	11	8	8	8	8	6	9	7	8		11	12	11	11	11	12	11
1219	Q88EI6	Uncharacterized protein	344250760			10811	96		1	Q88EI6	10811	96	Uncharacterized protein			0.000269034		3	3	2	2	2	3	2	2	2	3	2	3	2	2	3	2	2	3	2	2	2	2	2	2		3	3	2	2	2	3	2
3118	Q88N58	Putative heme iron utilization protein	343486800			29320	264		1	Q88N58	29320	264	Putative heme iron utilization protein			0.000269034		10	11	9	10	9	10	10	9	10	11	10	11	9	9	11	9	9	10	8	10	9	9	10	8		10	11	9	10	9	10	10
3625	Q88Q07	Glutamate 5-kinase, EC 2.7.2.11 (Gamma-glutamyl kinase, GK)	342798500			39661	372		1	Q88Q07	39661	372	Glutamate 5-kinase, EC 2.7.2.11 (Gamma-glutamyl kinase, GK)			0.000269034		17	17	17	17	17	17	17	17	17	17	17	17	17	17	17	17	16	17	16	17	16	16	14	15		17	17	17	17	17	17	17
4065	Q88RK3	Cytochrome c4	342296930			21260	205		1	Q88RK3	21260	205	Cytochrome c4			0.000269034		4	5	4	5	5	6	5	5	5	6	5	6	4	6	4	5	5	5	4	4	5	4	4	4		4	5	4	5	5	6	5
3039	Q88MV7	Signal recognition particle protein (Fifty-four homolog)	342073890			49138	458		1	Q88MV7	49138	458	Signal recognition particle protein (Fifty-four homolog)			0.000269034		25	25	25	26	25	26	25	25	24	25	26	25	25	25	24	26	22	25	24	24	23	23	23	24		26	26	26	27	26	27	26
3821	Q88QQ2	Tyrosine--tRNA ligase, EC 6.1.1.1 (Tyrosyl-tRNA synthetase, TyrRS)	341416350			44288	399		1	Q88QQ2	44288	399	Tyrosine--tRNA ligase, EC 6.1.1.1 (Tyrosyl-tRNA synthetase, TyrRS)			0.000269034		24	25	24	24	24	24	23	22	24	25	23	24	24	24	23	24	23	22	23	23	23	22	23	23		24	25	24	24	24	24	23
2352	Q88K50	UPF0502 protein PP_2442	341109430			23851	215		1	Q88K50	23851	215	UPF0502 protein PP_2442			0.000269034		11	12	11	12	12	13	11	12	12	13	11	13	11	11	12	12	12	11	12	12	12	11	11	11		11	12	11	12	12	13	11
279	P0AES6	DNA gyrase subunit B, EC 5.6.2.2 (Type IIA topoisomerase subunit GyrB)	339239530			89950	804		1	P0AES6	89950	804	DNA gyrase subunit B, EC 5.6.2.2 (Type IIA topoisomerase subunit GyrB)			0.000269034		1	1	1	1	1	1	1	1	1	1	1	1	1	1	1	1	1	1	1	1	1	1	1	1		5	5	5	5	5	5	5
1191	Q88EF2	Uncharacterized protein	338992840			10534	93		1	Q88EF2	10534	93	Uncharacterized protein			0.000269034		4	5	5	4	6	7	5	6	5	7	6	6	5	4	5	5	6	5	6	5	4	4	4	4		4	5	5	4	6	7	5
708	Q88CV3	SPOR domain-containing protein	337967730			55434	529		1	Q88CV3	55434	529	SPOR domain-containing protein			0.000269034		22	23	22	23	21	19	23	22	22	23	23	21	22	22	21	22	17	19	16	18	20	17	16	19		22	23	22	23	21	19	23
3562	Q88PS5	OmpA/MotB domain-containing protein	337513940			24754	236		1	Q88PS5	24754	236	OmpA/MotB domain-containing protein			0.000269034		9	9	9	9	9	9	9	9	9	9	9	9	8	9	9	9	9	8	8	8	9	8	9	9		9	9	9	9	9	9	9
1594	Q88GE6	Pyrroline-5-carboxylate reductase, P5C reductase, P5CR, EC 1.5.1.2 (PCA reductase)	337003380			27715	264		1	Q88GE6	27715	264	Pyrroline-5-carboxylate reductase, P5C reductase, P5CR, EC 1.5.1.2 (PCA reductase)			0.000269034		7	7	7	6	6	7	6	7	7	7	6	7	6	6	7	6	6	5	6	6	6	6	6	6		7	7	7	6	6	7	6
4139	Q88RW2	Putative transcriptional regulator	336603330			13492	119		1	Q88RW2	13492	119	Putative transcriptional regulator			0.000269034		7	7	7	7	7	7	7	7	7	7	7	7	7	7	7	7	7	7	7	7	7	7	7	7		7	7	7	7	7	7	7
3508	Q88PK3	2Fe-2S ferredoxin	336434780			12502	113		1	Q88PK3	12502	113	2Fe-2S ferredoxin			0.000269034		4	4	5	4	4	7	4	5	5	6	4	8	4	4	6	5	4	4	4	4	4	4	4	4		4	4	5	4	4	7	4
1420	Q88FH0	NADH-quinone oxidoreductase subunit I, EC 7.1.1.- (NADH dehydrogenase I subunit I) (NDH-1 subunit I)	334264520			20518	182		1	Q88FH0	20518	182	NADH-quinone oxidoreductase subunit I, EC 7.1.1.- (NADH dehydrogenase I subunit I) (NDH-1 subunit I)			0.000269034		7	7	7	7	7	7	7	7	7	7	7	6	7	7	6	7	7	7	7	7	6	7	7	7		12	13	13	13	13	13	12
2324	Q88K17	NADPH-dependent curcumin/dihydrocurcumin reductase	334161250			37013	344		1	Q88K17	37013	344	NADPH-dependent curcumin/dihydrocurcumin reductase			0.000269034		8	8	8	8	11	15	10	10	11	16	10	16	11	11	13	12	8	7	7	7	7	7	7	7		8	8	8	8	11	15	10
2954	Q88MF5	Formaldehyde dehydrogenase, glutathione-dependent, EC 1.1.1.284	333555930			39365	371		1	Q88MF5	39365	371	Formaldehyde dehydrogenase, glutathione-dependent, EC 1.1.1.284			0.000269034		11	12	13	12	13	14	12	11	12	16	13	16	13	12	14	12	8	9	8	8	7	7	7	8		11	12	13	12	13	14	12
2454	Q88KM5	Bifunctional protein FolD 2 [Includes: Methylenetetrahydrofolate dehydrogenase, EC 1.5.1.5	333169230			30623	284		1	Q88KM5	30623	284	Bifunctional protein FolD 2 [Includes: Methylenetetrahydrofolate dehydrogenase, EC 1.5.1.5; Methenyltetrahydrofolate cyclohydrolase, EC 3.5.4.9 ]			0.000269034		11	10	10	10	10	12	10	11	10	12	10	12	10	10	11	10	8	10	8	9	9	8	9	8		12	11	11	11	11	13	11
25	A0A140FW22	Peptide chain release factor 2, RF-2	333155480			40991	364		1	A0A140FW22	40991	364	Peptide chain release factor 2, RF-2			0.000269034		14	15	15	15	14	15	15	15	14	15	15	15	15	15	15	15	15	15	15	15	15	14	15	15		16	17	17	17	16	17	17
2822	Q88LY9	Uncharacterized protein	332649220			37903	336		1	Q88LY9	37903	336	Uncharacterized protein			0.000269034		13	13	13	13	12	14	12	12	11	15	11	12	12	12	11	12	13	13	13	13	13	13	12	13		13	13	13	13	12	14	12
3324	Q88NW7	Dihydroorotase, DHOase, EC 3.5.2.3	332095260			38415	348		1	Q88NW7	38415	348	Dihydroorotase, DHOase, EC 3.5.2.3			0.000269034		15	15	14	15	14	14	14	14	14	15	14	15	14	15	14	15	15	15	15	15	14	14	14	15		15	15	14	15	14	14	14
611	Q88CJ4	Putative thiamine triphosphatase, EC 3.-.-.-	331923230			52133	455		1	Q88CJ4	52133	455	Putative thiamine triphosphatase, EC 3.-.-.-			0.000269034		19	20	18	17	18	21	18	18	18	22	18	23	16	17	18	18	17	19	15	15	16	16	16	16		19	20	18	17	18	21	18
307	P21156	Sulfate adenylyltransferase subunit 2, EC 2.7.7.4 (ATP-sulfurylase small subunit) (Sulfate adenylate transferase, SAT)	331389950			35188	302		2	P21156;Q88NA9	35188;35284	302;305	Sulfate adenylyltransferase subunit 2, EC 2.7.7.4 (ATP-sulfurylase small subunit) (Sulfate adenylate transferase, SAT);Sulfate adenylyltransferase subunit 2, EC 2.7.7.4 (ATP-sulfurylase small subunit) (Sulfate adenylate transferase, SAT)			0.000269034		0	0	0	0	0	0	0	0	0	0	0	0	0	0	0	0	0	0	0	0	0	0	0	0		1	1	1	1	1	1	1
875	Q88DD7	ATP phosphoribosyltransferase regulatory subunit	330597540			42936	395		1	Q88DD7	42936	395	ATP phosphoribosyltransferase regulatory subunit			0.000269034		15	16	15	15	15	18	15	15	15	18	15	18	15	15	16	15	15	15	15	15	15	14	15	16		15	16	15	15	15	18	15
587	Q88CG5	Exopolyphosphatase, EC 3.6.1.11	325392470			55959	500		1	Q88CG5	55959	500	Exopolyphosphatase, EC 3.6.1.11			0.000269034		23	24	23	24	21	25	23	22	23	25	22	26	23	22	24	24	21	23	21	21	21	21	21	21		23	24	23	24	21	25	23
2843	Q88M12	Putative oxidoreductase, EC 1.-.-.-	325316670			26253	246		1	Q88M12	26253	246	Putative oxidoreductase, EC 1.-.-.-			0.000269034		10	11	11	11	10	11	10	11	10	11	11	11	11	11	11	11	11	11	11	11	11	10	10	11		10	11	11	11	10	11	10
901	Q88DG2	High-affinity branched-chain amino acid transport ATP-binding protein	324702930			26313	238		1	Q88DG2	26313	238	High-affinity branched-chain amino acid transport ATP-binding protein			0.000269034		15	15	15	14	15	15	15	15	16	15	16	16	16	16	16	16	16	16	15	15	16	15	15	15		15	15	15	14	15	15	15
2543	Q88KY6	PilZ domain-containing protein	322448119			17797	159		1	Q88KY6	17797	159	PilZ domain-containing protein			0.000269034		3	3	4	4	4	4	4	4	5	5	4	5	4	4	5	4	4	4	4	4	3	3	3	3		3	3	4	4	4	4	4
1389	Q88FC9	Glycerol-3-phosphate dehydrogenase [NAD(P)+], EC 1.1.1.94 (NAD(P)H-dependent glycerol-3-phosphate dehydrogenase)	321642190			36520	341		1	Q88FC9	36520	341	Glycerol-3-phosphate dehydrogenase [NAD(P)+], EC 1.1.1.94 (NAD(P)H-dependent glycerol-3-phosphate dehydrogenase)			0.000269034		12	12	12	12	12	12	12	12	11	11	12	12	12	12	12	12	11	11	11	11	11	11	11	11		12	12	12	12	12	12	12
2268	Q88JS9	Ring-cleaving dioxygenase	321305810			14914	139		1	Q88JS9	14914	139	Ring-cleaving dioxygenase			0.000269034		3	2	3	3	3	3	3	3	3	5	3	5	3	3	4	3	2	2	2	2	2	2	2	2		3	2	3	3	3	3	3
2967	Q88MG9	3-hydroxyacyl-[acyl-carrier-protein] dehydratase FabZ, EC 4.2.1.59 ((3R)-hydroxymyristoyl-[acyl-carrier-protein] dehydratase, (3R)-hydroxymyristoyl-ACP dehydrase) (Beta-hydroxyacyl-ACP dehydratase)	320172480			16583	146		1	Q88MG9	16583	146	3-hydroxyacyl-[acyl-carrier-protein] dehydratase FabZ, EC 4.2.1.59 ((3R)-hydroxymyristoyl-[acyl-carrier-protein] dehydratase, (3R)-hydroxymyristoyl-ACP dehydrase) (Beta-hydroxyacyl-ACP dehydratase)			0.000269034		7	7	7	7	7	8	7	6	7	9	7	9	7	7	7	7	6	7	6	7	7	6	7	6		7	7	7	7	7	8	7
3749	Q88QH7	3,4-dihydroxy-2-butanone 4-phosphate synthase, DHBP synthase, EC 4.1.99.12	319999040			39947	369		1	Q88QH7	39947	369	3,4-dihydroxy-2-butanone 4-phosphate synthase, DHBP synthase, EC 4.1.99.12			0.000269034		10	12	12	11	11	14	11	12	13	13	12	14	9	11	12	12	11	13	13	9	11	10	11	12		10	12	12	11	11	14	11
2919	Q88MB8	ATP:GTP 3'-pyrophosphotransferase, EC 2.7.6.5	319715490			83610	746		1	Q88MB8	83610	746	ATP:GTP 3'-pyrophosphotransferase, EC 2.7.6.5			0.000269034		37	38	39	38	38	41	39	37	39	43	40	43	39	39	42	38	34	37	32	35	34	32	36	33		37	38	39	38	38	41	39
1672	Q88GR9	Transcriptional regulator, GntR family	318720370			28178	250		1	Q88GR9	28178	250	Transcriptional regulator, GntR family			0.000269034		10	11	10	11	10	11	10	11	11	12	10	12	10	10	11	11	11	11	11	11	9	9	9	10		10	11	10	11	10	11	10
643	Q88CM6	Putative Oxidoreductase, FAD-binding	318693750			49990	455		1	Q88CM6	49990	455	Putative Oxidoreductase, FAD-binding			0.000269034		15	15	15	14	15	17	15	15	16	18	15	18	15	16	16	15	15	15	14	15	14	14	14	16		15	15	15	14	15	17	15
1747	Q88H18	Putative NAD(P)-binding oxidoreductase with NAD(P)-binding Rossmann-fold domain	316103860			33341	313		1	Q88H18	33341	313	Putative NAD(P)-binding oxidoreductase with NAD(P)-binding Rossmann-fold domain			0.000269034		13	14	14	12	13	15	13	13	14	16	14	16	13	13	16	14	12	13	12	11	11	11	11	11		13	14	14	12	13	15	13
2328	Q88K22	Phenylalanine--tRNA ligase beta subunit, EC 6.1.1.20 (Phenylalanyl-tRNA synthetase beta subunit, PheRS)	315460960			86618	793		1	Q88K22	86618	793	Phenylalanine--tRNA ligase beta subunit, EC 6.1.1.20 (Phenylalanyl-tRNA synthetase beta subunit, PheRS)			0.000269034		33	33	33	32	32	34	32	32	32	36	33	36	34	32	33	33	29	30	29	29	29	30	29	29		33	33	33	32	32	34	32
3428	Q88PA6	Fumarate hydratase class II, Fumarase C, EC 4.2.1.2 (Aerobic fumarase) (Iron-independent fumarase)	314280329			48542	459		1	Q88PA6	48542	459	Fumarate hydratase class II, Fumarase C, EC 4.2.1.2 (Aerobic fumarase) (Iron-independent fumarase)			0.000269034		15	14	13	13	13	12	11	12	12	13	11	12	14	15	13	13	9	3	12	11	2	12	3	2		15	14	13	13	13	12	11
111	A0A140FWQ5	Putative type 3 effector HopPmaJ	314168950			11913	113		1	A0A140FWQ5	11913	113	Putative type 3 effector HopPmaJ			0.000269034		5	6	6	6	5	5	6	6	6	5	5	6	6	6	6	6	4	5	4	4	4	4	4	4		5	6	6	6	5	5	6
857	Q88DB8	Phosphoserine phosphatase, EC 3.1.3.3 (O-phosphoserine phosphohydrolase)	314001610			45034	415		1	Q88DB8	45034	415	Phosphoserine phosphatase, EC 3.1.3.3 (O-phosphoserine phosphohydrolase)			0.000269034		20	20	19	20	20	19	19	20	19	20	20	19	20	20	20	19	17	17	17	17	17	16	17	17		20	20	19	20	20	19	19
1205	Q88EH2	Pterin-4-alpha-carbinolamine dehydratase, PHS, EC 4.2.1.96 (4-alpha-hydroxy-tetrahydropterin dehydratase) (Pterin carbinolamine dehydratase, PCD)	313447190			13422	118		1	Q88EH2	13422	118	Pterin-4-alpha-carbinolamine dehydratase, PHS, EC 4.2.1.96 (4-alpha-hydroxy-tetrahydropterin dehydratase) (Pterin carbinolamine dehydratase, PCD)			0.000269034		4	5	5	5	5	7	4	5	5	8	5	8	5	5	6	5	4	4	3	3	2	3	2	2		4	5	5	5	5	7	4
2329	Q88K23	Phenylalanine--tRNA ligase alpha subunit, EC 6.1.1.20 (Phenylalanyl-tRNA synthetase alpha subunit, PheRS)	313287650			38083	338		1	Q88K23	38083	338	Phenylalanine--tRNA ligase alpha subunit, EC 6.1.1.20 (Phenylalanyl-tRNA synthetase alpha subunit, PheRS)			0.000269034		17	18	17	17	17	18	17	17	17	18	17	18	17	17	18	17	17	18	16	17	17	17	17	17		17	18	17	17	17	18	17
1369	Q88FA6	Succinate dehydrogenase hydrophobic membrane anchor subunit	313282880			13579	122		1	Q88FA6	13579	122	Succinate dehydrogenase hydrophobic membrane anchor subunit			0.000269034		3	3	3	3	3	3	3	3	3	3	3	3	3	3	3	3	3	3	3	3	2	3	2	2		3	3	3	3	3	3	3
3626	Q88Q08	GTPase Obg, EC 3.6.5.- (GTP-binding protein Obg)	312970290			44825	408		1	Q88Q08	44825	408	GTPase Obg, EC 3.6.5.- (GTP-binding protein Obg)			0.000269034		17	17	17	17	17	18	17	17	17	17	17	17	17	17	17	16	16	16	16	17	17	16	17	17		17	17	17	17	17	18	17
2583	Q88L32	Uncharacterized protein	312341570			12287	109		1	Q88L32	12287	109	Uncharacterized protein			0.000269034		6	6	6	6	6	6	6	6	6	6	6	6	6	6	6	6	6	6	6	6	6	6	6	6		6	6	6	6	6	6	6
224	P0A7F3	Aspartate carbamoyltransferase regulatory chain	310425460			17121	153		1	P0A7F3	17121	153	Aspartate carbamoyltransferase regulatory chain			0.00622975		1	1	1	1	1	1	1	1	1	1	1	1	1	1	1	1	1	1	1	1	1	1	1	1		1	1	1	1	1	1	1
1239	Q88EL4	DUF87 domain-containing protein	309651480			66332	587		1	Q88EL4	66332	587	DUF87 domain-containing protein			0.000269034		29	31	32	30	31	30	31	31	30	32	30	34	32	30	32	32	31	30	31	31	25	26	23	23		29	31	32	30	31	30	31
736	Q88CY8	Alpha-1,4 glucan phosphorylase, EC 2.4.1.1	309402390			92005	816		1	Q88CY8	92005	816	Alpha-1,4 glucan phosphorylase, EC 2.4.1.1			0.000269034		35	36	38	36	40	38	41	40	41	43	41	43	42	41	39	40	34	36	33	35	35	34	34	36		35	36	38	36	40	38	41
130	P00957	Alanine--tRNA ligase, EC 6.1.1.7 (Alanyl-tRNA synthetase, AlaRS)	309024370			96032	876		2	P00957;Q88EI8	96032;94712	876;874	Alanine--tRNA ligase, EC 6.1.1.7 (Alanyl-tRNA synthetase, AlaRS);Alanine--tRNA ligase, EC 6.1.1.7 (Alanyl-tRNA synthetase, AlaRS)			0.000269034		0	0	0	0	0	0	0	0	0	0	0	0	0	0	0	0	0	0	0	0	0	0	0	0		2	2	2	2	2	2	2
3230	Q88NJ3	Probable transcriptional regulatory protein PP_1214	307149090			26842	248		1	Q88NJ3	26842	248	Probable transcriptional regulatory protein PP_1214			0.000269034		4	4	4	4	4	5	4	5	4	5	4	5	5	4	4	4	4	5	4	4	5	4	5	4		4	4	4	4	4	5	4
3531	Q88PN2	Aminotransferase, EC 2.6.1.83	305720090			44997	402		1	Q88PN2	44997	402	Aminotransferase, EC 2.6.1.83			0.000269034		16	16	15	16	16	17	16	16	16	16	16	16	15	17	16	15	16	16	15	16	13	14	14	14		16	16	15	16	16	17	16
3	A0A140FVX7	Uncharacterized protein	305285140			13266	119		1	A0A140FVX7	13266	119	Uncharacterized protein			0.000269034		4	4	5	4	5	5	5	5	5	5	5	5	5	5	5	5	5	5	4	4	4	5	4	5		4	4	5	4	5	5	5
1218	Q88EI5	N-succinylarginine dihydrolase, EC 3.5.3.23	305228900			48862	449		1	Q88EI5	48862	449	N-succinylarginine dihydrolase, EC 3.5.3.23			0.000269034		14	14	14	14	14	19	14	14	14	19	14	19	14	14	14	15	14	14	14	14	14	14	14	14		14	14	14	14	14	19	14
2940	Q88ME0	Uncharacterized protein	304827900			15205	139		1	Q88ME0	15205	139	Uncharacterized protein			0.000269034		6	7	7	6	6	8	6	6	7	8	7	8	6	6	8	6	6	7	6	6	6	6	6	6		6	7	7	6	6	8	6
3429	Q88PA8	Regulatory protease	303132290			48296	452		1	Q88PA8	48296	452	Regulatory protease			0.000269034		20	21	21	20	21	24	20	20	21	26	20	26	20	20	24	21	19	22	19	19	19	18	20	20		20	21	21	20	21	24	20
681	Q88CR9	Signal recognition particle receptor FtsY, SRP receptor	302341240			51680	494		1	Q88CR9	51680	494	Signal recognition particle receptor FtsY, SRP receptor			0.000269034		24	27	27	28	27	26	25	27	27	28	26	28	28	27	28	27	21	23	22	23	21	20	20	23		24	27	27	28	27	26	25
1090	Q88E26	Cyclic diguanosine monophosphate-binding protein, c-di-GMP-binding protein (Pilz domain-containing protein)	301156220			15247	128		1	Q88E26	15247	128	Cyclic diguanosine monophosphate-binding protein, c-di-GMP-binding protein (Pilz domain-containing protein)			0.000269034		4	4	5	4	4	5	4	4	4	4	4	4	4	4	4	4	4	4	4	4	4	4	4	4		4	4	5	4	4	5	4
2417	Q88KF4	Aconitate hydratase, EC 4.2.1.3	300745220			93962	862		1	Q88KF4	93962	862	Aconitate hydratase, EC 4.2.1.3			0.000269034		41	45	42	43	42	44	43	42	43	47	42	46	43	41	44	42	40	43	40	40	37	36	38	40		41	45	42	43	42	44	43
3134	Q88N74	D-alanine--D-alanine ligase B, EC 6.3.2.4 (D-Ala-D-Ala ligase B) (D-alanylalanine synthetase B)	300665250			34131	318		1	Q88N74	34131	318	D-alanine--D-alanine ligase B, EC 6.3.2.4 (D-Ala-D-Ala ligase B) (D-alanylalanine synthetase B)			0.000269034		11	12	12	12	12	12	12	12	14	14	13	15	12	12	11	12	9	9	8	9	9	8	9	8		11	12	12	12	12	12	12
3574	Q88PT9	Peptidase_M48 domain-containing protein	300631090			29743	279		1	Q88PT9	29743	279	Peptidase_M48 domain-containing protein			0.000269034		13	13	13	13	12	13	13	13	13	13	13	13	13	13	13	13	12	13	12	12	13	13	13	13		13	13	13	13	12	13	13
777	Q88D29	Dihydroorotase-like protein, EC 3.5.2.3	299604820			44116	423		1	Q88D29	44116	423	Dihydroorotase-like protein, EC 3.5.2.3			0.000269034		16	18	17	17	16	18	16	16	15	20	16	20	16	16	17	17	15	15	14	15	14	15	14	15		16	18	17	17	16	18	16
3705	Q88QC7	Biosynthetic arginine decarboxylase, ADC, EC 4.1.1.19	298655980			71043	637		1	Q88QC7	71043	637	Biosynthetic arginine decarboxylase, ADC, EC 4.1.1.19			0.000269034		25	26	27	26	27	29	28	26	27	32	28	31	28	27	28	27	24	24	23	25	26	23	25	24		25	26	27	26	27	29	28
519	Q88C79	Putative Lipoprotein	297751350			26284	243		1	Q88C79	26284	243	Putative Lipoprotein			0.000269034		9	8	9	9	9	9	9	9	8	9	9	9	8	8	9	8	8	8	8	8	9	8	6	8		9	8	9	9	9	9	9
1481	Q88FR2	Non-heme chloroperoxidase, EC 1.11.1.10	295540800			30206	276		1	Q88FR2	30206	276	Non-heme chloroperoxidase, EC 1.11.1.10			0.000269034		6	7	7	7	11	9	11	10	11	11	11	11	11	10	10	9	7	7	8	7	8	8	8	8		6	7	7	7	11	9	11
856	Q88DB7	Uncharacterized protein	295119190			53632	485		1	Q88DB7	53632	485	Uncharacterized protein			0.000269034		13	13	14	13	13	14	13	12	13	15	13	15	13	13	13	13	13	14	14	14	14	13	14	14		13	13	14	13	13	14	13
3221	Q88NI3	7-cyano-7-deazaguanine synthase, EC 6.3.4.20 (7-cyano-7-carbaguanine synthase) (PreQ(0) synthase) (Queuosine biosynthesis protein QueC)	294648570			23961	224		1	Q88NI3	23961	224	7-cyano-7-deazaguanine synthase, EC 6.3.4.20 (7-cyano-7-carbaguanine synthase) (PreQ(0) synthase) (Queuosine biosynthesis protein QueC)			0.000269034		7	7	7	7	8	10	8	8	8	8	8	9	8	8	8	8	7	7	7	8	7	7	7	7		7	7	7	7	8	10	8
2401	Q88KD5	Response regulator receiver protein	294185340			17106	153		1	Q88KD5	17106	153	Response regulator receiver protein			0.000269034		10	11	11	11	12	11	11	11	11	11	11	11	11	10	10	10	11	11	11	11	11	11	11	11		10	11	11	11	12	11	11
1026	Q88DV8	Ribosome-binding factor A	293514840			14890	132		1	Q88DV8	14890	132	Ribosome-binding factor A			0.000269034		8	7	7	7	7	7	7	7	6	7	7	7	6	7	6	7	7	7	7	7	7	7	8	7		8	7	7	7	7	7	7
2752	Q88LQ3	Putative ATP/GTP-binding protein of the AAA+ family	292368680			33569	295		1	Q88LQ3	33569	295	Putative ATP/GTP-binding protein of the AAA+ family			0.000269034		17	17	17	17	16	13	15	16	15	16	16	16	16	16	16	15	16	15	17	14	17	16	14	16		17	17	17	17	16	13	15
1313	Q88F33	Adenine phosphoribosyltransferase, APRT, EC 2.4.2.7	292352430			20018	182		1	Q88F33	20018	182	Adenine phosphoribosyltransferase, APRT, EC 2.4.2.7			0.000269034		7	8	8	8	8	8	8	8	8	8	8	8	8	8	7	7	8	7	7	7	7	7	6	6		7	8	8	8	8	8	8
2444	Q88KI3	CHAD domain-containing protein	292325920			29498	259		1	Q88KI3	29498	259	CHAD domain-containing protein			0.000269034		14	15	16	15	16	17	16	15	16	17	16	17	16	15	16	16	15	15	16	16	16	16	16	15		14	15	16	15	16	17	16
967	Q88DN7	PhoH domain-containing protein	290822570			37501	332		1	Q88DN7	37501	332	PhoH domain-containing protein			0.000269034		13	14	13	12	13	13	12	13	13	15	12	15	13	13	15	13	11	13	12	12	12	11	11	12		13	14	13	12	13	13	12
4129	Q88RT3	Tyrosine-specific outer membrane porin D, EC 3.4.21.-	290254823			49398	447		1	Q88RT3	49398	447	Tyrosine-specific outer membrane porin D, EC 3.4.21.-			0.000269034		8	8	9	7	6	7	6	6	9	8	8	9	9	10	10	10	7	7	7	8	6	8	6	6		8	8	9	7	6	7	6
2916	Q88MB5	Uncharacterized protein	289566370			48336	446		1	Q88MB5	48336	446	Uncharacterized protein			0.000269034		13	12	10	11	16	17	17	17	15	16	15	17	14	13	15	15	14	12	15	13	12	16	16	15		13	12	10	11	16	17	17
3295	Q88NS5	Pyridoxine/pyridoxamine 5'-phosphate oxidase, EC 1.4.3.5 (PNP/PMP oxidase, PNPOx) (Pyridoxal 5'-phosphate synthase)	289274110			24581	215		1	Q88NS5	24581	215	Pyridoxine/pyridoxamine 5'-phosphate oxidase, EC 1.4.3.5 (PNP/PMP oxidase, PNPOx) (Pyridoxal 5'-phosphate synthase)			0.000269034		8	9	9	9	10	11	9	9	9	11	10	12	10	9	12	9	8	8	8	9	9	9	10	9		8	9	9	9	10	11	9
2065	Q88IS0	Carboxynorspermidine/carboxyspermidine decarboxylase, CANS DC/CAS DC, CANSDC/CASDC, EC 4.1.1.96	289180490			41027	365		1	Q88IS0	41027	365	Carboxynorspermidine/carboxyspermidine decarboxylase, CANS DC/CAS DC, CANSDC/CASDC, EC 4.1.1.96			0.000269034		14	13	14	12	14	11	13	12	14	14	13	16	14	14	15	13	10	11	10	10	11	10	11	9		14	13	14	12	14	11	13
1462	Q88FN7	4-alpha-glucanotransferase, EC 2.4.1.25 (Amylomaltase) (Disproportionating enzyme)	288132530			76476	689		1	Q88FN7	76476	689	4-alpha-glucanotransferase, EC 2.4.1.25 (Amylomaltase) (Disproportionating enzyme)			0.000269034		27	26	28	28	32	36	33	33	32	37	32	38	31	30	33	31	30	29	30	29	29	30	27	30		27	26	28	28	32	36	33
0	A0A140FVW8	Uncharacterized protein	286442530			16933	149		1	A0A140FVW8	16933	149	Uncharacterized protein			0.000269034		5	5	7	6	7	7	7	6	7	7	6	6	7	7	7	7	5	5	5	5	5	5	5	5		5	5	7	6	7	7	7
2598	Q88L54	Putative phosphoenolpyruvate synthase regulatory protein, PEP synthase regulatory protein, PSRP, EC 2.7.11.33, EC 2.7.4.28 (Pyruvate, water dikinase regulatory protein)	285584440			30824	272		1	Q88L54	30824	272	Putative phosphoenolpyruvate synthase regulatory protein, PEP synthase regulatory protein, PSRP, EC 2.7.11.33, EC 2.7.4.28 (Pyruvate, water dikinase regulatory protein)			0.000269034		15	15	14	14	15	15	14	15	13	14	14	15	12	13	14	13	12	13	12	12	12	11	11	11		15	15	14	14	15	15	14
892	Q88DF5	Azurin	284972775			16028	149		1	Q88DF5	16028	149	Azurin			0.000269034		6	6	6	6	6	7	6	6	6	7	6	7	6	6	7	6	6	6	6	6	6	6	6	6		6	6	6	6	6	7	6
1096	Q88E32	Acetyl-CoA acetyltransferase, EC 2.3.1.9	284908760			40318	392		1	Q88E32	40318	392	Acetyl-CoA acetyltransferase, EC 2.3.1.9			0.000269034		13	13	13	13	14	14	13	13	13	14	13	14	13	14	12	13	14	14	14	13	14	14	14	14		13	13	13	13	14	15	13
3420	Q88P95	Arabinose 5-phosphate isomerase, API, EC 5.3.1.13	284146000			34398	324		1	Q88P95	34398	324	Arabinose 5-phosphate isomerase, API, EC 5.3.1.13			0.000269034		15	14	14	14	14	15	14	14	14	14	14	15	15	14	14	14	13	14	14	15	15	15	14	15		15	14	14	14	14	15	14
2592	Q88L48	Small-conductance mechanosensitive channel	283130820			29112	274		1	Q88L48	29112	274	Small-conductance mechanosensitive channel			0.000269034		9	9	9	9	9	9	9	9	8	8	9	9	7	7	9	6	9	9	9	9	9	9	9	9		9	9	9	9	9	9	9
3873	Q88QV6	Pyrroloquinoline-quinone synthase, EC 1.3.3.11 (Coenzyme PQQ synthesis protein C) (Pyrroloquinoline quinone biosynthesis protein C)	283002040			29075	251		1	Q88QV6	29075	251	Pyrroloquinoline-quinone synthase, EC 1.3.3.11 (Coenzyme PQQ synthesis protein C) (Pyrroloquinoline quinone biosynthesis protein C)			0.000269034		11	11	11	11	11	12	11	11	11	12	12	12	11	11	12	11	11	12	11	11	11	11	11	11		11	11	11	11	11	12	11
1220	Q88EI7	Succinylglutamate desuccinylase, EC 3.5.1.96	282925700			37581	335		1	Q88EI7	37581	335	Succinylglutamate desuccinylase, EC 3.5.1.96			0.000269034		16	16	16	16	16	16	15	15	15	16	16	15	15	16	16	16	14	13	14	14	14	14	14	14		16	16	16	16	16	16	15
715	Q88CW1	Thioredoxin 2	281979180			15790	144		1	Q88CW1	15790	144	Thioredoxin 2			0.000269034		7	7	7	7	7	7	7	7	7	9	7	8	6	7	6	7	6	6	7	7	7	6	6	6		7	7	7	7	7	7	7
2788	Q88LV1	Hydrolase, isochorismatase family	281678730			21284	196		1	Q88LV1	21284	196	Hydrolase, isochorismatase family			0.000269034		8	8	8	8	7	7	8	8	8	8	7	8	7	7	8	7	6	7	6	6	6	6	6	5		8	8	8	8	7	7	8
3331	Q88NX4	Ornithine carbamoyltransferase, OTCase, EC 2.1.3.3	280415510			34433	306		1	Q88NX4	34433	306	Ornithine carbamoyltransferase, OTCase, EC 2.1.3.3			0.000269034		13	15	14	13	13	17	13	14	15	17	13	17	14	13	17	13	11	13	11	11	11	11	11	11		13	15	14	13	13	17	13
1752	Q88H25	Hydroxymethylglutaryl-CoA lyase, EC 4.1.3.4	279858520			31342	299		1	Q88H25	31342	299	Hydroxymethylglutaryl-CoA lyase, EC 4.1.3.4			0.000269034		11	11	10	11	12	13	12	11	12	13	11	12	11	12	12	12	11	12	11	11	10	9	10	10		11	11	10	11	12	13	12
2509	Q88KU8	Putative Lipoprotein	279441143			17285	159		1	Q88KU8	17285	159	Putative Lipoprotein			0.000269034		5	5	4	5	5	4	5	5	5	5	5	5	5	5	5	5	5	5	5	5	4	3	4	4		5	5	4	5	5	4	5
36	A0A140FW42	Uncharacterized protein	279398060			25026	219		1	A0A140FW42	25026	219	Uncharacterized protein			0.000269034		8	8	8	8	7	7	7	7	10	10	9	10	8	9	10	9	7	8	7	7	7	7	7	6		8	8	8	8	7	7	7
3225	Q88NI8	Tol-Pal system protein TolQ	279379570			25310	231		1	Q88NI8	25310	231	Tol-Pal system protein TolQ			0.000269034		5	6	6	6	5	5	5	6	5	6	6	6	5	6	6	5	6	6	6	6	5	5	5	6		5	6	6	6	5	5	5
470	Q88C30	Tim44 domain-containing protein	279056790			30672	284		1	Q88C30	30672	284	Tim44 domain-containing protein			0.000269034		9	9	9	9	9	9	9	9	8	9	9	9	9	9	9	9	8	8	8	9	9	8	8	8		9	9	9	9	9	9	9
3106	Q88N44	AAA domain-containing protein	278690810			52321	491		1	Q88N44	52321	491	AAA domain-containing protein			0.000269034		21	22	22	21	23	23	24	25	23	23	23	23	23	22	22	23	21	22	22	22	21	20	21	23		21	22	22	21	23	23	24
838	Q88D93	Bifunctional protein HldE [Includes: D-beta-D-heptose 7-phosphate kinase, EC 2.7.1.167 (D-beta-D-heptose 7-phosphotransferase) (D-glycero-beta-D-manno-heptose-7-phosphate kinase)	278083260			49970	473		1	Q88D93	49970	473	Bifunctional protein HldE [Includes: D-beta-D-heptose 7-phosphate kinase, EC 2.7.1.167 (D-beta-D-heptose 7-phosphotransferase) (D-glycero-beta-D-manno-heptose-7-phosphate kinase); D-beta-D-heptose 1-phosphate adenylyltransferase, EC 2.7.7.70 (D-glycero-beta-D-manno-heptose 1-phosphate adenylyltransferase) ]			0.000269034		17	18	18	17	16	18	18	18	17	20	18	20	18	18	18	18	16	16	18	16	17	15	15	16		18	19	19	18	17	19	19
2284	Q88JV2	Trans-aconitate methyltransferase, EC 2.1.1.144	277738940			30767	272		1	Q88JV2	30767	272	Trans-aconitate methyltransferase, EC 2.1.1.144			0.000269034		8	8	8	8	8	10	8	9	9	11	8	11	8	8	10	9	7	8	5	7	5	5	7	6		8	8	8	8	8	10	8
2315	Q88K07	NADH-dependent flavin oxidoreductase, Oye family	277530650			41089	374		1	Q88K07	41089	374	NADH-dependent flavin oxidoreductase, Oye family			0.000269034		17	18	18	19	19	19	18	18	19	18	19	18	16	16	19	17	18	17	16	16	18	18	18	17		17	18	18	19	19	19	18
3708	Q88QD0	Uncharacterized protein	277448130			40224	362		1	Q88QD0	40224	362	Uncharacterized protein			0.000269034		10	12	11	12	11	12	11	11	11	11	11	12	11	11	11	11	10	11	11	11	11	10	11	11		10	12	11	12	11	12	11
3971	Q88R74	ADP-sugar pyrophosphorylase, EC 3.6.1.21	276795680			20947	188		1	Q88R74	20947	188	ADP-sugar pyrophosphorylase, EC 3.6.1.21			0.000269034		9	9	9	9	9	9	9	9	9	9	9	9	9	9	9	9	9	9	9	9	9	9	9	9		9	9	9	9	9	9	9
3127	Q88N67	Putative MutT/nudix family protein/thiamine-phosphate pyrophosphorylase	275903120			34390	314		1	Q88N67	34390	314	Putative MutT/nudix family protein/thiamine-phosphate pyrophosphorylase			0.000269034		15	15	14	14	14	16	14	15	14	15	15	16	13	13	15	14	14	15	14	14	14	14	14	14		15	15	14	14	14	16	14
4096	Q88RP1	Putative alkanal monooxygenase, EC 1.14.-.-	275859440			36897	334		1	Q88RP1	36897	334	Putative alkanal monooxygenase, EC 1.14.-.-			0.000269034		10	11	11	11	11	8	11	10	12	12	11	10	12	12	11	10	10	9	8	9	10	10	10	10		10	11	11	11	11	8	11
1634	Q88GK1	Putative NAD(P)H quinone oxidoreductase	275681650			26500	235		1	Q88GK1	26500	235	Putative NAD(P)H quinone oxidoreductase			0.000269034		13	13	12	12	12	12	12	13	12	13	12	13	12	12	13	12	11	11	9	10	10	10	10	10		13	13	12	12	12	12	12
2775	Q88LT2	Enoyl-CoA hydratase/isomerase family protein	275549620			24642	229		1	Q88LT2	24642	229	Enoyl-CoA hydratase/isomerase family protein			0.000269034		12	12	12	12	11	13	11	12	12	14	12	14	11	12	13	12	12	13	12	11	11	12	11	11		12	12	12	12	11	13	11
3138	Q88N78	UDP-N-acetylmuramoylalanine--D-glutamate ligase, EC 6.3.2.9 (D-glutamic acid-adding enzyme) (UDP-N-acetylmuramoyl-L-alanyl-D-glutamate synthetase)	274935730			48300	450		1	Q88N78	48300	450	UDP-N-acetylmuramoylalanine--D-glutamate ligase, EC 6.3.2.9 (D-glutamic acid-adding enzyme) (UDP-N-acetylmuramoyl-L-alanyl-D-glutamate synthetase)			0.000269034		18	18	18	19	18	19	18	19	19	20	18	20	18	19	18	19	18	19	19	19	19	19	18	19		18	18	18	19	18	19	18
902	Q88DG3	3-hydroxy acid dehydrogenase, NADP-dependent / malonic semialdehyde reductase, EC 1.1.1.276, EC 1.1.1.298	273963980			27400	254		1	Q88DG3	27400	254	3-hydroxy acid dehydrogenase, NADP-dependent / malonic semialdehyde reductase, EC 1.1.1.276, EC 1.1.1.298			0.000269034		10	11	9	9	8	12	9	10	9	12	9	12	9	9	11	9	10	11	9	8	9	8	6	8		10	11	9	9	8	12	9
3252	Q88NL7	Uncharacterized protein	273483510			17594	153		1	Q88NL7	17594	153	Uncharacterized protein			0.000269034		11	11	12	11	12	13	12	11	12	13	12	13	10	10	13	12	10	11	10	10	11	10	11	11		11	11	12	11	12	13	12
1319	Q88F41	Cbb3-type cytochrome c oxidase subunit	272896680			35613	325		1	Q88F41	35613	325	Cbb3-type cytochrome c oxidase subunit			0.000269034		7	7	7	7	9	6	8	7	9	9	8	9	9	8	9	9	7	7	6	8	6	6	7	6		7	7	7	7	9	6	8
2757	Q88LQ8	Protease HtpX, EC 3.4.24.- (Heat shock protein HtpX)	272881660			32200	295		1	Q88LQ8	32200	295	Protease HtpX, EC 3.4.24.- (Heat shock protein HtpX)			0.000269034		9	9	10	8	10	8	9	9	10	9	9	9	9	9	9	10	8	8	8	8	7	8	8	8		9	9	10	8	10	8	9
2852	Q88M23	Uncharacterized protein	272844830			57638	497		1	Q88M23	57638	497	Uncharacterized protein			0.000269034		26	25	26	26	26	26	27	27	27	27	27	28	27	27	27	26	24	25	24	25	24	24	22	23		26	25	26	26	26	26	27
1543	Q88G02	SCP2 domain-containing protein	272748340			11312	105		1	Q88G02	11312	105	SCP2 domain-containing protein			0.000269034		6	7	8	8	6	4	5	5	6	7	7	7	5	5	6	6	4	5	4	4	5	5	5	5		6	7	8	8	6	4	5
2921	Q88MC0	Cysteine synthase, EC 2.5.1.47	272175320			32305	299		1	Q88MC0	32305	299	Cysteine synthase, EC 2.5.1.47			0.000269034		12	12	12	12	12	15	12	11	12	14	12	15	12	11	11	11	11	12	12	11	11	10	9	9		13	13	13	13	13	16	13
3556	Q88PR1	Nicotinate-nucleotide diphosphorylase (carboxylating), EC 2.4.2.19 (Quinolinate phosphoribosyltransferase [decarboxylating])	271918990			30164	282		1	Q88PR1	30164	282	Nicotinate-nucleotide diphosphorylase (carboxylating), EC 2.4.2.19 (Quinolinate phosphoribosyltransferase [decarboxylating])			0.000269034		12	13	14	13	13	17	13	13	13	17	14	17	13	13	13	13	13	14	13	13	13	12	12	12		12	13	14	13	13	17	13
2326	Q88K19	Glutathione S-transferase family protein	271729700			23793	206		1	Q88K19	23793	206	Glutathione S-transferase family protein			0.000269034		13	13	14	13	14	12	13	13	14	14	14	13	14	14	14	14	11	12	12	12	12	11	11	11		13	13	14	13	14	12	13
4024	Q88RE6	Positive alginate biosynthesis regulatory protein	271259580			27422	247		1	Q88RE6	27422	247	Positive alginate biosynthesis regulatory protein			0.000269034		10	10	9	10	10	12	10	10	10	11	10	11	10	10	10	11	11	11	10	10	11	11	11	10		10	10	9	10	10	12	10
2796	Q88LW1	Alcohol dehydrogenase, zinc-containing	271187730			35802	333		1	Q88LW1	35802	333	Alcohol dehydrogenase, zinc-containing			0.000269034		13	13	14	13	14	15	14	14	15	15	14	15	14	15	14	14	14	13	14	15	15	15	15	15		13	13	14	13	14	15	14
2453	Q88KJ2	Uncharacterized protein	270919190			13072	112		1	Q88KJ2	13072	112	Uncharacterized protein			0.000269034		1	2	2	2	2	2	2	2	2	2	2	2	2	2	2	2	2	2	2	2	2	2	1	2		1	2	2	2	2	2	2
1087	Q88E23	Large-conductance mechanosensitive channel	269481010			14730	139		1	Q88E23	14730	139	Large-conductance mechanosensitive channel			0.000269034		5	5	5	5	6	5	4	6	5	6	5	6	5	5	5	4	4	5	3	4	4	4	4	4		5	5	5	5	6	5	4
512	Q88C72	Putative signal transduction protein	268690850			51776	467		1	Q88C72	51776	467	Putative signal transduction protein			0.000269034		17	17	17	17	17	15	17	17	17	17	17	18	17	18	17	18	15	15	15	15	15	15	15	15		17	17	17	17	17	15	17
2002	Q88IA9	OmpA domain protein	268551255			93144	831		1	Q88IA9	93144	831	OmpA domain protein			0.000269034		37	39	38	38	36	35	36	37	36	38	34	38	36	35	38	37	34	33	33	35	29	32	32	34		37	39	38	38	36	35	36
991	Q88DR3	Alcohol dehydrogenase, zinc-containing	268510170			35615	336		1	Q88DR3	35615	336	Alcohol dehydrogenase, zinc-containing			0.000269034		12	13	12	12	12	13	12	12	13	13	12	13	12	12	13	12	12	13	11	12	12	12	12	12		12	13	12	12	12	13	12
3258	Q88NM3	Dienelactone hydrolase family protein	267703730			28723	265		1	Q88NM3	28723	265	Dienelactone hydrolase family protein			0.000269034		14	15	16	14	15	16	16	16	15	17	16	17	16	16	16	16	12	15	14	14	13	12	13	13		14	15	16	14	15	16	16
808	Q88D63	D-erythrose 4-phosphate dehydrogenase, EC 1.2.1.72	266024880			38483	352		1	Q88D63	38483	352	D-erythrose 4-phosphate dehydrogenase, EC 1.2.1.72			0.000269034		8	8	9	8	9	8	8	6	9	11	9	9	9	9	10	9	7	8	6	8	7	8	6	7		8	8	9	8	9	8	8
2949	Q88MF0	Protein-L-isoaspartate O-methyltransferase, EC 2.1.1.77 (L-isoaspartyl protein carboxyl methyltransferase) (Protein L-isoaspartyl methyltransferase) (Protein-beta-aspartate methyltransferase, PIMT)	265333940			23469	212		1	Q88MF0	23469	212	Protein-L-isoaspartate O-methyltransferase, EC 2.1.1.77 (L-isoaspartyl protein carboxyl methyltransferase) (Protein L-isoaspartyl methyltransferase) (Protein-beta-aspartate methyltransferase, PIMT)			0.000269034		6	6	6	5	5	6	5	5	6	6	5	6	5	5	6	5	5	6	5	5	5	5	5	5		6	6	6	5	5	6	5
3879	Q88QW4	Acyl-CoA dehydrogenase family protein	265114690			63592	592		2	Q88QW4;Q88QW6	63592;65542	592;601	Acyl-CoA dehydrogenase family protein;Putative Acyl-CoA dehydrogenase			0.000269034		0	0	0	0	0	0	0	0	0	0	0	0	0	0	0	0	0	0	0	0	0	0	0	0		3	3	3	3	3	3	3
2030	Q88IJ7	Shikimate dehydrogenase (NADP(+)), SDH, EC 1.1.1.25	264999320			29670	272		1	Q88IJ7	29670	272	Shikimate dehydrogenase (NADP(+)), SDH, EC 1.1.1.25			0.000269034		4	4	3	4	4	4	5	5	5	4	4	5	4	3	4	5	3	5	5	3	4	5	3	3		4	4	3	4	4	4	5
535	Q88C98	Periplasmic dipeptide transport protein	264252900			57512	529		1	Q88C98	57512	529	Periplasmic dipeptide transport protein			0.000269034		19	18	17	17	17	18	18	17	18	20	17	19	17	17	19	18	16	17	17	17	16	16	16	16		19	18	17	17	17	18	18
3374	Q88P39	Aldose-ketose isomerase, EC 5.3.1.7	263997560			45472	416		1	Q88P39	45472	416	Aldose-ketose isomerase, EC 5.3.1.7			0.000269034		10	10	10	10	9	8	9	8	8	9	8	10	9	8	9	8	8	9	7	9	7	9	8	7		10	10	10	10	9	8	9
3061	Q88MY9	Sigma factor AlgU regulatory protein MucB	263883700			34983	321		1	Q88MY9	34983	321	Sigma factor AlgU regulatory protein MucB			0.000269034		14	14	12	13	13	15	14	14	13	15	13	15	13	14	13	12	10	13	12	10	12	10	11	12		14	14	12	13	13	15	14
1288	Q88F02	Hydroxypyruvate isomerase, EC 5.3.1.22	263158250			29057	260		1	Q88F02	29057	260	Hydroxypyruvate isomerase, EC 5.3.1.22			0.000269034		13	12	12	13	13	14	13	13	12	15	12	14	13	13	14	13	10	11	11	11	12	12	12	12		13	12	12	13	13	14	13
4026	Q88RE8	Uncharacterized protein	262169220			11230	100		1	Q88RE8	11230	100	Uncharacterized protein			0.000269034		2	2	2	2	2	2	2	2	2	2	2	2	2	2	2	2	2	2	2	2	2	2	2	2		2	2	2	2	2	2	2
1163	Q88EB7	Long-chain-fatty-acid/CoA ligase, EC 6.2.1.3	261376090			61812	565		1	Q88EB7	61812	565	Long-chain-fatty-acid/CoA ligase, EC 6.2.1.3			0.000269034		19	20	20	20	20	21	20	19	20	22	20	22	20	20	21	20	20	21	19	19	18	17	17	18		19	20	20	20	20	21	20
1461	Q88FN6	Maltooligosyl trehalose synthase, EC 5.4.99.15	261022590			103168	924		1	Q88FN6	103168	924	Maltooligosyl trehalose synthase, EC 5.4.99.15			0.000269034		28	27	30	26	32	31	32	30	31	33	30	33	31	32	33	32	29	28	26	28	27	27	26	28		28	27	30	26	32	31	32
848	Q88DA8	ADP-ribose pyrophosphatase, EC 3.6.1.13 (ADP-ribose diphosphatase) (ADP-ribose phosphohydrolase) (Adenosine diphosphoribose pyrophosphatase)	260804940			23607	209		1	Q88DA8	23607	209	ADP-ribose pyrophosphatase, EC 3.6.1.13 (ADP-ribose diphosphatase) (ADP-ribose phosphohydrolase) (Adenosine diphosphoribose pyrophosphatase)			0.000269034		7	7	7	7	8	12	8	8	9	12	7	12	7	7	9	7	7	7	6	6	6	6	6	6		7	7	7	7	8	12	8
1949	Q88I44	Histidinol-phosphatase, EC 3.1.3.15 (Histidinol-phosphate phosphatase)	260054020			27794	263		1	Q88I44	27794	263	Histidinol-phosphatase, EC 3.1.3.15 (Histidinol-phosphate phosphatase)			0.000269034		7	8	7	8	8	8	8	8	7	7	8	7	8	8	8	8	6	6	6	8	7	6	6	6		7	8	7	8	8	8	8
630	Q88CL2	Sulfate/thiosulfate import ATP-binding protein CysA, EC 7.3.2.3 (Sulfate-transporting ATPase)	259420340			36972	329		1	Q88CL2	36972	329	Sulfate/thiosulfate import ATP-binding protein CysA, EC 7.3.2.3 (Sulfate-transporting ATPase)			0.000269034		14	14	16	15	15	14	14	14	14	15	15	15	15	14	13	15	12	14	10	11	13	11	12	13		15	15	17	16	16	15	15
3859	Q88QU1	Putative type IV piliation protein	257974380			61330	522		1	Q88QU1	61330	522	Putative type IV piliation protein			0.000269034		17	19	18	18	22	26	22	23	24	26	22	26	21	22	24	22	20	20	19	19	19	18	19	20		17	19	18	18	22	26	22
1037	Q88DW8	Pantothenate synthetase, PS, EC 6.3.2.1 (Pantoate--beta-alanine ligase) (Pantoate-activating enzyme)	257900380			31190	287		1	Q88DW8	31190	287	Pantothenate synthetase, PS, EC 6.3.2.1 (Pantoate--beta-alanine ligase) (Pantoate-activating enzyme)			0.000269034		14	15	13	14	13	16	13	15	15	15	13	16	13	13	14	14	10	13	11	11	12	10	11	11		14	15	13	14	13	16	13
2628	Q88LA3	Putative ATPase	257276630			35348	319		1	Q88LA3	35348	319	Putative ATPase			0.000269034		10	11	10	11	11	11	11	11	10	10	11	11	10	10	10	10	10	10	10	11	11	10	10	11		10	11	10	11	11	11	11
1022	Q88DV4	Triosephosphate isomerase, TIM, TPI, EC 5.3.1.1 (Triose-phosphate isomerase)	256883470			25991	251		1	Q88DV4	25991	251	Triosephosphate isomerase, TIM, TPI, EC 5.3.1.1 (Triose-phosphate isomerase)			0.000269034		10	11	11	11	10	11	11	11	9	12	10	12	11	11	12	11	10	11	10	10	10	10	9	11		10	11	11	11	10	11	11
3997	Q88RA5	Serine O-acetyltransferase, EC 2.3.1.30	256375470			33515	310		1	Q88RA5	33515	310	Serine O-acetyltransferase, EC 2.3.1.30			0.000269034		9	10	11	11	10	14	10	10	10	15	11	15	12	11	11	11	10	10	10	10	9	10	9	10		9	10	11	11	10	14	10
1038	Q88DW9	3-methyl-2-oxobutanoate hydroxymethyltransferase, EC 2.1.2.11 (Ketopantoate hydroxymethyltransferase, KPHMT)	256373370			27762	266		1	Q88DW9	27762	266	3-methyl-2-oxobutanoate hydroxymethyltransferase, EC 2.1.2.11 (Ketopantoate hydroxymethyltransferase, KPHMT)			0.000269034		5	5	4	4	4	6	4	3	5	6	4	6	3	4	5	4	3	4	2	3	3	3	3	2		5	5	4	4	4	6	4
1178	Q88ED3	ATP-dependent DEAD-box RNA helicase require for 50S ribosomal subunit biogenesis, EC 2.7.7.-	256236510			48478	440		1	Q88ED3	48478	440	ATP-dependent DEAD-box RNA helicase require for 50S ribosomal subunit biogenesis, EC 2.7.7.-			0.000269034		27	27	27	27	27	28	27	28	27	27	28	27	28	27	28	27	25	25	24	24	21	21	23	23		28	28	28	28	28	29	28
3215	Q88NH4	Thioredoxin peroxidase	255253310			17170	157		1	Q88NH4	17170	157	Thioredoxin peroxidase			0.000269034		9	9	9	9	9	9	9	9	9	9	9	9	8	9	9	8	8	9	8	9	9	9	9	9		9	9	9	9	9	9	9
527	Q88C88	Uncharacterized protein	255046270			35049	316		1	Q88C88	35049	316	Uncharacterized protein			0.000269034		16	16	16	16	16	16	16	16	16	16	16	16	16	16	16	16	15	16	15	16	16	15	16	16		17	17	17	17	17	18	17
2754	Q88LQ5	Glutathione peroxidase	254626030			17950	162		1	Q88LQ5	17950	162	Glutathione peroxidase			0.000269034		9	8	8	8	9	12	9	10	9	12	9	12	9	9	9	9	8	9	8	8	8	8	8	8		9	8	8	8	9	12	9
3288	Q88NR7	Branched chain amino acid transporter-ATP binding subunit	254195980			28280	255		1	Q88NR7	28280	255	Branched chain amino acid transporter-ATP binding subunit			0.000269034		14	14	13	14	14	14	13	14	13	14	13	14	14	13	13	14	14	14	13	14	14	14	14	14		14	14	13	14	14	14	13
3698	Q88QB8	Putative Lipoprotein	253916360			21449	189		1	Q88QB8	21449	189	Putative Lipoprotein			0.000269034		7	8	9	8	7	9	8	8	7	8	7	8	8	7	8	7	8	8	9	8	8	8	7	8		7	8	9	8	7	9	8
3837	Q88QR8	Aminodeoxychorismate synthase / para-aminobenzoate synthase multi-enzyme complex, EC 2.6.1.85	253678878			21677	197		1	Q88QR8	21677	197	Aminodeoxychorismate synthase / para-aminobenzoate synthase multi-enzyme complex, EC 2.6.1.85			0.000269034		4	5	5	4	5	5	4	4	5	5	4	5	4	4	6	4	3	3	3	3	3	3	3	3		4	5	5	4	5	5	4
3123	Q88N63	Small-conductance mechanosensitive channel	251934200			30804	282		1	Q88N63	30804	282	Small-conductance mechanosensitive channel			0.000269034		5	4	5	5	4	3	3	5	4	4	5	4	5	5	4	4	3	3	2	3	2	2	2	3		5	4	5	5	4	3	3
532	Q88C93	Phosphomannomutase/phosphoglucomutase, PMM / PGM, EC 5.4.2.2, EC 5.4.2.8	251640200			50272	463		1	Q88C93	50272	463	Phosphomannomutase/phosphoglucomutase, PMM / PGM, EC 5.4.2.2, EC 5.4.2.8			0.000269034		24	23	23	24	22	22	23	24	21	24	21	23	23	20	22	23	23	22	22	22	21	21	20	23		25	24	24	25	23	23	24
2938	Q88MD8	DNA-binding response regulator	251226390			23481	216		1	Q88MD8	23481	216	DNA-binding response regulator			0.000269034		13	12	11	12	12	13	12	11	12	13	12	12	12	11	13	11	11	11	10	10	12	11	12	12		13	12	11	12	12	13	12
3470	Q88PG2	Photosynthetic apparatus regulatory protein RegA	250956150			20775	186		1	Q88PG2	20775	186	Photosynthetic apparatus regulatory protein RegA			0.000269034		6	6	6	5	6	7	6	6	6	7	6	7	6	6	6	6	6	6	6	6	6	6	5	6		6	6	6	5	6	7	6
1172	Q88EC5	Peptidyl-prolyl cis-trans isomerase, PPIase, EC 5.2.1.8	250582670			20174	185		1	Q88EC5	20174	185	Peptidyl-prolyl cis-trans isomerase, PPIase, EC 5.2.1.8			0.000269034		8	8	8	8	8	8	8	8	7	8	8	8	8	8	8	8	8	8	8	8	8	8	8	7		8	8	8	8	8	8	8
1023	Q88DV5	Ribosome maturation factor RimP	250175780			17561	158		1	Q88DV5	17561	158	Ribosome maturation factor RimP			0.000269034		5	5	5	4	4	5	4	5	5	5	5	5	4	5	4	4	4	4	4	4	4	4	4	4		5	5	5	4	4	5	4
3501	Q88PJ5	Ancillary SecYEG translocon subunit	250170080			22514	213		1	Q88PJ5	22514	213	Ancillary SecYEG translocon subunit			0.000269034		10	12	12	12	9	11	11	10	10	12	11	12	11	11	12	10	9	10	12	10	10	9	9	11		10	12	12	12	9	11	11
1438	Q88FJ1	Glutathione S-transferase family protein	249815930			26354	231		1	Q88FJ1	26354	231	Glutathione S-transferase family protein			0.000269034		9	10	10	10	11	7	9	9	9	10	11	8	11	10	10	9	8	8	7	9	8	7	6	7		9	10	10	10	11	7	9
859	Q88DC0	Sulfurtransferase	249658870			29517	269		1	Q88DC0	29517	269	Sulfurtransferase			0.000269034		16	16	16	16	16	18	17	17	17	19	17	19	17	17	18	17	14	16	15	13	14	14	15	15		16	16	16	16	16	18	17
3918	Q88R12	Serine hydroxymethyltransferase 1, SHMT 1, Serine methylase 1, EC 2.1.2.1	249269250			44556	417		1	Q88R12	44556	417	Serine hydroxymethyltransferase 1, SHMT 1, Serine methylase 1, EC 2.1.2.1			0.000269034		10	12	11	12	12	16	13	12	13	17	14	16	12	13	14	13	11	12	13	13	10	9	11	12		10	12	11	12	12	16	13
2061	Q88IR6	GSH-dependent disulfide bond oxidoreductase, EC 2.5.1.18	249186490			31202	280		1	Q88IR6	31202	280	GSH-dependent disulfide bond oxidoreductase, EC 2.5.1.18			0.000269034		12	14	14	14	14	13	14	13	14	14	13	14	14	14	14	14	11	12	12	13	10	10	11	12		13	15	15	15	15	14	15
2976	Q88MH8	Uridylate kinase, UK, EC 2.7.4.22 (Uridine monophosphate kinase, UMP kinase, UMPK)	248641000			26484	247		1	Q88MH8	26484	247	Uridylate kinase, UK, EC 2.7.4.22 (Uridine monophosphate kinase, UMP kinase, UMPK)			0.000269034		8	8	8	8	9	10	10	9	8	9	8	10	8	8	8	9	8	7	8	9	9	9	8	9		8	8	8	8	9	10	10
3759	Q88QI8	Outer membrane protein OprG	248572500			24197	227		1	Q88QI8	24197	227	Outer membrane protein OprG			0.000269034		7	7	7	7	7	8	7	8	8	7	8	8	7	7	7	7	7	7	7	7	7	8	7	7		7	7	7	7	7	8	7
3851	Q88QT3	N-acetylmuramate/N-acetylglucosamine kinase, MurNAc/GlcNAc kinase, EC 2.7.1.221 (Anomeric sugar kinase)	247850550			38238	339		1	Q88QT3	38238	339	N-acetylmuramate/N-acetylglucosamine kinase, MurNAc/GlcNAc kinase, EC 2.7.1.221 (Anomeric sugar kinase)			0.000269034		10	11	12	12	13	11	11	12	12	13	12	12	13	13	12	12	11	11	11	12	11	12	12	11		10	11	12	12	13	11	11
3723	Q88QE7	UDP-N-acetylmuramate--L-alanyl-gamma-D-glutamyl-meso-2,6-diaminoheptandioate ligase, EC 6.3.2.45 (Murein peptide ligase) (UDP-N-acetylmuramate:L-alanyl-gamma-D-glutamyl-meso-diaminopimelate ligase)	247155660			48202	449		1	Q88QE7	48202	449	UDP-N-acetylmuramate--L-alanyl-gamma-D-glutamyl-meso-2,6-diaminoheptandioate ligase, EC 6.3.2.45 (Murein peptide ligase) (UDP-N-acetylmuramate:L-alanyl-gamma-D-glutamyl-meso-diaminopimelate ligase)			0.000269034		12	13	13	13	13	13	13	13	13	14	12	14	13	13	13	13	10	11	9	10	10	10	11	10		14	15	15	15	15	15	15
334	P31979	NADH-quinone oxidoreductase subunit F, EC 7.1.1.- (NADH dehydrogenase I subunit F) (NDH-1 subunit F) (NUO6)	246674120			49292	445		1	P31979	49292	445	NADH-quinone oxidoreductase subunit F, EC 7.1.1.- (NADH dehydrogenase I subunit F) (NDH-1 subunit F) (NUO6)			0.000269034		0	0	0	0	0	0	0	0	0	0	0	0	0	0	0	0	0	0	0	0	0	0	0	0		2	2	2	2	2	2	2
2827	Q88LZ4	dTDP-4-dehydrorhamnose 3,5-epimerase, EC 5.1.3.13 (Thymidine diphospho-4-keto-rhamnose 3,5-epimerase)	246565300			20222	182		1	Q88LZ4	20222	182	dTDP-4-dehydrorhamnose 3,5-epimerase, EC 5.1.3.13 (Thymidine diphospho-4-keto-rhamnose 3,5-epimerase)			0.000269034		8	8	7	7	7	8	7	7	6	8	7	8	7	7	8	7	6	8	7	7	7	6	7	7		8	8	7	7	7	8	7
3338	Q88NY3	Glutamate / aspartate ABC transporter-permease subunit, EC 3.6.3.21	246324040			27465	248		1	Q88NY3	27465	248	Glutamate / aspartate ABC transporter-permease subunit, EC 3.6.3.21			0.000269034		7	7	7	7	7	7	7	7	7	7	7	7	7	7	7	7	7	7	7	7	6	7	6	6		7	7	7	7	7	7	7
3214	Q88NH3	Glycine cleavage system transcriptional repressor	245934980			20529	186		1	Q88NH3	20529	186	Glycine cleavage system transcriptional repressor			0.000269034		5	4	5	5	5	6	5	5	5	6	5	6	4	5	5	5	5	5	4	5	5	5	4	5		5	4	5	5	5	6	5
3949	Q88R47	AsmA domain-containing protein	245667700			80277	748		1	Q88R47	80277	748	AsmA domain-containing protein			0.000269034		36	35	36	34	36	36	35	36	36	36	36	37	36	36	37	36	34	37	35	35	35	32	31	32		36	35	36	34	36	36	35
1409	Q88FF3	Hydroxyacylglutathione hydrolase, EC 3.1.2.6 (Glyoxalase II, Glx II)	245545410			28768	259		1	Q88FF3	28768	259	Hydroxyacylglutathione hydrolase, EC 3.1.2.6 (Glyoxalase II, Glx II)			0.000269034		7	8	8	6	6	8	6	7	7	9	6	9	6	7	8	7	5	6	4	5	6	5	5	6		7	8	8	6	6	8	6
2841	Q88M10	Ubiquinone biosynthesis O-methyltransferase (2-polyprenyl-6-hydroxyphenol methylase, EC 2.1.1.222) (3-demethylubiquinone 3-O-methyltransferase, EC 2.1.1.64)	245458300			26084	232		1	Q88M10	26084	232	Ubiquinone biosynthesis O-methyltransferase (2-polyprenyl-6-hydroxyphenol methylase, EC 2.1.1.222) (3-demethylubiquinone 3-O-methyltransferase, EC 2.1.1.64)			0.000269034		11	10	11	11	10	12	11	12	12	12	11	12	11	11	12	12	10	10	10	9	10	8	9	11		11	10	11	11	10	12	11
958	Q88DM7	Putative Membrane-bound lytic murein transglycosylase	244804300			48000	438		1	Q88DM7	48000	438	Putative Membrane-bound lytic murein transglycosylase			0.000269034		17	17	18	17	17	15	17	17	17	18	17	16	17	17	17	17	17	15	13	13	14	11	13	13		17	17	18	17	17	15	17
2447	Q88KI6	Putative Peptidyl-prolyl cis-trans isomerase D	244448600			68580	623		1	Q88KI6	68580	623	Putative Peptidyl-prolyl cis-trans isomerase D			0.000269034		38	39	40	40	38	35	37	36	36	37	38	37	38	37	37	38	37	37	36	36	37	36	37	36		38	39	40	40	38	35	37
3289	Q88NR8	High-affinity branched-chain amino acid transport ATP-binding protein	244204120			25546	233		1	Q88NR8	25546	233	High-affinity branched-chain amino acid transport ATP-binding protein			0.000269034		9	10	9	10	9	10	10	9	12	12	10	11	10	11	12	11	10	10	11	10	9	9	9	9		9	10	9	10	9	10	10
534	Q88C96	Coenzyme A biosynthesis bifunctional protein CoaBC (DNA/pantothenate metabolism flavoprotein) (Phosphopantothenoylcysteine synthetase/decarboxylase, PPCS-PPCDC) [Includes: Phosphopantothenoylcysteine decarboxylase, PPC decarboxylase, PPC-DC, EC 4.1.1.36 (CoaC)	243730980			43127	403		1	Q88C96	43127	403	Coenzyme A biosynthesis bifunctional protein CoaBC (DNA/pantothenate metabolism flavoprotein) (Phosphopantothenoylcysteine synthetase/decarboxylase, PPCS-PPCDC) [Includes: Phosphopantothenoylcysteine decarboxylase, PPC decarboxylase, PPC-DC, EC 4.1.1.36 (CoaC); Phosphopantothenate--cysteine ligase, EC 6.3.2.5 (CoaB) (Phosphopantothenoylcysteine synthetase, PPC synthetase, PPC-S) ]			0.000269034		12	12	12	12	12	15	12	12	12	15	12	15	12	12	13	13	11	11	11	11	11	11	11	11		12	12	12	12	12	15	12
1257	Q88EQ0	Dihydrolipoamide acetyltransferase component of pyruvate dehydrogenase complex, EC 2.3.1.-	243716610			45220	423		1	Q88EQ0	45220	423	Dihydrolipoamide acetyltransferase component of pyruvate dehydrogenase complex, EC 2.3.1.-			0.000269034		22	22	22	22	21	23	22	23	21	23	22	24	22	22	22	22	21	23	20	22	22	22	21	21		22	22	22	22	21	23	22
2366	Q88K69	CMD domain-containing protein	243716290			12135	117		1	Q88K69	12135	117	CMD domain-containing protein			0.000269034		4	5	5	5	6	7	6	6	6	7	5	7	6	6	6	6	6	4	5	5	5	5	5	5		4	5	5	5	6	7	6
2013	Q88IC7	Ecotin	242422900			17382	159		1	Q88IC7	17382	159	Ecotin			0.000269034		9	9	8	9	8	10	7	9	9	10	9	10	9	8	9	9	8	8	7	8	8	8	8	7		9	9	8	9	8	10	7
612	Q88CJ5	Acetylornithine deacetylase, EC 3.5.1.16	240659280			41426	380		1	Q88CJ5	41426	380	Acetylornithine deacetylase, EC 3.5.1.16			0.000269034		10	10	10	9	10	12	10	10	10	13	10	13	10	10	12	10	9	9	7	8	7	7	7	6		10	10	10	9	10	12	10
720	Q88CW7	Betaine aldehyde dehydrogenase, BADH, EC 1.2.1.8	239525120			52986	490		1	Q88CW7	52986	490	Betaine aldehyde dehydrogenase, BADH, EC 1.2.1.8			0.000269034		15	16	17	15	17	18	16	16	17	20	18	21	17	17	17	16	13	14	13	14	13	13	13	15		16	17	18	16	18	19	17
3510	Q88PK5	Co-chaperone protein HscB homolog	239241070			20216	173		1	Q88PK5	20216	173	Co-chaperone protein HscB homolog			0.000269034		3	3	3	3	3	5	3	3	3	5	3	5	3	3	3	3	3	3	3	3	3	3	3	3		3	3	3	3	3	5	3
2	A0A140FVX4	Pyridine nucleotide transhydrogenase subunit alpha, EC 1.6.1.2	239019820			38933	373		1	A0A140FVX4	38933	373	Pyridine nucleotide transhydrogenase subunit alpha, EC 1.6.1.2			0.000269034		15	16	18	17	17	18	14	17	19	21	17	21	18	17	18	19	17	17	16	16	16	16	16	16		15	16	18	17	17	18	14
538	Q88CA2	Cupin_3 domain-containing protein	238869010			13423	119		1	Q88CA2	13423	119	Cupin_3 domain-containing protein			0.000269034		3	4	3	3	3	4	3	3	3	4	3	4	3	3	4	3	3	4	3	3	4	4	3	3		3	4	3	3	3	4	3
3018	Q88MT1	Uncharacterized protein	238426100			24063	226		1	Q88MT1	24063	226	Uncharacterized protein			0.000269034		11	11	11	11	11	11	11	11	11	11	11	11	11	11	11	11	11	11	11	11	10	10	10	10		11	11	11	11	11	11	11
2390	Q88KC0	Uncharacterized protein	238150450			19076	164		1	Q88KC0	19076	164	Uncharacterized protein			0.000269034		5	4	5	5	5	6	5	5	5	6	5	5	5	4	5	4	4	4	5	4	5	5	4	5		5	4	5	5	5	6	5
2550	Q88KZ3	Helicase SNF2/RAD54 family	237695670			124598	1105		1	Q88KZ3	124598	1105	Helicase SNF2/RAD54 family			0.000269034		33	31	34	33	34	37	34	35	38	42	37	42	37	38	42	38	34	34	31	34	14	18	13	15		33	31	34	33	34	37	34
798	Q88D51	Methylenetetrahydrofolate reductase, EC 1.5.1.20	237213950			32980	295		1	Q88D51	32980	295	Methylenetetrahydrofolate reductase, EC 1.5.1.20			0.000269034		10	8	8	9	10	12	10	10	10	11	9	11	9	9	10	8	8	10	9	9	10	9	10	10		10	8	8	9	10	12	10
4142	Q88RW8	tRNA uridine 5-carboxymethylaminomethyl modification enzyme MnmG (Glucose-inhibited division protein A)	236776790			69568	631		1	Q88RW8	69568	631	tRNA uridine 5-carboxymethylaminomethyl modification enzyme MnmG (Glucose-inhibited division protein A)			0.000269034		17	17	17	17	17	16	17	16	16	15	16	17	16	16	16	16	15	14	15	14	16	15	16	15		17	17	17	17	17	17	17
3017	Q88MT0	Methyl-accepting chemotaxis transducer	236383940			58605	540		1	Q88MT0	58605	540	Methyl-accepting chemotaxis transducer			0.000269034		22	22	21	22	22	22	22	23	23	23	23	22	23	23	22	23	20	21	19	20	21	20	19	20		22	22	21	22	22	22	22
161	P07395	Phenylalanine--tRNA ligase beta subunit, EC 6.1.1.20 (Phenylalanyl-tRNA synthetase beta subunit, PheRS)	235880520			87378	795		1	P07395	87378	795	Phenylalanine--tRNA ligase beta subunit, EC 6.1.1.20 (Phenylalanyl-tRNA synthetase beta subunit, PheRS)			0.00111359		1	1	1	1	1	1	1	1	1	1	1	1	1	1	1	1	1	1	1	1	1	1	1	1		1	1	1	1	1	1	1
3942	Q88R40	Choline / betaine / carnitine ABC transporter-ATP binding subunit, EC 3.6.3.32	235395620			43725	392		1	Q88R40	43725	392	Choline / betaine / carnitine ABC transporter-ATP binding subunit, EC 3.6.3.32			0.000269034		16	17	17	17	17	19	17	17	18	22	18	20	17	18	18	18	17	17	17	17	17	17	17	17		16	17	17	17	17	19	17
891	Q88DF4	Cytokinin riboside 5'-monophosphate phosphoribohydrolase, EC 3.2.2.n1	235233420			20638	195		1	Q88DF4	20638	195	Cytokinin riboside 5'-monophosphate phosphoribohydrolase, EC 3.2.2.n1			0.000269034		5	5	5	5	5	4	5	5	5	5	5	5	5	5	5	5	4	4	4	4	2	3	5	4		5	5	5	5	5	4	5
3220	Q88NH9	Uncharacterized protein	235100250			53329	502		1	Q88NH9	53329	502	Uncharacterized protein			0.000269034		15	14	15	16	14	14	14	15	14	15	15	16	16	15	15	16	14	14	14	13	14	12	14	13		15	14	15	16	14	14	14
3447	Q88PD0	Xenobiotic reductase B	234860220			37806	349		1	Q88PD0	37806	349	Xenobiotic reductase B			0.000269034		23	23	23	23	23	23	23	23	23	24	22	24	23	23	24	23	23	23	22	23	22	23	22	22		23	23	23	23	23	23	23
1364	Q88FA0	OmpA family protein	233794290			29694	270		1	Q88FA0	29694	270	OmpA family protein			0.000269034		16	15	16	16	15	16	15	16	16	15	16	15	16	15	15	15	16	15	15	16	15	15	15	14		16	15	16	16	15	16	15
3063	Q88MZ1	RNA polymerase sigma factor	233709710			22282	193		1	Q88MZ1	22282	193	RNA polymerase sigma factor			0.000269034		10	10	10	9	10	9	10	10	9	10	10	10	10	10	10	10	10	9	10	10	10	10	9	10		11	11	11	10	11	10	11
3372	Q88P37	Mannose/glucose ABC transporter, permease protein	233339100			33781	302		1	Q88P37	33781	302	Mannose/glucose ABC transporter, permease protein			0.000269034		8	8	8	8	6	7	7	6	7	7	7	6	7	7	6	6	7	7	7	7	7	7	6	5		8	8	8	8	6	7	7
1300	Q88F16	Transcriptional regulator, GntR family	232946880			27913	251		1	Q88F16	27913	251	Transcriptional regulator, GntR family			0.000269034		13	12	13	13	12	14	12	13	13	15	13	15	13	13	14	13	11	11	11	11	11	10	11	11		13	12	13	13	12	14	12
3064	Q88MZ2	L-aspartate oxidase, EC 1.4.3.16	232510640			59215	534		1	Q88MZ2	59215	534	L-aspartate oxidase, EC 1.4.3.16			0.000269034		18	18	17	17	18	23	18	16	17	22	18	23	18	18	19	18	17	17	16	17	17	15	16	16		18	19	18	18	18	24	18
3754	Q88QI2	Thioredoxin	231428580			31822	290		1	Q88QI2	31822	290	Thioredoxin			0.000269034		15	17	16	15	16	14	15	15	14	17	15	17	15	15	16	16	13	14	14	13	13	12	13	14		15	17	16	15	16	14	15
1973	Q88I67	Uncharacterized protein	231349720			25700	231		1	Q88I67	25700	231	Uncharacterized protein			0.000269034		3	3	3	3	4	7	4	4	4	8	4	8	4	4	5	4	4	3	4	3	4	4	4	4		3	3	3	3	4	7	4
2528	Q88KX0	tRNA-dihydrouridine(20/20a) synthase, EC 1.3.1.-, EC 1.3.1.91 (U20-specific dihydrouridine synthase, U20-specific Dus) (tRNA-dihydrouridine synthase A)	231271053			37130	336		1	Q88KX0	37130	336	tRNA-dihydrouridine(20/20a) synthase, EC 1.3.1.-, EC 1.3.1.91 (U20-specific dihydrouridine synthase, U20-specific Dus) (tRNA-dihydrouridine synthase A)			0.000269034		13	12	13	12	13	15	13	13	13	17	13	17	13	13	15	14	12	13	12	12	9	10	10	9		13	12	13	12	13	15	13
4073	Q88RL3	Putative lipoprotein	231263220			25597	235		1	Q88RL3	25597	235	Putative lipoprotein			0.000269034		7	7	7	7	7	8	8	7	7	7	8	8	7	8	8	8	8	8	8	8	8	8	8	8		7	7	7	7	7	8	8
725	Q88CX5	Sulfurtransferase	231040560			14839	137		1	Q88CX5	14839	137	Sulfurtransferase			0.000269034		5	6	6	7	6	7	6	6	6	7	6	7	5	7	6	5	5	7	6	5	5	5	5	5		5	6	6	7	6	7	6
3718	Q88QE1	Dihydrolipoyllysine-residue acetyltransferase component of acetoin cleaving system, EC 2.3.1.12	230825271			39428	368		1	Q88QE1	39428	368	Dihydrolipoyllysine-residue acetyltransferase component of acetoin cleaving system, EC 2.3.1.12			0.000269034		8	5	6	7	14	13	13	14	13	12	13	13	14	14	14	13	8	11	10	12	9	8	8	8		8	5	6	7	14	13	13
2818	Q88LY5	Putative Aldolase/synthase	230684100			58535	534		1	Q88LY5	58535	534	Putative Aldolase/synthase			0.000269034		15	16	14	14	14	19	14	14	15	19	14	19	14	14	18	13	13	15	13	13	12	12	14	13		15	16	14	14	14	19	14
2416	Q88KF3	Aconitate isomerase	230536160			41312	396		1	Q88KF3	41312	396	Aconitate isomerase			0.000269034		13	13	13	13	13	12	13	12	13	13	13	13	13	13	13	13	13	13	13	13	13	13	12	13		13	13	13	13	13	12	13
578	Q88CF4	Diaminopimelate decarboxylase, DAP decarboxylase, DAPDC, EC 4.1.1.20	229307390			45213	415		1	Q88CF4	45213	415	Diaminopimelate decarboxylase, DAP decarboxylase, DAPDC, EC 4.1.1.20			0.000269034		17	16	16	17	17	20	17	17	16	20	16	20	16	16	16	16	16	17	15	16	15	15	16	15		17	16	16	17	17	20	17
3477	Q88PG7	Glycine-glutamate dipeptide porin, EC 3.4.21.-	229266710			50256	459		1	Q88PG7	50256	459	Glycine-glutamate dipeptide porin, EC 3.4.21.-			0.000269034		15	15	15	15	14	13	13	13	15	15	14	15	14	15	15	15	15	15	14	15	14	11	10	12		15	15	15	15	14	13	13
3417	Q88P92	Phospholipid ABC transporter binding protein	229223420			16953	161		1	Q88P92	16953	161	Phospholipid ABC transporter binding protein			0.000269034		10	10	10	10	10	10	9	10	10	10	10	10	10	10	10	10	10	10	10	10	10	9	10	10		10	10	10	10	10	10	9
3537	Q88PP2	Putative Surface adhesion protein	228612269			615680	6310		1	Q88PP2	615680	6310	Putative Surface adhesion protein			0.000269034		15	18	15	16	24	25	26	25	10	10	15	23	24	11	20	23	23	11	25	25	21	26	24	26		15	18	15	16	24	25	26
3870	Q88QV2	5-aminopentanamidase, EC 3.5.1.30	228588810			29311	264		1	Q88QV2	29311	264	5-aminopentanamidase, EC 3.5.1.30			0.000269034		9	10	10	10	10	12	10	10	11	11	10	12	11	10	10	10	10	9	10	10	7	8	7	8		9	10	10	10	10	12	10
826	Q88D80	Bifunctional protein PutA [Includes: Proline dehydrogenase, EC 1.5.5.2 (Proline oxidase)	228099670			142582	1317		1	Q88D80	142582	1317	Bifunctional protein PutA [Includes: Proline dehydrogenase, EC 1.5.5.2 (Proline oxidase); Delta-1-pyrroline-5-carboxylate dehydrogenase, P5C dehydrogenase, EC 1.2.1.88 (L-glutamate gamma-semialdehyde dehydrogenase) ]			0.000269034		45	47	46	46	46	50	45	47	48	52	47	52	44	46	48	45	44	47	42	43	41	41	42	41		45	47	46	46	46	50	45
3086	Q88N24	Putative NAD-binding protein	227352840			21985	204		1	Q88N24	21985	204	Putative NAD-binding protein			0.000269034		8	8	9	8	10	9	9	9	10	10	10	10	10	9	9	10	8	9	8	8	7	7	7	8		8	8	9	8	10	9	9
1979	Q88I74	Putative Exopolysaccharide transport protein	226529510			57142	512		1	Q88I74	57142	512	Putative Exopolysaccharide transport protein			0.000269034		17	17	17	17	26	27	26	26	26	26	26	27	26	26	26	25	27	27	25	27	27	26	26	27		17	17	17	17	26	27	26
627	Q88CK9	Sulfate ABC transporter	226402930			37492	342		1	Q88CK9	37492	342	Sulfate ABC transporter			0.000269034		20	20	20	20	20	19	19	20	20	20	20	20	20	20	20	20	20	20	20	19	18	20	19	18		20	20	20	20	20	19	19
2427	Q88KG3	Transcriptional dual regulator / CysB-O-acetyl-L-serine	225173010			35956	324		1	Q88KG3	35956	324	Transcriptional dual regulator / CysB-O-acetyl-L-serine			0.000269034		13	13	13	13	13	15	13	13	13	15	13	15	13	13	13	13	12	12	12	12	12	12	12	12		14	14	14	14	14	16	14
2538	Q88KY1	Transcriptional activator protein	225153880			25354	226		1	Q88KY1	25354	226	Transcriptional activator protein			0.000269034		12	11	11	11	11	12	12	12	11	11	12	12	11	12	12	12	10	11	10	10	6	7	7	7		12	11	11	11	11	12	12
3741	Q88QG7	1-deoxy-D-xylulose-5-phosphate synthase, EC 2.2.1.7 (1-deoxyxylulose-5-phosphate synthase, DXP synthase, DXPS)	224423270			68154	631		1	Q88QG7	68154	631	1-deoxy-D-xylulose-5-phosphate synthase, EC 2.2.1.7 (1-deoxyxylulose-5-phosphate synthase, DXP synthase, DXPS)			0.000269034		19	20	19	20	19	20	19	19	19	22	18	22	19	19	20	20	17	18	17	18	16	16	13	15		19	20	19	20	19	20	19
4033	Q88RG2	Putative surface adhesion protein	223937920			888219	8682		1	Q88RG2	888219	8682	Putative surface adhesion protein			0.000269034		32	33	29	33	32	36	35	37	31	32	32	35	32	29	30	29	31	28	32	30	35	34	38	36		32	33	29	33	32	36	35
2634	Q88LB0	Nuclease SbcCD subunit D	223585340			46051	412		1	Q88LB0	46051	412	Nuclease SbcCD subunit D			0.000269034		14	15	15	16	16	14	15	16	14	14	13	15	13	15	13	15	12	11	12	11	11	12	11	11		14	15	15	16	16	14	15
3135	Q88N75	UDP-N-acetylmuramate--L-alanine ligase, EC 6.3.2.8 (UDP-N-acetylmuramoyl-L-alanine synthetase)	223317930			52166	482		1	Q88N75	52166	482	UDP-N-acetylmuramate--L-alanine ligase, EC 6.3.2.8 (UDP-N-acetylmuramoyl-L-alanine synthetase)			0.000269034		16	14	16	15	15	16	14	14	14	16	13	17	14	14	14	14	13	12	13	15	14	13	13	14		16	14	16	15	15	16	14
9	A0A140FVZ1	Formate dehydrogenase-O major subunit, EC 1.2.1.2	223225640			113411	1022		1	A0A140FVZ1	113411	1022	Formate dehydrogenase-O major subunit, EC 1.2.1.2			0.000269034		31	31	33	31	33	33	34	34	33	35	34	36	33	32	33	33	30	27	29	31	32	31	35	34		33	32	34	33	35	35	36
994	Q88DR9	Transcriptional regulator, TetR family	222882839			24816	215		1	Q88DR9	24816	215	Transcriptional regulator, TetR family			0.000269034		6	7	6	5	7	7	7	7	7	7	7	6	7	8	7	7	6	6	5	5	4	5	4	8		6	7	6	5	7	7	7
883	Q88DE6	Ribonuclease R, RNase R, EC 3.1.13.1	222067510			96689	857		1	Q88DE6	96689	857	Ribonuclease R, RNase R, EC 3.1.13.1			0.000269034		47	46	47	48	46	48	45	49	44	52	46	53	46	48	49	46	42	45	42	44	44	43	43	45		47	46	48	49	46	48	45
3677	Q88Q93	Riboflavin biosynthesis protein [Includes: Riboflavin kinase, EC 2.7.1.26 (Flavokinase)	222018200			34827	316		1	Q88Q93	34827	316	Riboflavin biosynthesis protein [Includes: Riboflavin kinase, EC 2.7.1.26 (Flavokinase); FMN adenylyltransferase, EC 2.7.7.2 (FAD pyrophosphorylase) (FAD synthase) ]			0.000269034		17	17	17	17	17	18	16	18	18	19	17	20	18	18	18	17	16	15	15	15	16	16	15	16		17	17	17	17	17	18	16
238	P0A870	Transaldolase B, EC 2.2.1.2	2.21752e+08			35219	317		1	P0A870	35219	317	Transaldolase B, EC 2.2.1.2			0.000269034		0	0	0	0	1	0	0	1	0	0	0	0	0	0	0	1	0	0	0	0	21	21	21	21		0	0	0	0	1	0	0
3946	Q88R44	Imidazole glycerol phosphate synthase subunit HisH, EC 4.3.2.10 (IGP synthase glutaminase subunit, EC 3.5.1.2) (IGP synthase subunit HisH) (ImGP synthase subunit HisH, IGPS subunit HisH)	221637290			23535	212		1	Q88R44	23535	212	Imidazole glycerol phosphate synthase subunit HisH, EC 4.3.2.10 (IGP synthase glutaminase subunit, EC 3.5.1.2) (IGP synthase subunit HisH) (ImGP synthase subunit HisH, IGPS subunit HisH)			0.000269034		10	10	11	9	10	9	10	9	11	12	11	11	11	10	10	11	8	8	7	7	6	8	6	6		10	10	11	9	10	9	10
822	Q88D77	PmbA_TldD_C domain-containing protein	220627390			47742	439		1	Q88D77	47742	439	PmbA_TldD_C domain-containing protein			0.000269034		12	11	11	12	12	13	13	12	11	12	12	13	13	13	14	12	11	10	11	11	11	9	11	11		12	11	11	12	12	13	13
691	Q88CT1	DUF4426 domain-containing protein	220427360			15417	144		1	Q88CT1	15417	144	DUF4426 domain-containing protein			0.000269034		5	5	5	5	5	5	5	5	5	6	6	6	5	6	5	6	5	5	5	5	5	5	5	6		5	5	5	5	5	5	5
1978	Q88I73	Putative Exopolysaccharide biosynthesis/transport protein	220318020			29623	268		1	Q88I73	29623	268	Putative Exopolysaccharide biosynthesis/transport protein			0.000269034		7	7	8	8	8	11	8	8	8	11	8	11	8	8	10	8	8	8	8	8	8	8	8	8		7	7	8	8	8	11	8
3478	Q88PG8	Dipeptide ABC transporter-periplasmic binding protein, EC 3.6.3.23	220218360			60974	544		1	Q88PG8	60974	544	Dipeptide ABC transporter-periplasmic binding protein, EC 3.6.3.23			0.000269034		27	27	27	27	25	22	21	25	26	26	27	26	25	27	28	27	24	24	22	24	20	21	21	20		27	27	27	27	25	22	21
2925	Q88MC4	D-lactate dehydrogenase, EC 1.1.1.28	220149010			37127	342		1	Q88MC4	37127	342	D-lactate dehydrogenase, EC 1.1.1.28			0.000269034		9	11	11	10	12	13	12	12	12	13	12	13	11	12	13	12	10	10	9	10	9	9	10	9		9	11	11	10	12	13	12
3117	Q88N57	Uncharacterized protein	219713170			16958	153		1	Q88N57	16958	153	Uncharacterized protein			0.000269034		3	3	3	3	3	3	3	3	3	3	3	3	3	3	3	3	3	3	3	3	3	3	3	3		3	3	3	3	3	3	3
1788	Q88H70	Enoly-coenzyme A hydratase/isomerase family protein	219409120			39382	357		1	Q88H70	39382	357	Enoly-coenzyme A hydratase/isomerase family protein			0.000269034		17	17	17	17	16	14	16	15	15	18	17	19	18	17	19	18	15	16	16	16	13	13	12	14		17	17	17	17	16	14	16
711	Q88CV6	Uroporphyrinogen decarboxylase, UPD, URO-D, EC 4.1.1.37	219014700			38884	354		1	Q88CV6	38884	354	Uroporphyrinogen decarboxylase, UPD, URO-D, EC 4.1.1.37			0.000269034		6	6	6	7	5	7	6	6	6	7	7	6	7	7	7	6	7	7	7	7	7	7	6	7		7	7	7	8	6	8	7
2823	Q88LZ0	Putative Glycosyl transferase	218660200			128500	1147		1	Q88LZ0	128500	1147	Putative Glycosyl transferase			0.000269034		55	57	58	57	53	52	54	52	50	53	47	55	55	53	56	54	52	49	49	50	47	49	49	48		55	57	58	57	53	52	54
1457	Q88FN1	1,4-alpha-glucan branching enzyme GlgB, EC 2.4.1.18 (1,4-alpha-D-glucan:1,4-alpha-D-glucan 6-glucosyl-transferase) (Alpha-(1->4)-glucan branching enzyme) (Glycogen branching enzyme, BE)	218630960			82877	736		1	Q88FN1	82877	736	1,4-alpha-glucan branching enzyme GlgB, EC 2.4.1.18 (1,4-alpha-D-glucan:1,4-alpha-D-glucan 6-glucosyl-transferase) (Alpha-(1->4)-glucan branching enzyme) (Glycogen branching enzyme, BE)			0.000269034		15	17	15	16	17	18	16	16	17	18	16	19	17	15	16	15	16	15	15	16	15	15	15	16		15	17	15	16	17	18	16
616	Q88CJ8	Polyamine:pyruvate transaminase	218487010			49871	453		1	Q88CJ8	49871	453	Polyamine:pyruvate transaminase			0.000269034		9	10	10	8	10	11	10	10	10	13	9	12	9	11	10	10	8	8	8	9	8	8	8	8		9	10	10	8	10	11	10
1479	Q88FQ7	Enoyl-CoA hydratase/isomerase family protein	218252611			30613	280		1	Q88FQ7	30613	280	Enoyl-CoA hydratase/isomerase family protein			0.000269034		10	11	11	11	11	11	11	11	11	12	11	12	11	11	12	11	10	11	10	10	7	8	7	9		10	11	11	11	11	11	11
3091	Q88N30	Probable efflux pump periplasmic linker TtgA	217508360			41250	384		1	Q88N30	41250	384	Probable efflux pump periplasmic linker TtgA			0.000269034		20	19	18	19	19	19	18	19	18	20	20	19	20	19	17	19	20	19	18	19	19	18	18	18		20	19	18	19	19	19	18
280	P0AEZ3	Septum site-determining protein MinD (Cell division inhibitor MinD)	2.16911e+08			29614	270		1	P0AEZ3	29614	270	Septum site-determining protein MinD (Cell division inhibitor MinD)			0.000269034		1	2	1	2	2	2	2	2	2	1	1	1	1	1	1	1	2	1	2	2	2	2	2	1		2	3	2	3	3	3	3
3056	Q88MY4	GTPase Era	216495150			34243	302		1	Q88MY4	34243	302	GTPase Era			0.000269034		13	16	15	16	12	16	14	15	12	15	14	16	13	14	14	14	14	14	14	13	14	13	16	15		13	16	15	16	12	16	14
2778	Q88LT5	Glutamine amidotransferase, class I	216467330			27317	244		1	Q88LT5	27317	244	Glutamine amidotransferase, class I			0.000269034		7	7	7	7	7	10	7	7	7	10	7	10	7	7	8	7	7	7	7	7	7	7	7	7		7	7	7	7	7	10	7
615	Q88CJ7	Glutamylpolyamine synthetase	216424410			50878	452		2	Q88CJ7;Q88I53	50878;50894	452;452	Glutamylpolyamine synthetase;Putative Glutamine synthetase			0.000269034		0	0	0	0	0	0	0	0	0	0	0	0	0	0	0	0	0	0	0	0	0	0	0	0		5	5	5	4	5	5	5
2499	Q88KT8	Hydrolase, alpha/beta fold family	216421923			36970	332		1	Q88KT8	36970	332	Hydrolase, alpha/beta fold family			0.000269034		12	13	15	13	12	14	12	13	15	17	16	17	15	15	16	14	13	14	13	13	6	6	6	6		12	13	15	13	12	14	12
939	Q88DK8	MaoC domain protein	215252050			16849	151		1	Q88DK8	16849	151	MaoC domain protein			0.000269034		5	3	3	4	5	5	5	5	5	5	5	5	4	4	5	5	5	5	4	5	5	5	5	5		5	3	3	4	5	5	5
3426	Q88PA1	Nucleotide-binding protein PP_0949	215149620			32098	284		1	Q88PA1	32098	284	Nucleotide-binding protein PP_0949			0.000269034		9	9	9	9	9	9	8	8	9	10	9	9	9	9	8	9	9	9	9	9	9	9	9	9		9	9	9	9	9	9	8
4078	Q88RL8	Electron transport protein SCO1/SenC	215116870			22960	210		1	Q88RL8	22960	210	Electron transport protein SCO1/SenC			0.000269034		7	8	8	8	9	8	9	8	9	8	9	9	8	9	8	8	8	9	7	8	8	6	7	8		7	8	8	8	9	8	9
2825	Q88LZ2	dTDP-4-dehydrorhamnose reductase, EC 1.1.1.133	215060320			32132	300		1	Q88LZ2	32132	300	dTDP-4-dehydrorhamnose reductase, EC 1.1.1.133			0.000269034		13	15	13	13	12	14	14	14	15	14	12	13	13	14	14	14	12	12	12	12	12	12	11	12		13	15	13	13	12	14	14
1614	Q88GH5	Uncharacterized protein	214835420			13717	132		1	Q88GH5	13717	132	Uncharacterized protein			0.000269034		4	4	4	4	5	7	6	6	6	6	6	6	6	5	6	5	5	6	5	5	5	4	4	4		4	4	4	4	5	7	6
2588	Q88L39	Ribosomal RNA large subunit methyltransferase K/L [Includes: 23S rRNA m2G2445 methyltransferase, EC 2.1.1.173 (rRNA (guanine-N(2)-)-methyltransferase RlmL)	214518390			82360	730		1	Q88L39	82360	730	Ribosomal RNA large subunit methyltransferase K/L [Includes: 23S rRNA m2G2445 methyltransferase, EC 2.1.1.173 (rRNA (guanine-N(2)-)-methyltransferase RlmL); 23S rRNA m7G2069 methyltransferase, EC 2.1.1.264 (rRNA (guanine-N(7)-)-methyltransferase RlmK) ]			0.000269034		35	37	36	37	37	40	37	36	34	41	35	42	34	33	34	35	29	35	33	35	30	32	32	33		35	37	36	37	37	40	37
263	P0ABB4	ATP synthase subunit beta, EC 7.1.2.2 (ATP synthase F1 sector subunit beta) (F-ATPase subunit beta)	214421170			50325	460		1	P0ABB4	50325	460	ATP synthase subunit beta, EC 7.1.2.2 (ATP synthase F1 sector subunit beta) (F-ATPase subunit beta)			0.000269034		3	4	4	3	3	4	3	3	3	3	4	4	3	3	4	3	2	3	2	2	3	3	2	2		3	4	4	3	3	4	3
4064	Q88RK2	Thiol:disulfide interchange protein	214346680			23073	210		1	Q88RK2	23073	210	Thiol:disulfide interchange protein			0.000269034		10	11	11	11	11	9	11	11	11	10	11	10	11	11	10	11	10	9	8	9	8	9	8	8		10	11	11	11	11	9	11
2482	Q88KR7	Uncharacterized protein	214031880			19453	176		1	Q88KR7	19453	176	Uncharacterized protein			0.000269034		3	3	4	2	4	3	3	4	4	4	3	2	4	4	4	4	2	2	2	2	2	2	2	2		3	3	4	2	4	3	3
668	Q88CQ3	Ribosomal RNA large subunit methyltransferase I, EC 2.1.1.-	213839900			44127	398		1	Q88CQ3	44127	398	Ribosomal RNA large subunit methyltransferase I, EC 2.1.1.-			0.000269034		10	11	9	11	11	14	11	11	9	12	11	13	11	9	12	11	10	10	10	10	12	11	9	11		10	11	9	11	11	14	11
179	P0A128	Integration host factor subunit beta, IHF-beta	213481810			11332	100		1	P0A128	11332	100	Integration host factor subunit beta, IHF-beta			0.000269034		5	5	5	5	5	6	5	5	5	6	5	6	5	5	6	5	5	5	5	5	5	5	5	5		5	5	5	5	5	6	5
4068	Q88RK7	Uncharacterized protein	213471740			10755	95		1	Q88RK7	10755	95	Uncharacterized protein			0.000269034		2	2	2	2	2	2	2	2	2	2	2	2	2	2	2	2	2	2	2	2	2	2	2	2		2	2	2	2	2	2	2
2359	Q88K59	6,7-dihydropteridine reductase, EC 1.5.1.34	213402300			24212	217		1	Q88K59	24212	217	6,7-dihydropteridine reductase, EC 1.5.1.34			0.000269034		12	13	12	12	12	12	12	12	12	13	12	13	12	12	12	12	11	12	11	11	12	9	11	11		12	13	12	12	12	12	12
3889	Q88QX7	Glycine cleavage system transcriptional repressor	213239010			19023	172		1	Q88QX7	19023	172	Glycine cleavage system transcriptional repressor			0.000269034		5	4	4	4	5	7	5	6	7	8	6	7	5	6	7	6	5	5	5	5	5	5	5	5		5	4	4	4	5	7	5
173	P0A116	Chromosomal replication initiator protein DnaA	212959730			56474	506		1	P0A116	56474	506	Chromosomal replication initiator protein DnaA			0.000269034		28	28	29	29	27	30	28	27	28	29	29	28	29	28	28	27	27	27	26	27	28	25	27	27		28	28	29	29	27	30	28
2314	Q88K06	Putative aldehyde dehydrogenase, EC 1.2.1.3	212950780			54722	503		1	Q88K06	54722	503	Putative aldehyde dehydrogenase, EC 1.2.1.3			0.000269034		20	22	21	21	20	23	20	19	21	22	20	23	20	22	20	22	22	19	20	21	22	21	22	22		20	22	21	21	20	23	20
3694	Q88QB3	3-oxoacyl-(Acyl-carrier-protein) reductase	212892910			47783	457		1	Q88QB3	47783	457	3-oxoacyl-(Acyl-carrier-protein) reductase			0.000269034		16	17	17	17	17	19	17	17	17	18	17	19	17	17	19	17	17	17	17	17	17	17	17	17		16	17	17	17	17	19	17
989	Q88DR1	Acyl-CoA thioesterase II	212878700			32319	289		1	Q88DR1	32319	289	Acyl-CoA thioesterase II			0.000269034		9	9	10	10	10	11	10	8	10	12	10	12	10	10	10	12	11	10	11	10	9	8	9	11		9	9	10	10	10	11	10
937	Q88DK6	Znf/thioredoxin_put domain-containing protein	212454980			49827	451		1	Q88DK6	49827	451	Znf/thioredoxin_put domain-containing protein			0.000269034		18	15	16	15	18	18	16	17	18	20	17	20	18	18	18	17	15	16	17	17	17	14	16	16		18	15	16	15	18	18	16
251	P0A9Q9	Aspartate-semialdehyde dehydrogenase, ASA dehydrogenase, ASADH, EC 1.2.1.11 (Aspartate-beta-semialdehyde dehydrogenase)	212347651			40018	367		1	P0A9Q9	40018	367	Aspartate-semialdehyde dehydrogenase, ASA dehydrogenase, ASADH, EC 1.2.1.11 (Aspartate-beta-semialdehyde dehydrogenase)			0.000269034		1	1	1	1	1	1	1	1	1	1	1	1	1	1	1	1	1	1	1	1	1	1	1	1		2	2	2	2	2	2	2
3882	Q88QW8	ATP-dependent dethiobiotin synthetase BioD, EC 6.3.3.3 (DTB synthetase, DTBS) (Dethiobiotin synthase)	212248470			23872	226		1	Q88QW8	23872	226	ATP-dependent dethiobiotin synthetase BioD, EC 6.3.3.3 (DTB synthetase, DTBS) (Dethiobiotin synthase)			0.000269034		10	11	11	11	10	13	11	12	12	12	12	13	11	11	13	11	11	11	11	11	11	11	11	11		10	11	11	11	10	13	11
514	Q88C74	Oxidative and nitrosative stress transcriptional dual regulator	212185750			33763	308		1	Q88C74	33763	308	Oxidative and nitrosative stress transcriptional dual regulator			0.000269034		16	17	17	17	16	18	17	16	16	19	17	19	17	17	17	16	16	16	17	15	15	15	15	16		16	17	17	17	16	18	17
2549	Q88KZ2	Uncharacterized protein	212135545			20784	190		1	Q88KZ2	20784	190	Uncharacterized protein			0.000269034		8	8	8	8	8	8	8	8	8	8	8	8	8	8	8	8	7	8	7	7	7	6	7	7		8	8	8	8	8	8	8
2665	Q88LE2	Aspartate-semialdehyde dehydrogenase, EC 1.2.1.11	211805070			35305	334		1	Q88LE2	35305	334	Aspartate-semialdehyde dehydrogenase, EC 1.2.1.11			0.000269034		14	12	13	13	13	14	13	13	12	13	11	13	11	12	13	11	10	12	10	11	11	11	12	12		14	12	13	13	13	14	13
2062	Q88IR7	Amidase family protein	211067180			60346	567		1	Q88IR7	60346	567	Amidase family protein			0.000269034		22	19	21	22	22	22	20	19	22	22	21	24	20	21	24	22	17	16	17	17	16	15	17	15		22	19	21	22	22	22	20
3007	Q88MS0	Uncharacterized protein	210481810			49646	442		1	Q88MS0	49646	442	Uncharacterized protein			0.000269034		14	16	15	15	16	18	15	17	15	20	17	18	18	16	17	16	14	16	16	15	14	15	16	15		14	16	15	15	16	18	15
3151	Q88N92	Stringent starvation protein A	210370400			23566	207		1	Q88N92	23566	207	Stringent starvation protein A			0.000269034		8	9	8	8	9	9	9	9	9	11	8	11	9	9	9	9	7	7	8	7	7	7	7	7		8	9	8	8	9	9	9
551	Q88CB6	Xanthine phosphoribosyltransferase, XPRTase, EC 2.4.2.22	210368720			20387	190		1	Q88CB6	20387	190	Xanthine phosphoribosyltransferase, XPRTase, EC 2.4.2.22			0.000269034		13	15	15	15	14	14	15	13	14	14	14	15	14	14	15	14	14	14	14	15	14	14	13	14		13	15	15	15	14	14	15
2993	Q88MQ2	Uncharacterized protein	210019780			23870	228		1	Q88MQ2	23870	228	Uncharacterized protein			0.000269034		11	12	12	12	11	11	12	12	12	12	12	12	12	12	12	12	10	11	12	12	11	11	11	11		11	12	12	12	11	11	12
365	P59392	Selenide, water dikinase, EC 2.7.9.3 (Selenium donor protein) (Selenophosphate synthase)	209980680			36246	344		1	P59392	36246	344	Selenide, water dikinase, EC 2.7.9.3 (Selenium donor protein) (Selenophosphate synthase)			0.000269034		10	11	9	9	9	12	11	10	11	12	10	12	9	9	12	9	9	10	9	9	9	9	9	9		10	11	9	9	9	13	11
971	Q88DP1	Thiamine-phosphate synthase, TP synthase, TPS, EC 2.5.1.3 (Thiamine-phosphate pyrophosphorylase, TMP pyrophosphorylase, TMP-PPase)	209907110			21702	207		1	Q88DP1	21702	207	Thiamine-phosphate synthase, TP synthase, TPS, EC 2.5.1.3 (Thiamine-phosphate pyrophosphorylase, TMP pyrophosphorylase, TMP-PPase)			0.000269034		7	6	7	7	7	8	7	7	7	8	7	8	7	7	7	7	7	7	7	7	7	7	7	7		7	6	7	7	7	8	7
1463	Q88FN8	Malto-oligosyltrehalose trehalohydrolase, MTHase, EC 3.2.1.141 (4-alpha-D-((1->4)-alpha-D-glucano)trehalose trehalohydrolase) (Maltooligosyl trehalose trehalohydrolase)	209905640			64544	580		1	Q88FN8	64544	580	Malto-oligosyltrehalose trehalohydrolase, MTHase, EC 3.2.1.141 (4-alpha-D-((1->4)-alpha-D-glucano)trehalose trehalohydrolase) (Maltooligosyl trehalose trehalohydrolase)			0.000269034		14	15	16	15	17	19	18	17	18	22	17	21	18	17	19	18	16	17	15	17	14	15	17	14		14	15	16	15	17	19	18
858	Q88DB9	Phosphatidylserine decarboxylase proenzyme, EC 4.1.1.65 [Cleaved into: Phosphatidylserine decarboxylase alpha chain	209831270			31548	287		1	Q88DB9	31548	287	Phosphatidylserine decarboxylase proenzyme, EC 4.1.1.65 [Cleaved into: Phosphatidylserine decarboxylase alpha chain; Phosphatidylserine decarboxylase beta chain ]			0.000269034		7	7	7	7	7	8	6	7	7	9	7	9	7	7	8	7	6	8	6	6	6	6	5	6		7	7	7	7	7	8	6
3762	Q88QJ2	dTDP-4-dehydrorhamnose reductase, EC 1.1.1.133	209602740			32700	294		1	Q88QJ2	32700	294	dTDP-4-dehydrorhamnose reductase, EC 1.1.1.133			0.000269034		9	9	10	9	9	11	9	9	10	13	9	13	9	9	9	10	9	10	9	8	7	9	8	8		9	9	10	9	9	11	9
600	Q88CH9	Cell division protein ZapA (Z ring-associated protein ZapA)	209258930			11827	106		1	Q88CH9	11827	106	Cell division protein ZapA (Z ring-associated protein ZapA)			0.000269034		6	6	6	6	6	7	6	7	6	7	5	7	6	7	5	6	6	7	6	5	5	6	5	6		6	6	6	6	6	7	6
253	P0A9T0	D-3-phosphoglycerate dehydrogenase, PGDH, EC 1.1.1.95 (2-oxoglutarate reductase, EC 1.1.1.399)	208618500			44176	410		1	P0A9T0	44176	410	D-3-phosphoglycerate dehydrogenase, PGDH, EC 1.1.1.95 (2-oxoglutarate reductase, EC 1.1.1.399)			0.000846262		1	1	1	1	1	1	1	1	1	1	1	1	1	1	1	1	1	1	1	1	1	1	1	1		1	1	1	1	1	1	1
3711	Q88QD4	3-dehydroquinate dehydratase 1, 3-dehydroquinase 1, EC 4.2.1.10 (Type II DHQase 1)	208359720			16491	151		1	Q88QD4	16491	151	3-dehydroquinate dehydratase 1, 3-dehydroquinase 1, EC 4.2.1.10 (Type II DHQase 1)			0.000269034		6	6	6	6	6	6	6	6	6	6	6	6	6	6	5	6	6	6	5	6	6	6	6	6		6	6	6	6	6	6	6
3334	Q88NX8	Glycerol kinase, EC 2.7.1.30 (ATP:glycerol 3-phosphotransferase) (Glycerokinase, GK)	207875470			55282	499		1	Q88NX8	55282	499	Glycerol kinase, EC 2.7.1.30 (ATP:glycerol 3-phosphotransferase) (Glycerokinase, GK)			0.000269034		18	19	19	19	18	22	20	17	20	22	18	24	20	21	22	18	18	17	14	16	15	15	15	14		18	19	19	19	18	22	20
3965	Q88R68	Agmatine deiminase, EC 3.5.3.12 (Agmatine iminohydrolase)	207687490			40837	368		1	Q88R68	40837	368	Agmatine deiminase, EC 3.5.3.12 (Agmatine iminohydrolase)			0.000269034		11	12	11	11	11	12	11	12	12	13	12	13	11	11	12	11	10	11	9	10	9	10	10	10		11	12	11	11	11	12	11
1099	Q88E35	DUF1244 domain-containing protein	207137750			11354	98		1	Q88E35	11354	98	DUF1244 domain-containing protein			0.000269034		6	7	7	7	7	7	7	7	7	9	6	9	6	8	7	7	7	6	5	7	5	5	5	5		6	7	7	7	7	7	7
1261	Q88EQ4	Putative Glutamine synthetase	206564040			45023	413		1	Q88EQ4	45023	413	Putative Glutamine synthetase			0.000269034		7	7	7	7	7	10	7	7	7	12	7	12	7	7	8	7	7	8	7	7	7	7	7	6		7	7	7	7	7	10	7
1619	Q88GI1	Glutathione S-transferase family protein	205974550			24042	208		1	Q88GI1	24042	208	Glutathione S-transferase family protein			0.000269034		11	11	10	11	10	10	10	11	11	11	9	11	10	11	11	11	10	10	9	10	8	8	9	9		11	11	10	11	10	10	10
841	Q88D96	DAO domain-containing protein	205752510			42015	391		1	Q88D96	42015	391	DAO domain-containing protein			0.000269034		14	16	15	15	16	14	15	15	16	17	17	17	14	15	16	18	14	14	13	14	15	14	16	15		14	16	15	15	16	14	15
193	P0A171	RNA polymerase sigma-54 factor	205189980			56215	497		1	P0A171	56215	497	RNA polymerase sigma-54 factor			0.000269034		18	20	19	19	18	21	18	18	18	21	18	22	20	19	20	19	18	18	17	18	17	17	18	18		18	20	19	19	18	21	18
981	Q88DQ3	Uncharacterized protein	204937550			25855	252		1	Q88DQ3	25855	252	Uncharacterized protein			0.000269034		10	11	10	9	10	10	10	10	11	10	9	10	10	10	10	9	9	9	8	8	8	9	10	10		10	11	10	9	10	10	10
1320	Q88F41	Cbb3-type cytochrome c oxidase subunit	204575130			35613	325		2	Q88F41;Q88F46	35613;33915	325;313	Cbb3-type cytochrome c oxidase subunit;Cbb3-type cytochrome c oxidase subunit			0.000269034		0	0	0	0	0	0	0	0	0	0	0	0	0	0	0	0	0	0	0	0	0	0	0	0		4	5	5	5	5	5	4
956	Q88DM5	Lipoyl synthase, EC 2.8.1.8 (Lip-syn, LS) (Lipoate synthase) (Lipoic acid synthase) (Sulfur insertion protein LipA)	204294990			37957	338		1	Q88DM5	37957	338	Lipoyl synthase, EC 2.8.1.8 (Lip-syn, LS) (Lipoate synthase) (Lipoic acid synthase) (Sulfur insertion protein LipA)			0.000269034		15	16	17	17	15	16	15	15	15	19	16	18	15	16	17	17	13	13	12	13	13	12	13	13		17	18	19	19	17	18	17
3559	Q88PS1	Glutathione peroxidase	203962230			17443	160		1	Q88PS1	17443	160	Glutathione peroxidase			0.000269034		6	7	7	6	7	9	7	7	7	9	7	9	6	6	6	6	7	7	6	7	7	7	7	7		6	7	7	6	7	9	7
3340	Q88NY5	Glutamate / aspartate ABC transporter-ATP binding subunit, EC 3.6.3.21	202624330			28149	256		1	Q88NY5	28149	256	Glutamate / aspartate ABC transporter-ATP binding subunit, EC 3.6.3.21			0.000269034		6	8	8	8	6	10	8	8	7	10	8	11	7	7	8	8	6	6	6	7	6	7	6	5		6	8	8	8	6	12	8
1443	Q88FJ7	UvrABC system protein C, Protein UvrC (Excinuclease ABC subunit C)	202417468			67459	607		1	Q88FJ7	67459	607	UvrABC system protein C, Protein UvrC (Excinuclease ABC subunit C)			0.000269034		14	16	17	15	15	14	16	15	15	16	16	16	16	15	16	15	16	15	13	15	12	12	14	11		14	16	17	15	15	14	16
1716	Q88GX6	Delta 1-piperideine-2-carboxylate reductase, EC 1.5.1.21	202182100			35143	332		1	Q88GX6	35143	332	Delta 1-piperideine-2-carboxylate reductase, EC 1.5.1.21			0.000269034		11	9	10	10	9	11	9	10	10	10	10	9	10	10	9	10	8	9	7	8	9	8	7	8		11	9	10	10	9	11	9
2613	Q88L82	Uncharacterized protein	201747658			11309	98		1	Q88L82	11309	98	Uncharacterized protein			0.000269034		6	7	6	6	6	7	7	6	6	7	6	7	6	6	7	6	5	6	5	5	5	3	4	4		6	7	6	6	6	7	7
2844	Q88M13	Uncharacterized protein	201654040			30293	261		1	Q88M13	30293	261	Uncharacterized protein			0.000269034		3	2	3	2	2	5	3	2	2	5	2	6	2	4	2	3	2	2	3	3	2	4	2	3		3	2	3	2	2	5	3
3682	Q88Q98	Omega-amino acid--pyruvate aminotransferase, EC 2.6.1.18	201463950			48530	448		1	Q88Q98	48530	448	Omega-amino acid--pyruvate aminotransferase, EC 2.6.1.18			0.000269034		14	15	14	14	14	16	14	15	15	18	14	18	15	15	16	14	13	15	13	13	15	13	14	13		14	15	14	14	14	16	14
894	Q88DF7	Nicotinate phosphoribosyltransferase, NAPRTase, EC 6.3.4.21	201327654			46218	401		1	Q88DF7	46218	401	Nicotinate phosphoribosyltransferase, NAPRTase, EC 6.3.4.21			0.000269034		10	11	10	11	11	12	10	11	12	13	12	13	11	12	12	12	11	11	9	10	9	9	9	8		10	11	10	11	11	12	10
795	Q88D48	ATP-dependent RNA helicase RhlE, EC 3.6.4.13	201091590			68074	626		1	Q88D48	68074	626	ATP-dependent RNA helicase RhlE, EC 3.6.4.13			0.000269034		23	25	24	24	22	21	22	22	21	24	22	24	23	23	23	22	22	23	24	22	23	23	22	25		24	26	25	25	23	22	23
1020	Q88DV2	Dihydropteroate synthase, DHPS, EC 2.5.1.15 (Dihydropteroate pyrophosphorylase)	200311410			30275	283		1	Q88DV2	30275	283	Dihydropteroate synthase, DHPS, EC 2.5.1.15 (Dihydropteroate pyrophosphorylase)			0.000269034		14	15	13	14	14	14	14	14	14	15	14	16	14	13	14	13	13	13	13	13	13	12	11	12		14	15	13	14	14	14	14
3522	Q88PL7	Queuine tRNA-ribosyltransferase, EC 2.4.2.29 (Guanine insertion enzyme) (tRNA-guanine transglycosylase)	199916490			41336	371		1	Q88PL7	41336	371	Queuine tRNA-ribosyltransferase, EC 2.4.2.29 (Guanine insertion enzyme) (tRNA-guanine transglycosylase)			0.000269034		13	13	16	15	14	16	13	14	16	18	15	17	14	16	16	16	12	12	12	12	12	13	12	12		14	14	17	16	15	17	14
3752	Q88QI0	Transcriptional repressor NrdR	199372270			17867	154		1	Q88QI0	17867	154	Transcriptional repressor NrdR			0.000269034		7	9	9	8	8	10	9	7	8	9	8	11	8	9	8	8	7	8	8	8	9	8	9	9		7	9	9	8	8	10	9
3654	Q88Q58	Uncharacterized protein	199154840			44094	394		1	Q88Q58	44094	394	Uncharacterized protein			0.000269034		13	14	14	14	14	12	13	14	13	14	13	13	13	14	12	13	12	12	9	11	11	11	11	11		13	14	14	14	14	12	13
2552	Q88KZ5	Transcriptional regulator, TetR family	198861540			26183	235		1	Q88KZ5	26183	235	Transcriptional regulator, TetR family			0.000269034		13	13	13	13	14	15	14	14	13	13	14	15	14	14	14	12	14	14	14	13	13	11	12	13		13	13	13	13	14	15	14
3409	Q88P82	SnoaL-like domain-containing protein	197999190			18031	158		1	Q88P82	18031	158	SnoaL-like domain-containing protein			0.000269034		4	5	6	6	7	8	5	5	6	7	6	7	6	7	8	6	6	6	7	6	6	6	6	6		4	5	6	6	7	8	5
607	Q88CI7	Aminomethyltransferase, EC 2.1.2.10 (Glycine cleavage system T protein)	197815080			39379	360		1	Q88CI7	39379	360	Aminomethyltransferase, EC 2.1.2.10 (Glycine cleavage system T protein)			0.000269034		13	13	13	13	14	13	14	14	15	15	14	16	15	14	16	15	12	12	13	12	12	12	12	12		13	13	13	13	14	13	14
1068	Q88E01	Methylmalonate-semialdehyde dehydrogenase, EC 1.2.1.27	197537080			54367	508		1	Q88E01	54367	508	Methylmalonate-semialdehyde dehydrogenase, EC 1.2.1.27			0.000269034		16	16	16	15	15	19	17	17	18	18	17	20	17	17	18	16	16	18	16	17	16	16	16	16		16	16	16	15	15	19	17
3744	Q88QH1	GTP cyclohydrolase-2, EC 3.5.4.25 (GTP cyclohydrolase II)	197387650			22351	205		1	Q88QH1	22351	205	GTP cyclohydrolase-2, EC 3.5.4.25 (GTP cyclohydrolase II)			0.000269034		11	12	11	11	11	14	11	11	11	14	11	14	11	11	13	11	10	11	11	10	10	10	9	9		11	12	11	11	11	14	11
3481	Q88PH1	Dipeptide ABC transporter-putative ATP binding subunit, EC 3.6.3.23	197303950			34915	322		1	Q88PH1	34915	322	Dipeptide ABC transporter-putative ATP binding subunit, EC 3.6.3.23			0.000269034		12	12	12	12	11	8	10	12	12	13	11	12	12	12	12	12	10	10	9	10	10	10	7	9		12	12	12	12	11	8	10
2523	Q88KW4	Putative 3-oxoacyl-(Acyl-carrier-protein) reductase	197055300			24818	234		1	Q88KW4	24818	234	Putative 3-oxoacyl-(Acyl-carrier-protein) reductase			0.000269034		13	12	14	13	15	14	15	15	14	15	15	16	15	15	15	15	13	15	14	15	11	13	11	12		13	12	14	13	15	14	15
3455	Q88PE1	Peptidase_M75 domain-containing protein	196751000			38381	354		1	Q88PE1	38381	354	Peptidase_M75 domain-containing protein			0.000269034		19	19	18	18	17	19	18	18	18	20	17	19	17	18	18	18	16	16	15	17	16	17	17	14		19	19	18	18	17	19	18
1213	Q88EI0	Histidine lysine / arginine / ornithine ABC transporter-ATP binding subunit, EC 3.6.3.21	196615280			28000	254		1	Q88EI0	28000	254	Histidine lysine / arginine / ornithine ABC transporter-ATP binding subunit, EC 3.6.3.21			0.000269034		13	13	12	12	10	13	12	11	12	14	12	14	11	12	13	12	12	12	11	11	11	10	11	10		14	14	13	13	11	14	13
112	A0A140FWQ8	tRNA pseudouridine synthase B, EC 5.4.99.25 (tRNA pseudouridine(55) synthase, Psi55 synthase) (tRNA pseudouridylate synthase) (tRNA-uridine isomerase)	196541420			33435	305		1	A0A140FWQ8	33435	305	tRNA pseudouridine synthase B, EC 5.4.99.25 (tRNA pseudouridine(55) synthase, Psi55 synthase) (tRNA pseudouridylate synthase) (tRNA-uridine isomerase)			0.000269034		7	6	7	7	7	10	8	7	6	10	7	10	7	7	9	7	6	9	7	6	7	6	7	7		8	7	8	8	8	11	9
1069	Q88E02	3-hydroxyisobutyrate dehydrogenase, HIBADH, EC 1.1.1.31	196327030			30321	295		1	Q88E02	30321	295	3-hydroxyisobutyrate dehydrogenase, HIBADH, EC 1.1.1.31			0.000269034		9	11	9	10	11	11	9	9	11	14	9	13	10	10	12	11	10	10	10	10	10	10	10	10		9	11	9	10	11	11	9
460	Q88C18	Putative fatty acid methyltransferase, EC 2.1.1.-	196173500			48114	428		1	Q88C18	48114	428	Putative fatty acid methyltransferase, EC 2.1.1.-			0.000269034		12	11	12	11	14	19	14	13	14	19	13	19	14	12	15	14	14	14	13	13	14	14	14	14		12	11	12	11	14	19	14
3878	Q88QW4	Acyl-CoA dehydrogenase family protein	195941150			63592	592		1	Q88QW4	63592	592	Acyl-CoA dehydrogenase family protein			0.000269034		19	21	20	20	20	23	21	20	20	23	21	23	19	21	21	20	18	19	16	18	16	16	16	16		19	21	20	20	20	23	21
4110	Q88RQ9	Threonylcarbamoyl-AMP synthase, TC-AMP synthase, EC 2.7.7.87 (L-threonylcarbamoyladenylate synthase) (t(6)A37 threonylcarbamoyladenosine biosynthesis protein TsaC) (tRNA threonylcarbamoyladenosine biosynthesis protein TsaC)	195849000			20493	185		1	Q88RQ9	20493	185	Threonylcarbamoyl-AMP synthase, TC-AMP synthase, EC 2.7.7.87 (L-threonylcarbamoyladenylate synthase) (t(6)A37 threonylcarbamoyladenosine biosynthesis protein TsaC) (tRNA threonylcarbamoyladenosine biosynthesis protein TsaC)			0.000269034		5	5	6	5	5	6	5	5	6	6	6	6	6	6	5	5	5	5	5	5	4	3	4	5		5	5	6	5	5	6	5
2000	Q88IA7	DotU domain-containing protein	195641360			26868	238		1	Q88IA7	26868	238	DotU domain-containing protein			0.000269034		10	11	11	11	10	11	10	10	10	11	10	11	10	10	10	10	9	9	10	10	10	9	10	10		10	11	11	11	10	11	10
376	P61113	50S ribosomal protein L36	195190357			4434	38		1	P61113	4434	38	50S ribosomal protein L36			0.000846262		1	1	1	1	1	1	1	1	1	1	1	1	1	1	1	1	1	1	1	1	1	1	1	1		1	1	1	1	1	1	1
3177	Q88NB9	Molybdopterin synthase sulfur carrier subunit	194894920			9228	82		1	Q88NB9	9228	82	Molybdopterin synthase sulfur carrier subunit			0.000269034		1	1	1	1	1	2	1	1	1	2	1	2	1	1	1	1	1	1	1	1	1	1	1	1		1	1	1	1	1	2	1
1929	Q88I13	Cytosine deaminase / isoguanine deaminase, EC 3.5.4.-, EC 3.5.4.1	194485660			45821	413		1	Q88I13	45821	413	Cytosine deaminase / isoguanine deaminase, EC 3.5.4.-, EC 3.5.4.1			0.000269034		16	15	15	15	15	20	15	16	15	20	16	20	15	15	17	15	15	15	14	15	15	15	15	15		16	15	15	15	15	20	15
606	Q88CI5	Putative iron(III)|iron ABC transporter, periplasmic iron-binding protein	194378650			36829	333		1	Q88CI5	36829	333	Putative iron(III)|iron ABC transporter, periplasmic iron-binding protein			0.000269034		17	17	18	18	17	15	17	17	17	16	17	17	16	16	17	17	13	14	14	14	11	15	12	12		17	17	18	18	17	15	17
1523	Q88FW9	Na(+)/H(+) antiporter NhaA 2 (Sodium/proton antiporter NhaA 2)	194347810			47775	453		1	Q88FW9	47775	453	Na(+)/H(+) antiporter NhaA 2 (Sodium/proton antiporter NhaA 2)			0.000269034		6	5	4	6	7	6	7	7	7	7	7	7	7	7	7	7	7	7	7	7	7	7	6	7		6	5	4	6	7	6	7
4054	Q88RJ0	Putative Lipoprotein	194317190			23212	211		1	Q88RJ0	23212	211	Putative Lipoprotein			0.000269034		6	6	7	7	7	7	6	6	7	6	7	7	6	6	7	6	7	7	7	7	7	6	6	7		6	6	7	7	7	7	6
744	Q88CZ6	Urocanate hydratase, Urocanase, EC 4.2.1.49 (Imidazolonepropionate hydrolase)	194300470			60718	557		1	Q88CZ6	60718	557	Urocanate hydratase, Urocanase, EC 4.2.1.49 (Imidazolonepropionate hydrolase)			0.000269034		20	20	20	20	19	23	20	20	19	22	20	22	20	19	18	18	19	20	18	19	19	18	19	18		20	20	20	20	19	23	20
2627	Q88L99	Putative 4-hydroxy-tetrahydrodipicolinate synthase, EC 4.3.3.7	194187680			31332	295		1	Q88L99	31332	295	Putative 4-hydroxy-tetrahydrodipicolinate synthase, EC 4.3.3.7			0.000269034		10	9	9	9	10	10	9	9	9	10	10	10	9	9	9	9	9	9	9	9	9	9	8	8		10	9	9	9	10	10	9
1102	Q88E40	Flavodoxin-like domain-containing protein	193437860			15937	151		1	Q88E40	15937	151	Flavodoxin-like domain-containing protein			0.000269034		5	6	6	6	5	6	5	5	6	5	5	5	5	5	5	5	6	6	6	6	5	5	6	5		5	6	6	6	5	6	5
762	Q88D14	Phosphoribosyl-ATP pyrophosphatase, PRA-PH, EC 3.6.1.31	193404780			12357	111		1	Q88D14	12357	111	Phosphoribosyl-ATP pyrophosphatase, PRA-PH, EC 3.6.1.31			0.000269034		5	5	5	5	5	5	5	5	5	5	5	5	5	5	5	5	5	5	5	5	5	5	5	5		5	5	5	5	5	5	5
3218	Q88NH7	Putative beta-barrel assembly-enhancing protease, EC 3.4.-.-	193267320			53220	478		1	Q88NH7	53220	478	Putative beta-barrel assembly-enhancing protease, EC 3.4.-.-			0.000269034		23	24	24	24	22	24	23	24	23	24	24	24	22	23	24	24	21	20	21	22	21	22	20	23		23	24	24	24	22	24	23
449	Q88C03	Copper resistance protein A	192252890			74225	669		1	Q88C03	74225	669	Copper resistance protein A			0.000269034		20	21	21	20	19	17	17	19	18	19	21	20	21	21	20	20	12	14	11	12	12	13	12	15		20	21	21	20	19	17	17
67	A0A140FWC7	Uncharacterized protein	191498270			17426	158		1	A0A140FWC7	17426	158	Uncharacterized protein			0.000269034		9	8	8	8	8	9	8	9	7	9	7	9	7	8	9	6	5	7	6	6	6	6	6	6		9	8	8	8	8	9	8
3241	Q88NK5	Phosphatidylglycerol lysyltransferase, EC 2.3.2.3 (Lysylphosphatidylglycerol synthase)	190832235			95624	880		1	Q88NK5	95624	880	Phosphatidylglycerol lysyltransferase, EC 2.3.2.3 (Lysylphosphatidylglycerol synthase)			0.000269034		5	3	1	4	3	5	3	4	3	2	4	3	2	2	3	2	3	4	4	5	4	5	5	6		5	3	1	4	3	5	3
3098	Q88N36	3-oxoadipate enol-lactonase 2, EC 3.1.1.24	190773540			28656	263		1	Q88N36	28656	263	3-oxoadipate enol-lactonase 2, EC 3.1.1.24			0.000269034		8	8	8	8	8	10	8	8	8	10	8	10	8	8	8	8	8	8	8	7	8	7	8	8		8	8	8	8	8	10	8
3549	Q88PQ4	Phosphofructokinase	189217940			33189	315		1	Q88PQ4	33189	315	Phosphofructokinase			0.000269034		8	8	8	8	8	8	7	7	8	10	8	10	8	8	9	8	6	7	6	6	5	5	4	5		8	8	8	8	8	8	7
2722	Q88LL4	3-oxoacyl-[acyl-carrier-protein] synthase 2, EC 2.3.1.179	188858560			43153	414		1	Q88LL4	43153	414	3-oxoacyl-[acyl-carrier-protein] synthase 2, EC 2.3.1.179			0.000269034		9	9	9	9	11	9	9	9	10	10	10	11	9	9	10	10	11	10	9	8	9	9	10	9		9	9	9	9	11	9	9
1498	Q88FS9	Outer-membrane lipoprotein carrier protein	187390500			22892	207		1	Q88FS9	22892	207	Outer-membrane lipoprotein carrier protein			0.000269034		13	15	15	15	14	13	14	15	14	15	14	15	15	15	15	14	13	13	14	15	13	14	13	14		13	15	15	15	14	13	14
1091	Q88E27	Putative transporter	187241650			73764	688		1	Q88E27	73764	688	Putative transporter			0.000269034		11	11	12	12	12	10	11	8	12	12	11	11	12	10	12	11	12	11	11	12	11	10	11	10		12	12	13	13	13	11	12
2781	Q88LT9	Sulfatase domain-containing protein	187158590			76615	685		1	Q88LT9	76615	685	Sulfatase domain-containing protein			0.000269034		21	20	20	22	19	17	18	17	20	19	20	19	17	20	17	19	15	17	15	16	17	17	17	18		21	20	20	22	19	17	18
3629	Q88Q11	Octaprenyl diphosphate synthase, EC 2.5.1.90	186634890			35269	322		1	Q88Q11	35269	322	Octaprenyl diphosphate synthase, EC 2.5.1.90			0.000269034		16	16	18	18	17	17	14	17	16	18	14	17	17	17	15	17	12	13	12	13	13	14	14	13		16	16	18	18	17	17	14
2387	Q88KB5	Methionine synthase, EC 2.1.1.13 (5-methyltetrahydrofolate--homocysteine methyltransferase)	186403970			135409	1235		1	Q88KB5	135409	1235	Methionine synthase, EC 2.1.1.13 (5-methyltetrahydrofolate--homocysteine methyltransferase)			0.000269034		43	43	42	41	39	43	42	40	40	46	42	47	41	38	43	41	39	41	39	41	36	35	31	39		43	43	42	41	39	43	42
3584	Q88PV4	Ferrochelatase, EC 4.99.1.1 (Heme synthase) (Protoheme ferro-lyase)	186192070			37759	338		1	Q88PV4	37759	338	Ferrochelatase, EC 4.99.1.1 (Heme synthase) (Protoheme ferro-lyase)			0.000269034		12	10	11	12	10	15	12	11	11	15	11	14	12	12	11	12	11	11	10	10	11	10	9	10		12	10	11	12	10	15	12
773	Q88D25	Poly(3-hydroxyalkanoate) polymerase 1, EC 2.3.1.-	185668200			62242	559		1	Q88D25	62242	559	Poly(3-hydroxyalkanoate) polymerase 1, EC 2.3.1.-			0.000269034		20	22	21	21	23	23	22	21	23	24	22	24	22	21	21	22	21	21	21	21	21	21	21	22		20	22	21	21	23	23	22
2537	Q88KY0	Azurin	185133799			18942	175		1	Q88KY0	18942	175	Azurin			0.000269034		7	7	7	7	4	6	6	5	7	7	7	7	7	7	7	7	6	6	5	5	3	2	2	3		7	7	7	7	4	6	6
2810	Q88LX7	Oxidoreductase Rmd	184991920			32310	298		1	Q88LX7	32310	298	Oxidoreductase Rmd			0.000269034		12	13	13	12	11	14	11	12	12	15	12	15	12	12	14	11	11	12	11	11	11	10	10	11		12	13	13	12	11	14	11
3144	Q88N84	Ribosomal RNA small subunit methyltransferase H, EC 2.1.1.199 (16S rRNA m(4)C1402 methyltransferase) (rRNA (cytosine-N(4)-)-methyltransferase RsmH)	184873930			34314	315		1	Q88N84	34314	315	Ribosomal RNA small subunit methyltransferase H, EC 2.1.1.199 (16S rRNA m(4)C1402 methyltransferase) (rRNA (cytosine-N(4)-)-methyltransferase RsmH)			0.000269034		13	13	13	13	13	14	13	13	13	14	13	14	13	13	14	13	11	12	11	11	11	11	11	11		13	13	13	13	13	14	13
169	P09546	Bifunctional protein PutA [Includes: Proline dehydrogenase, EC 1.5.5.2 (Proline oxidase)	184839560			143815	1320		1	P09546	143815	1320	Bifunctional protein PutA [Includes: Proline dehydrogenase, EC 1.5.5.2 (Proline oxidase); Delta-1-pyrroline-5-carboxylate dehydrogenase, P5C dehydrogenase, EC 1.2.1.88 (L-glutamate gamma-semialdehyde dehydrogenase) ]			0.000269034		2	2	2	2	1	1	1	2	1	2	2	2	2	2	2	1	2	2	2	1	2	0	2	0		11	10	10	11	10	9	10
3836	Q88QR7	Anthranilate phosphoribosyltransferase, EC 2.4.2.18	184829346			37245	349		1	Q88QR7	37245	349	Anthranilate phosphoribosyltransferase, EC 2.4.2.18			0.000269034		10	10	10	10	10	11	10	10	10	12	10	12	10	10	10	10	10	10	10	10	10	10	10	10		10	10	10	10	10	11	10
2253	Q88JR1	Aminotransferase, class III	184814250			50854	460		1	Q88JR1	50854	460	Aminotransferase, class III			0.000269034		8	10	10	10	10	11	10	10	9	9	10	10	10	9	10	9	7	7	6	8	7	6	6	7		8	10	10	10	10	11	10
882	Q88DE5	Putative Iron ABC transporter, periplasmic iron-binding protein	184596220			36800	337		1	Q88DE5	36800	337	Putative Iron ABC transporter, periplasmic iron-binding protein			0.000269034		16	16	16	16	15	16	14	14	16	14	15	14	16	15	15	16	13	15	14	13	12	13	11	12		16	16	16	16	15	16	14
854	Q88DB5	DNA topoisomerase 4 subunit A, EC 5.6.2.2 (Topoisomerase IV subunit A)	184373190			83182	752		1	Q88DB5	83182	752	DNA topoisomerase 4 subunit A, EC 5.6.2.2 (Topoisomerase IV subunit A)			0.000269034		28	28	28	26	25	27	25	25	28	28	27	29	23	25	25	28	23	25	23	24	23	25	25	23		29	29	29	27	26	28	26
2520	Q88KV9	Polyamine:pyruvate transaminase	184123424			49627	452		1	Q88KV9	49627	452	Polyamine:pyruvate transaminase			0.000269034		8	7	8	8	8	8	8	8	8	11	9	10	8	9	10	8	7	7	8	8	6	6	6	7		8	7	8	8	8	8	8
1570	Q88GB1	3,4-dihydroxy-2-butanone 4-phosphate synthase, DHBP synthase, EC 4.1.99.12	184093620			40542	373		2	Q88GB1;Q88QH7	40542;39947	373;369	3,4-dihydroxy-2-butanone 4-phosphate synthase, DHBP synthase, EC 4.1.99.12;3,4-dihydroxy-2-butanone 4-phosphate synthase, DHBP synthase, EC 4.1.99.12			0.000269034		0	0	0	0	0	0	0	0	0	0	0	0	0	0	0	0	0	0	0	0	0	0	0	0		1	1	1	1	1	1	1
1545	Q88G04	Putative inner membrane peptidase, EC 3.4.21.-	184028340			37502	339		1	Q88G04	37502	339	Putative inner membrane peptidase, EC 3.4.21.-			0.000269034		18	17	16	17	17	17	17	17	16	17	16	18	17	17	18	17	16	16	16	16	15	16	14	16		18	17	16	17	17	17	17
823	Q88D78	Putative peptidase, TldD/PmbA family	184003450			52198	480		1	Q88D78	52198	480	Putative peptidase, TldD/PmbA family			0.000269034		19	19	19	19	20	21	20	19	20	23	20	22	20	20	21	20	15	17	15	17	17	17	16	17		19	19	19	19	20	21	20
1217	Q88EI4	N-succinylglutamate 5-semialdehyde dehydrogenase, EC 1.2.1.71 (Succinylglutamic semialdehyde dehydrogenase, SGSD)	183879410			51330	487		1	Q88EI4	51330	487	N-succinylglutamate 5-semialdehyde dehydrogenase, EC 1.2.1.71 (Succinylglutamic semialdehyde dehydrogenase, SGSD)			0.000269034		10	11	11	11	10	10	10	10	11	11	10	10	11	10	10	11	11	11	11	11	11	10	11	11		10	11	11	11	10	10	10
1076	Q88E11	Zinc metalloprotease	183689380			34400	316		1	Q88E11	34400	316	Zinc metalloprotease			0.000269034		6	7	7	7	8	8	7	7	8	9	8	9	8	8	7	8	7	7	7	7	7	7	7	7		6	7	7	7	8	8	7
3261	Q88NM6	DNA-binding response regulator	1.83629e+08			26052	232		1	Q88NM6	26052	232	DNA-binding response regulator			0.000269034		3	5	5	6	5	5	5	5	5	5	5	5	5	5	5	5	5	5	5	5	3	2	2	1		3	5	5	6	5	5	5
791	Q88D44	Adenosylmethionine-8-amino-7-oxononanoate aminotransferase, EC 2.6.1.62 (7,8-diamino-pelargonic acid aminotransferase, DAPA AT, DAPA aminotransferase) (7,8-diaminononanoate synthase, DANS) (Diaminopelargonic acid synthase)	182991950			52453	468		1	Q88D44	52453	468	Adenosylmethionine-8-amino-7-oxononanoate aminotransferase, EC 2.6.1.62 (7,8-diamino-pelargonic acid aminotransferase, DAPA AT, DAPA aminotransferase) (7,8-diaminononanoate synthase, DANS) (Diaminopelargonic acid synthase)			0.000269034		19	19	19	18	19	20	19	19	20	22	19	22	18	18	18	19	14	14	13	15	14	13	14	12		19	19	19	18	19	20	19
3219	Q88NH8	Quinolinate synthase, EC 2.5.1.72	182570660			38417	352		1	Q88NH8	38417	352	Quinolinate synthase, EC 2.5.1.72			0.000269034		7	8	8	8	8	8	7	8	8	9	8	9	7	8	8	8	7	8	8	8	8	8	8	8		9	10	10	10	10	10	9
3943	Q88R41	Imidazole glycerol phosphate synthase subunit HisF, EC 4.3.2.10 (IGP synthase cyclase subunit) (IGP synthase subunit HisF) (ImGP synthase subunit HisF, IGPS subunit HisF)	182357510			27131	256		1	Q88R41	27131	256	Imidazole glycerol phosphate synthase subunit HisF, EC 4.3.2.10 (IGP synthase cyclase subunit) (IGP synthase subunit HisF) (ImGP synthase subunit HisF, IGPS subunit HisF)			0.000269034		12	13	12	12	12	12	12	12	12	14	12	14	12	13	14	12	10	10	11	10	10	10	9	10		12	13	12	12	12	12	12
562	Q88CC9	Amidohydro_3 domain-containing protein	182322730			72743	660		1	Q88CC9	72743	660	Amidohydro_3 domain-containing protein			0.000269034		25	26	27	26	29	28	29	29	29	29	29	29	29	28	29	29	25	27	25	26	28	27	28	28		25	26	27	26	29	28	29
1034	Q88DW6	Acetyl-coenzyme A synthetase 2, AcCoA synthetase 2, Acs 2, EC 6.2.1.1 (Acetate--CoA ligase 2) (Acyl-activating enzyme 2)	181501950			71251	644		1	Q88DW6	71251	644	Acetyl-coenzyme A synthetase 2, AcCoA synthetase 2, Acs 2, EC 6.2.1.1 (Acetate--CoA ligase 2) (Acyl-activating enzyme 2)			0.000269034		19	20	21	22	21	25	24	23	23	27	23	27	21	23	21	22	23	23	23	23	24	23	24	24		19	20	21	22	21	25	24
2117	Q88IZ6	Uncharacterized protein	180999460			46020	426		1	Q88IZ6	46020	426	Uncharacterized protein			0.000269034		9	8	9	8	12	11	11	11	12	11	12	12	11	11	10	12	10	10	10	10	11	10	11	11		9	8	9	8	12	11	11
3001	Q88MR4	Phosphoenolpyruvate carboxylase, PEPC, PEPCase, EC 4.1.1.31	180898580			96964	875		1	Q88MR4	96964	875	Phosphoenolpyruvate carboxylase, PEPC, PEPCase, EC 4.1.1.31			0.000269034		43	47	48	48	46	45	46	47	47	48	47	49	47	48	49	48	44	47	44	45	43	39	41	41		43	47	48	48	46	45	46
745	Q88CZ7	Histidine ammonia-lyase, Histidase, EC 4.3.1.3	180297520			53748	510		1	Q88CZ7	53748	510	Histidine ammonia-lyase, Histidase, EC 4.3.1.3			0.000269034		20	19	20	20	20	21	20	20	19	21	20	22	19	19	19	19	18	17	17	17	18	18	17	18		20	19	20	20	20	21	20
2443	Q88KI2	Putative Acyl-CoA thioesterase II	179732540			28745	265		1	Q88KI2	28745	265	Putative Acyl-CoA thioesterase II			0.000269034		12	12	12	13	13	15	13	13	14	15	14	15	13	13	14	13	10	11	12	11	11	11	11	11		12	12	12	13	13	15	13
2493	Q88KT1	Phosphonoacetaldehyde hydrolase, Phosphonatase, EC 3.11.1.1 (Phosphonoacetaldehyde phosphonohydrolase)	179674683			30051	275		1	Q88KT1	30051	275	Phosphonoacetaldehyde hydrolase, Phosphonatase, EC 3.11.1.1 (Phosphonoacetaldehyde phosphonohydrolase)			0.000269034		7	7	6	6	7	8	7	7	7	9	7	9	7	7	7	7	6	7	6	6	5	6	6	6		7	7	6	6	7	8	7
2656	Q88LD3	Putative enzyme, EC 1.-.-.-	179104610			27212	257		1	Q88LD3	27212	257	Putative enzyme, EC 1.-.-.-			0.000269034		11	11	11	11	11	13	11	11	11	13	11	13	11	10	11	11	7	9	8	7	8	6	6	7		11	11	11	11	11	13	11
4058	Q88RJ6	Alginate biosynthesis transcriptional regulatory protein AlgB	178484620			49605	448		1	Q88RJ6	49605	448	Alginate biosynthesis transcriptional regulatory protein AlgB			0.000269034		17	19	18	16	16	15	16	16	16	20	16	18	18	18	18	19	17	17	15	14	16	13	16	15		17	19	18	16	16	15	16
1719	Q88GY1	Multidrug efflux transport system-putative membrane fusion protein	178394600			46469	435		1	Q88GY1	46469	435	Multidrug efflux transport system-putative membrane fusion protein			0.000269034		18	18	18	18	18	18	17	18	18	17	18	18	18	18	16	17	17	18	17	18	17	17	17	17		18	18	18	18	18	18	17
687	Q88CS7	tRNA (guanine-N(7)-)-methyltransferase, EC 2.1.1.33 (tRNA (guanine(46)-N(7))-methyltransferase) (tRNA(m7G46)-methyltransferase)	178053990			27203	240		1	Q88CS7	27203	240	tRNA (guanine-N(7)-)-methyltransferase, EC 2.1.1.33 (tRNA (guanine(46)-N(7))-methyltransferase) (tRNA(m7G46)-methyltransferase)			0.000269034		6	8	8	8	7	8	8	7	7	10	7	10	7	7	9	8	5	5	5	5	6	4	5	5		6	8	8	8	7	8	8
3438	Q88PB8	Aspartyl/glutamyl-tRNA(Asn/Gln) amidotransferase subunit C, Asp/Glu-ADT subunit C, EC 6.3.5.-	177970660			10392	95		1	Q88PB8	10392	95	Aspartyl/glutamyl-tRNA(Asn/Gln) amidotransferase subunit C, Asp/Glu-ADT subunit C, EC 6.3.5.-			0.000269034		3	3	3	3	3	3	3	3	3	3	3	3	3	3	3	3	3	3	3	3	3	3	3	3		3	3	3	3	3	3	3
2661	Q88LD8	Dihydrofolate synthase/folylpolyglutamate synthase, EC 6.3.2.12 (Folylpoly-gamma-glutamate synthetase-dihydrofolate synthetase) (Folylpolyglutamate synthetase)	177856500			46896	436		1	Q88LD8	46896	436	Dihydrofolate synthase/folylpolyglutamate synthase, EC 6.3.2.12 (Folylpoly-gamma-glutamate synthetase-dihydrofolate synthetase) (Folylpolyglutamate synthetase)			0.000269034		14	12	14	13	13	15	14	13	13	18	13	15	12	10	12	11	9	9	9	9	9	10	9	9		14	12	14	13	13	15	14
3485	Q88PH8	Peptide chain release factor 3, RF-3	177381790			59713	527		1	Q88PH8	59713	527	Peptide chain release factor 3, RF-3			0.000269034		20	21	21	21	20	20	20	19	19	22	21	24	21	19	21	21	15	17	17	16	17	16	16	16		23	24	24	24	23	23	23
1931	Q88I16	Aminopyrimidine aminohydrolase, EC 3.5.99.2	177267230			24300	219		1	Q88I16	24300	219	Aminopyrimidine aminohydrolase, EC 3.5.99.2			0.000269034		9	9	10	9	9	9	9	9	9	10	10	10	10	10	10	10	9	9	9	9	9	9	9	9		9	9	10	9	9	9	9
1156	Q88EB0	SnoaL-like domain-containing protein	177095049			15861	141		1	Q88EB0	15861	141	SnoaL-like domain-containing protein			0.000269034		2	2	3	2	5	4	5	4	5	6	5	5	5	4	5	4	3	3	3	3	3	3	3	3		2	2	3	2	5	4	5
656	Q88CN9	Thymidylate synthase, TS, TSase, EC 2.1.1.45	177087870			36772	323		1	Q88CN9	36772	323	Thymidylate synthase, TS, TSase, EC 2.1.1.45			0.000269034		16	16	15	16	16	17	16	16	16	17	16	17	16	16	17	15	16	17	16	16	16	14	15	15		16	16	15	16	16	17	16
1271	Q88EX9	Cytochrome c-type biogenesis protein CcmE (Cytochrome c maturation protein E) (Heme chaperone CcmE)	176891730			16115	151		1	Q88EX9	16115	151	Cytochrome c-type biogenesis protein CcmE (Cytochrome c maturation protein E) (Heme chaperone CcmE)			0.000269034		8	8	8	8	8	8	8	8	8	8	8	8	8	8	8	8	8	8	8	8	8	8	8	8		8	8	8	8	8	8	8
3599	Q88PX3	Conserved hypothetical TPR repeat protein	176750970			63995	573		1	Q88PX3	63995	573	Conserved hypothetical TPR repeat protein			0.000269034		30	30	30	31	31	32	30	31	31	33	31	32	29	31	32	30	30	29	29	31	27	27	26	27		31	31	31	32	32	33	31
1146	Q88E96	Asp_Arg_Hydrox domain-containing protein	176631780			35846	311		1	Q88E96	35846	311	Asp_Arg_Hydrox domain-containing protein			0.000269034		14	14	14	14	15	19	15	15	15	19	15	19	15	15	16	14	13	14	13	14	14	14	13	14		14	14	14	14	15	19	15
2762	Q88LR3	Phospho-2-dehydro-3-deoxyheptonate aldolase, EC 2.5.1.54	176563090			49706	448		1	Q88LR3	49706	448	Phospho-2-dehydro-3-deoxyheptonate aldolase, EC 2.5.1.54			0.000269034		20	22	21	21	21	22	23	24	22	25	23	24	21	21	23	23	22	21	19	19	16	18	18	19		20	22	21	21	21	22	23
2870	Q88M44	Probable M18 family aminopeptidase 2, EC 3.4.11.-	176340150			46996	429		1	Q88M44	46996	429	Probable M18 family aminopeptidase 2, EC 3.4.11.-			0.000269034		16	16	15	16	16	17	16	16	16	20	15	19	15	16	19	16	15	15	14	15	12	13	14	13		16	16	15	16	16	17	16
2516	Q88KV5	Putative Formate dehydrogenase, beta subunit	175986920			55160	525		1	Q88KV5	55160	525	Putative Formate dehydrogenase, beta subunit			0.000269034		12	12	11	11	13	16	12	14	15	18	14	18	14	15	15	15	13	15	12	14	11	11	12	13		12	12	11	11	13	16	12
3915	Q88R09	Sarcosine oxidase subunit alpha, EC 1.5.3.1	175952691			109176	1004		1	Q88R09	109176	1004	Sarcosine oxidase subunit alpha, EC 1.5.3.1			0.000269034		35	38	37	35	42	43	40	43	41	44	41	44	38	39	39	39	32	38	30	34	30	24	26	28		35	38	37	35	42	43	40
3572	Q88PT6	Glycerate dehydrogenase	174854555			34094	321		1	Q88PT6	34094	321	Glycerate dehydrogenase			0.000269034		12	12	12	13	12	14	12	13	13	15	13	15	12	13	15	13	12	13	11	12	11	10	11	10		12	12	12	13	12	14	12
4111	Q88RR1	Peptide deformylase 1, PDF 1, EC 3.5.1.88 (Polypeptide deformylase 1)	174786360			19410	168		1	Q88RR1	19410	168	Peptide deformylase 1, PDF 1, EC 3.5.1.88 (Polypeptide deformylase 1)			0.000269034		6	6	6	6	6	6	6	6	6	6	6	6	6	6	6	6	5	6	5	5	4	4	5	4		6	6	6	6	6	6	6
2758	Q88LQ9	Thiopurine S-methyltransferase, EC 2.1.1.67 (Thiopurine methyltransferase)	174762870			24365	216		1	Q88LQ9	24365	216	Thiopurine S-methyltransferase, EC 2.1.1.67 (Thiopurine methyltransferase)			0.000269034		8	8	9	8	9	13	10	8	9	13	9	12	9	8	11	9	8	9	8	8	8	8	7	8		8	8	9	8	9	13	10
2132	Q88J22	Alcohol dehydrogenase, zinc-containing	174484760			36735	340		1	Q88J22	36735	340	Alcohol dehydrogenase, zinc-containing			0.000269034		8	8	8	9	9	12	9	9	9	11	9	12	9	9	10	9	9	9	8	8	7	8	7	8		8	8	8	9	9	12	9
1256	Q88EP9	Dihydrolipoyl dehydrogenase, EC 1.8.1.4	173990760			48201	459		1	Q88EP9	48201	459	Dihydrolipoyl dehydrogenase, EC 1.8.1.4			0.000269034		15	13	15	15	14	18	15	15	15	19	15	19	15	15	16	15	12	12	12	13	12	12	10	12		15	13	15	15	14	18	15
2512	Q88KV1	tRNA 2-(methylsulfanyl)-N(6)-isopentenyladenosine(37) hydroxylase, EC 1.14.99.69 (2-methylthio-N6-isopentenyladenosine(37)-tRNA monooxygenase) (tRNA-(ms[2]io[6]A37)-hydroxylase)	173513407			23031	205		1	Q88KV1	23031	205	tRNA 2-(methylsulfanyl)-N(6)-isopentenyladenosine(37) hydroxylase, EC 1.14.99.69 (2-methylthio-N6-isopentenyladenosine(37)-tRNA monooxygenase) (tRNA-(ms[2]io[6]A37)-hydroxylase)			0.000269034		10	11	10	10	10	7	10	9	10	10	11	10	10	10	11	10	9	9	9	8	7	7	6	6		10	11	10	10	10	7	10
3059	Q88MY7	Elongation factor 4, EF-4, EC 3.6.5.n1 (Ribosomal back-translocase LepA)	173449540			66117	599		1	Q88MY7	66117	599	Elongation factor 4, EF-4, EC 3.6.5.n1 (Ribosomal back-translocase LepA)			0.000269034		19	23	20	21	18	23	20	20	22	22	21	23	18	20	20	18	18	18	17	20	18	16	19	20		19	23	20	21	18	23	20
1998	Q88IA5	Uncharacterized protein	173280750			25945	240		1	Q88IA5	25945	240	Uncharacterized protein			0.000269034		16	17	16	16	16	14	16	17	11	14	12	15	16	14	16	17	14	16	15	14	13	13	16	16		16	17	16	16	16	14	16
2914	Q88MB3	Putative Dehydrogenase subunit	173002821			81020	752		1	Q88MB3	81020	752	Putative Dehydrogenase subunit			0.000269034		11	12	15	14	22	26	22	22	19	22	18	27	22	14	20	21	19	9	19	20	18	19	22	21		11	12	15	14	22	26	22
586	Q88CG4	Polyphosphate kinase, EC 2.7.4.1 (ATP-polyphosphate phosphotransferase) (Polyphosphoric acid kinase)	172982180			81732	727		1	Q88CG4	81732	727	Polyphosphate kinase, EC 2.7.4.1 (ATP-polyphosphate phosphotransferase) (Polyphosphoric acid kinase)			0.000269034		32	34	34	33	32	33	33	35	31	37	33	37	33	34	35	35	30	31	30	35	30	31	29	31		32	34	34	33	32	33	33
1488	Q88FR9	tRNA-specific 2-thiouridylase MnmA, EC 2.8.1.13	172903670			41489	374		1	Q88FR9	41489	374	tRNA-specific 2-thiouridylase MnmA, EC 2.8.1.13			0.000269034		14	13	12	12	13	15	13	13	14	15	13	15	13	14	15	13	13	14	13	13	13	13	13	12		14	14	12	12	13	16	13
1656	Q88GN0	DNA helicase-related protein	172794960			245280	2207		1	Q88GN0	245280	2207	DNA helicase-related protein			0.000269034		70	75	79	75	86	96	86	91	85	96	84	95	86	83	83	86	81	85	79	81	77	80	78	83		70	75	79	75	86	96	86
1124	Q88E72	Putative Cystathionine gamma-synthase	172357390			42504	393		1	Q88E72	42504	393	Putative Cystathionine gamma-synthase			0.000269034		7	8	7	7	7	9	7	7	7	10	7	10	7	7	7	7	7	7	7	6	7	7	7	7		7	8	7	7	7	9	7
2382	Q88KA9	Uncharacterized protein	172149788			8916	80		1	Q88KA9	8916	80	Uncharacterized protein			0.000269034		4	4	4	4	5	6	5	5	5	6	5	6	5	5	5	5	5	5	5	5	5	5	5	5		4	4	4	4	5	6	5
1510	Q88FU4	Uncharacterized protein	172140170			76260	682		1	Q88FU4	76260	682	Uncharacterized protein			0.000269034		37	37	37	36	34	38	34	35	32	35	33	39	34	34	36	36	34	33	33	36	30	32	30	32		37	37	37	36	34	38	34
860	Q88DC1	HDOD domain-containing protein	171984900			57678	511		1	Q88DC1	57678	511	HDOD domain-containing protein			0.000269034		18	19	18	18	20	22	19	20	21	23	19	23	19	21	18	20	18	19	17	18	17	17	17	17		18	19	18	18	20	22	19
2917	Q88MB6	Uncharacterized protein	171707430			20470	179		1	Q88MB6	20470	179	Uncharacterized protein			0.000269034		9	9	9	9	8	8	8	8	8	8	6	7	8	8	8	9	8	8	7	8	7	9	8	8		9	9	9	9	8	8	8
1693	Q88GU5	Putative Isoquinoline 1-oxidoreductase, beta subunit	171450110			80889	751		1	Q88GU5	80889	751	Putative Isoquinoline 1-oxidoreductase, beta subunit			0.000269034		28	28	27	27	34	32	34	33	34	34	34	35	33	33	33	34	28	29	30	29	30	31	29	31		28	28	27	27	34	32	34
844	Q88DA4	Outer membrane efflux protein	171362520			52637	477		1	Q88DA4	52637	477	Outer membrane efflux protein			0.000269034		25	27	26	26	26	28	28	29	29	29	29	29	29	29	29	28	29	28	28	28	28	27	27	27		25	27	26	26	26	28	28
1714	Q88GX4	Amino acid ABC transporter, periplasmic binding protein	171048390			27259	250		1	Q88GX4	27259	250	Amino acid ABC transporter, periplasmic binding protein			0.000269034		10	10	13	10	13	12	13	13	12	13	13	13	12	12	15	13	8	12	12	12	9	10	8	7		10	10	13	10	13	12	13
1596	Q88GE9	Putative sarcosine oxidase, EC 1.5.3.1	170783794			41165	382		1	Q88GE9	41165	382	Putative sarcosine oxidase, EC 1.5.3.1			0.000269034		16	17	17	16	17	20	16	16	18	21	16	20	17	17	18	17	13	13	15	14	11	14	13	12		16	17	17	16	17	20	16
1287	Q88F01	Tartronate semialdehyde reductase, EC 1.1.1.60	170641480			30864	297		1	Q88F01	30864	297	Tartronate semialdehyde reductase, EC 1.1.1.60			0.000269034		11	10	11	11	11	9	10	11	11	11	11	11	11	11	11	11	9	10	9	9	10	8	9	9		11	10	11	11	11	9	10
2092	Q88IV9	Exodeoxyribonuclease III / apurinic/apyrimidinic endodeoxyribonuclease VI, EC 3.1.11.2	170515940			30951	270		1	Q88IV9	30951	270	Exodeoxyribonuclease III / apurinic/apyrimidinic endodeoxyribonuclease VI, EC 3.1.11.2			0.000269034		14	14	14	14	14	14	13	14	14	14	14	14	13	14	14	14	13	13	12	13	12	14	12	13		16	16	16	16	16	17	15
123	A0A140FWU0	Uncharacterized protein	170413270			21352	191		1	A0A140FWU0	21352	191	Uncharacterized protein			0.000269034		10	9	9	9	9	11	9	9	9	11	8	11	9	9	10	9	7	10	7	8	6	7	7	8		10	9	9	9	9	11	9
3421	Q88P96	3-deoxy-D-manno-octulosonate 8-phosphate phosphatase KdsC, EC 3.1.3.45 (KDO 8-P phosphatase)	170351860			18867	174		1	Q88P96	18867	174	3-deoxy-D-manno-octulosonate 8-phosphate phosphatase KdsC, EC 3.1.3.45 (KDO 8-P phosphatase)			0.000269034		8	9	8	9	8	9	8	8	8	9	8	8	8	8	8	8	9	8	9	8	9	8	7	9		8	9	8	9	8	9	8
995	Q88DS0	Putative N-methylproline demethylase, EC 1.-.-.-	169857122			75216	678		1	Q88DS0	75216	678	Putative N-methylproline demethylase, EC 1.-.-.-			0.000269034		31	30	34	34	34	36	33	34	36	39	36	39	35	36	35	36	32	33	32	33	29	29	29	29		31	30	34	34	34	36	33
495	Q88C54	Phosphate-binding protein	169403440			34955	332		1	Q88C54	34955	332	Phosphate-binding protein			0.000269034		11	12	13	12	13	12	13	13	13	13	13	13	13	13	13	13	11	12	11	11	9	11	10	10		11	12	13	12	13	12	13
3314	Q88NU6	Acyl-homoserine lactone acylase QuiP, AHL acylase QuiP, Acyl-HSL acylase QuiP, EC 3.5.1.97 [Cleaved into: Acyl-homoserine lactone acylase QuiP subunit alpha, Acyl-HSL acylase QuiP subunit alpha	169165500			88729	813		1	Q88NU6	88729	813	Acyl-homoserine lactone acylase QuiP, AHL acylase QuiP, Acyl-HSL acylase QuiP, EC 3.5.1.97 [Cleaved into: Acyl-homoserine lactone acylase QuiP subunit alpha, Acyl-HSL acylase QuiP subunit alpha; Acyl-homoserine lactone acylase QuiP subunit beta, Acyl-HSL acylase QuiP subunit beta ]			0.000269034		36	34	36	36	36	36	37	37	36	37	37	36	36	36	36	36	35	37	33	36	37	35	37	36		36	34	36	36	36	36	37
3740	Q88QG6	Farnesyl diphosphate synthase, EC 2.5.1.1, EC 2.5.1.10	169154150			31353	295		1	Q88QG6	31353	295	Farnesyl diphosphate synthase, EC 2.5.1.1, EC 2.5.1.10			0.000269034		8	9	8	7	7	9	8	8	8	10	8	9	8	8	9	8	8	8	8	8	7	8	8	8		8	9	8	7	7	9	8
331	P30136	Phosphomethylpyrimidine synthase, EC 4.1.99.17 (Hydroxymethylpyrimidine phosphate synthase, HMP-P synthase, HMP-phosphate synthase, HMPP synthase) (Thiamine biosynthesis protein ThiC)	168969990			70850	631		2	P30136;Q88DA5	70850;69727	631;626	Phosphomethylpyrimidine synthase, EC 4.1.99.17 (Hydroxymethylpyrimidine phosphate synthase, HMP-P synthase, HMP-phosphate synthase, HMPP synthase) (Thiamine biosynthesis protein ThiC);Phosphomethylpyrimidine synthase, EC 4.1.99.17 (Hydroxymethylpyrimidine phosphate synthase, HMP-P synthase, HMP-phosphate synthase, HMPP synthase) (Thiamine biosynthesis protein ThiC)			0.000269034		0	0	0	0	0	0	0	0	0	0	0	0	0	0	0	0	0	0	0	0	0	0	0	0		4	5	5	4	3	6	3
955	Q88DM4	Octanoyltransferase, EC 2.3.1.181 (Lipoate-protein ligase B) (Lipoyl/octanoyl transferase) (Octanoyl-[acyl-carrier-protein]-protein N-octanoyltransferase)	168719180			23689	216		1	Q88DM4	23689	216	Octanoyltransferase, EC 2.3.1.181 (Lipoate-protein ligase B) (Lipoyl/octanoyl transferase) (Octanoyl-[acyl-carrier-protein]-protein N-octanoyltransferase)			0.000269034		5	4	5	5	6	6	6	6	6	6	6	5	6	5	5	5	5	6	4	4	5	5	5	4		5	4	5	5	6	6	6
763	Q88D15	Phosphoribosyl-AMP cyclohydrolase, PRA-CH, EC 3.5.4.19	168657380			15007	130		1	Q88D15	15007	130	Phosphoribosyl-AMP cyclohydrolase, PRA-CH, EC 3.5.4.19			0.000269034		7	7	8	8	7	8	7	7	7	8	7	8	7	7	7	7	7	6	7	7	6	6	6	6		7	7	8	8	7	8	7
1999	Q88IA6	Uncharacterized protein	167887490			50034	447		1	Q88IA6	50034	447	Uncharacterized protein			0.000269034		7	8	7	6	6	8	6	6	6	9	6	8	7	7	8	7	6	6	6	6	6	6	6	6		7	8	7	6	6	8	6
2446	Q88KI5	PNPLA domain-containing protein	167861780			38234	348		1	Q88KI5	38234	348	PNPLA domain-containing protein			0.000269034		11	10	11	10	12	12	12	12	12	12	12	12	11	12	12	12	11	11	11	11	10	11	10	11		11	10	11	10	12	12	12
171	P0A0Z9	Amino-acid acetyltransferase, EC 2.3.1.1 (N-acetylglutamate synthase, AGS, NAGS)	167789730			47440	432		1	P0A0Z9	47440	432	Amino-acid acetyltransferase, EC 2.3.1.1 (N-acetylglutamate synthase, AGS, NAGS)			0.000269034		17	18	17	17	17	19	17	17	17	20	17	20	17	17	19	17	14	17	14	15	15	14	12	14		17	18	17	17	17	19	17
2515	Q88KV4	Formate dehydrogenase, EC 1.17.1.9	167680611			104886	960		1	Q88KV4	104886	960	Formate dehydrogenase, EC 1.17.1.9			0.000269034		24	17	20	17	30	30	30	31	34	39	32	39	32	32	34	32	30	33	30	31	20	19	21	21		24	17	21	17	31	30	31
2972	Q88MH4	1-deoxy-D-xylulose 5-phosphate reductoisomerase, DXP reductoisomerase, EC 1.1.1.267 (1-deoxyxylulose-5-phosphate reductoisomerase) (2-C-methyl-D-erythritol 4-phosphate synthase)	167608200			42789	400		1	Q88MH4	42789	400	1-deoxy-D-xylulose 5-phosphate reductoisomerase, DXP reductoisomerase, EC 1.1.1.267 (1-deoxyxylulose-5-phosphate reductoisomerase) (2-C-methyl-D-erythritol 4-phosphate synthase)			0.000269034		7	8	8	9	9	10	9	7	8	10	8	10	8	9	8	8	7	7	7	7	6	8	7	7		7	8	8	9	9	10	9
3917	Q88R11	Sarcosine oxidase subunit beta, EC 1.5.3.1	167514363			45253	416		1	Q88R11	45253	416	Sarcosine oxidase subunit beta, EC 1.5.3.1			0.000269034		13	15	15	13	15	16	15	16	17	19	16	18	15	18	15	17	11	13	11	10	7	6	7	8		13	15	15	13	15	16	15
1307	Q88F25	DNA ligase, EC 6.5.1.2 (Polydeoxyribonucleotide synthase [NAD(+)])	166880600			84113	776		1	Q88F25	84113	776	DNA ligase, EC 6.5.1.2 (Polydeoxyribonucleotide synthase [NAD(+)])			0.000269034		32	33	33	32	32	36	31	31	35	39	31	39	33	32	35	32	30	33	31	32	33	29	31	32		32	33	33	32	32	36	31
1035	Q88DW7	Glucose-6-phosphate isomerase 2, GPI 2, EC 5.3.1.9 (Phosphoglucose isomerase 2, PGI 2) (Phosphohexose isomerase 2, PHI 2)	166760230			61455	554		1	Q88DW7	61455	554	Glucose-6-phosphate isomerase 2, GPI 2, EC 5.3.1.9 (Phosphoglucose isomerase 2, PGI 2) (Phosphohexose isomerase 2, PHI 2)			0.000269034		3	2	3	3	2	2	2	2	3	3	2	3	3	3	3	3	2	2	2	2	2	2	2	2		3	2	3	3	2	2	2
1198	Q88EG3	Putative enzyme	166644129			11776	110		1	Q88EG3	11776	110	Putative enzyme			0.000269034		1	2	1	1	1	2	1	1	1	2	1	2	1	1	2	1	1	1	1	1	1	1	1	1		1	2	1	1	1	2	1
2959	Q88MG0	2-dehydro-3-deoxyphosphooctonate aldolase 1, EC 2.5.1.55 (3-deoxy-D-manno-octulosonic acid 8-phosphate synthase 1) (KDO-8-phosphate synthase 1, KDO 8-P synthase 1, KDOPS 1) (Phospho-2-dehydro-3-deoxyoctonate aldolase 1)	165907450			31034	281		1	Q88MG0	31034	281	2-dehydro-3-deoxyphosphooctonate aldolase 1, EC 2.5.1.55 (3-deoxy-D-manno-octulosonic acid 8-phosphate synthase 1) (KDO-8-phosphate synthase 1, KDO 8-P synthase 1, KDOPS 1) (Phospho-2-dehydro-3-deoxyoctonate aldolase 1)			0.000269034		16	17	17	17	17	19	18	18	18	19	17	19	17	17	19	17	16	18	15	16	14	14	15	14		16	17	17	17	17	19	18
1982	Q88I78	3-oxoadipate CoA-transferase, EC 2.8.3.6	165883270			23239	218		1	Q88I78	23239	218	3-oxoadipate CoA-transferase, EC 2.8.3.6			0.000269034		5	5	5	5	5	6	5	5	5	6	4	6	5	5	5	5	4	4	5	5	4	4	4	3		5	5	5	5	5	6	5
2815	Q88LY2	Uncharacterized protein	165339430			48715	480		1	Q88LY2	48715	480	Uncharacterized protein			0.000269034		5	5	5	5	4	4	4	4	4	5	5	5	4	4	4	5	4	4	4	4	4	4	4	4		5	5	5	5	4	4	4
4108	Q88RQ6	Oxygen-dependent coproporphyrinogen-III oxidase, CPO, Coprogen oxidase, Coproporphyrinogenase, EC 1.3.3.3	165156700			34393	303		1	Q88RQ6	34393	303	Oxygen-dependent coproporphyrinogen-III oxidase, CPO, Coprogen oxidase, Coproporphyrinogenase, EC 1.3.3.3			0.000269034		11	12	13	11	12	12	11	11	11	14	13	13	12	10	11	11	12	13	12	13	10	9	10	9		11	12	13	11	12	12	11
3472	Q88PG4	Uncharacterized protein	164799270			25634	238		1	Q88PG4	25634	238	Uncharacterized protein			0.000269034		12	12	12	12	12	12	12	12	12	12	12	12	12	12	12	11	11	10	11	11	11	10	11	11		12	12	12	12	12	12	12
3853	Q88QT5	4-hydroxythreonine-4-phosphate dehydrogenase, EC 1.1.1.262 (4-(phosphohydroxy)-L-threonine dehydrogenase)	164329815			34953	329		1	Q88QT5	34953	329	4-hydroxythreonine-4-phosphate dehydrogenase, EC 1.1.1.262 (4-(phosphohydroxy)-L-threonine dehydrogenase)			0.000269034		9	9	10	10	10	11	9	9	9	13	9	12	10	9	9	10	8	10	9	9	8	8	8	7		9	9	10	10	10	11	9
311	P22256	4-aminobutyrate aminotransferase GabT, EC 2.6.1.19 (5-aminovalerate transaminase, EC 2.6.1.48) (GABA aminotransferase, GABA-AT) (Gamma-amino-N-butyrate transaminase, GABA transaminase) (Glutamate:succinic semialdehyde transaminase) (L-AIBAT)	164039370			45775	426		2	P22256;Q88RB9	45775;44824	426;425	4-aminobutyrate aminotransferase GabT, EC 2.6.1.19 (5-aminovalerate transaminase, EC 2.6.1.48) (GABA aminotransferase, GABA-AT) (Gamma-amino-N-butyrate transaminase, GABA transaminase) (Glutamate:succinic semialdehyde transaminase) (L-AIBAT);5-aminovalerate aminotransferase DavT, EC 2.6.1.48 (5-aminovalerate transaminase) (Delta-aminovalerate aminotransferase)			0.000269034		0	0	0	0	0	0	0	0	0	0	0	0	0	0	0	0	0	0	0	0	0	0	0	0		1	1	1	1	2	3	2
2383	Q88KB0	Uncharacterized protein	164032000			16877	160		1	Q88KB0	16877	160	Uncharacterized protein			0.000269034		8	8	9	9	9	7	9	9	9	9	9	9	8	8	9	8	7	7	7	7	6	6	6	6		8	8	9	9	9	7	9
811	Q88D66	Putative Lipoprotein	163411540			11706	109		1	Q88D66	11706	109	Putative Lipoprotein			0.000269034		3	3	3	3	3	4	3	3	3	4	3	4	3	3	3	3	3	2	3	2	2	2	3	3		3	3	3	3	3	4	3
3146	Q88N86	Ribosomal RNA small subunit methyltransferase I, EC 2.1.1.198 (16S rRNA 2'-O-ribose C1402 methyltransferase) (rRNA (cytidine-2'-O-)-methyltransferase RsmI)	163184310			31389	294		1	Q88N86	31389	294	Ribosomal RNA small subunit methyltransferase I, EC 2.1.1.198 (16S rRNA 2'-O-ribose C1402 methyltransferase) (rRNA (cytidine-2'-O-)-methyltransferase RsmI)			0.000269034		12	12	12	12	12	14	12	13	12	14	12	14	12	12	13	12	12	12	12	12	12	12	12	12		12	12	12	12	12	14	12
2968	Q88MH0	UDP-3-O-acylglucosamine N-acyltransferase, EC 2.3.1.191	163172630			36485	351		1	Q88MH0	36485	351	UDP-3-O-acylglucosamine N-acyltransferase, EC 2.3.1.191			0.000269034		13	13	14	14	14	14	14	13	12	15	14	15	12	13	13	13	12	12	12	11	12	14	14	13		13	13	14	14	14	14	14
2686	Q88LG8	Putative dGMP, dTMP, dhydroxyCMP kinase, EC 2.7.4.13	163086210			30146	267		1	Q88LG8	30146	267	Putative dGMP, dTMP, dhydroxyCMP kinase, EC 2.7.4.13			0.000269034		13	14	14	13	14	15	14	14	15	16	14	16	14	13	14	14	13	12	12	12	13	12	12	12		13	14	14	13	14	15	14
3514	Q88PK9	DNA-binding transcriptional dual regulator 2Fe-2S cluster IscR	162463700			17856	163		1	Q88PK9	17856	163	DNA-binding transcriptional dual regulator 2Fe-2S cluster IscR			0.000269034		9	8	9	8	8	8	8	7	8	9	8	9	8	8	8	8	8	8	8	8	8	7	7	7		9	8	9	8	8	8	8
758	Q88D09	Methyl-accepting chemotaxis protein McpQ	162456370			69017	638		4	Q88D09;Q88E10;Q88KP1;Q88R14	69017;68764;68646;69825	638;639;643;645	Methyl-accepting chemotaxis protein McpQ;Methyl-accepting chemotaxis protein McpS;Methyl-accepting chemotaxis protein McpA;Methyl-accepting chemotaxis protein McpH			0.00053234		0	0	0	0	0	0	0	0	0	0	0	0	0	0	0	0	0	0	0	0	0	0	0	0		1	1	1	1	1	1	1
1480	Q88FQ8	NAD-capped RNA hydrolase NudC, DeNADding enzyme NudC, EC 3.6.1.- (NADH pyrophosphatase, EC 3.6.1.22)	162371310			30868	276		1	Q88FQ8	30868	276	NAD-capped RNA hydrolase NudC, DeNADding enzyme NudC, EC 3.6.1.- (NADH pyrophosphatase, EC 3.6.1.22)			0.000269034		9	9	9	9	9	14	9	9	9	15	10	15	9	9	9	9	9	9	9	9	9	9	9	9		9	9	9	9	9	14	9
2730	Q88LM2	Putative Peptidase	161623260			36498	329		1	Q88LM2	36498	329	Putative Peptidase			0.000269034		15	15	15	15	15	15	15	15	15	15	15	15	15	15	15	15	15	15	14	15	15	15	15	15		15	15	15	15	15	15	15
2876	Q88M53	Putative phosphoserine phosphatase, EC 3.1.3.-	161582490			24571	217		1	Q88M53	24571	217	Putative phosphoserine phosphatase, EC 3.1.3.-			0.000269034		6	8	8	8	8	8	8	8	9	11	8	11	8	9	9	9	5	7	6	6	6	5	5	5		6	8	8	8	8	8	8
4107	Q88RQ5	Shikimate dehydrogenase (NADP(+)), SDH, EC 1.1.1.25	161545160			29290	274		1	Q88RQ5	29290	274	Shikimate dehydrogenase (NADP(+)), SDH, EC 1.1.1.25			0.000269034		9	9	9	10	10	11	9	10	9	14	9	13	9	9	9	9	8	8	9	9	9	9	9	8		9	9	9	10	10	11	9
1162	Q88EB6	Long-chain-fatty-acid/CoA ligase, EC 6.2.1.3	161036840			61658	562		1	Q88EB6	61658	562	Long-chain-fatty-acid/CoA ligase, EC 6.2.1.3			0.000269034		23	21	20	23	23	24	22	23	23	24	23	24	21	22	23	22	22	22	19	20	21	21	22	20		23	21	20	23	23	24	22
433	Q88BX8	Glutamine--fructose-6-phosphate aminotransferase [isomerizing], EC 2.6.1.16 (D-fructose-6-phosphate amidotransferase) (GFAT) (Glucosamine-6-phosphate synthase) (Hexosephosphate aminotransferase) (L-glutamine--D-fructose-6-phosphate amidotransferase)	160690850			66313	611		1	Q88BX8	66313	611	Glutamine--fructose-6-phosphate aminotransferase [isomerizing], EC 2.6.1.16 (D-fructose-6-phosphate amidotransferase) (GFAT) (Glucosamine-6-phosphate synthase) (Hexosephosphate aminotransferase) (L-glutamine--D-fructose-6-phosphate amidotransferase)			0.000269034		21	21	20	22	20	24	22	22	22	22	21	23	20	21	23	21	20	22	19	20	20	20	22	21		22	22	21	23	21	25	23
696	Q88CT6	Pyridoxal phosphate homeostasis protein, PLP homeostasis protein	160141980			24193	228		1	Q88CT6	24193	228	Pyridoxal phosphate homeostasis protein, PLP homeostasis protein			0.000269034		9	8	9	8	9	10	9	9	9	10	9	10	9	9	9	9	9	8	9	8	8	8	9	8		9	8	9	8	9	10	9
2193	Q88JE9	Glutathione-dependent peroxiredoxin, EC 1.11.1.27	160065059			17725	166		1	Q88JE9	17725	166	Glutathione-dependent peroxiredoxin, EC 1.11.1.27			0.000269034		3	3	2	3	3	4	3	3	3	4	3	4	3	3	3	3	2	3	2	3	2	2	2	2		3	3	2	3	3	4	3
700	Q88CU3	50S ribosomal protein L31	159781524			7844	71		1	Q88CU3	7844	71	50S ribosomal protein L31			0.000269034		3	2	2	2	2	6	2	2	4	7	2	7	2	2	3	2	2	2	1	2	2	2	2	2		3	2	2	2	2	6	2
799	Q88D52	Long-chain acyl-CoA thioester hydrolase family protein	159778040			14902	133		1	Q88D52	14902	133	Long-chain acyl-CoA thioester hydrolase family protein			0.000269034		6	6	6	6	6	7	6	6	6	7	6	7	6	6	6	6	7	7	6	7	7	7	7	7		6	6	6	6	6	7	6
1158	Q88EB2	Uncharacterized protein	159662788			18392	161		1	Q88EB2	18392	161	Uncharacterized protein			0.000269034		4	4	4	3	7	9	7	7	6	8	7	9	6	7	5	7	5	5	5	5	6	7	7	7		4	4	4	3	7	9	7
965	Q88DN5	Heat shock protein, Co2+ and Mg2+ efflux protein	159567660			31394	279		1	Q88DN5	31394	279	Heat shock protein, Co2+ and Mg2+ efflux protein			0.000269034		14	13	14	14	13	14	14	14	14	14	14	14	14	14	14	14	13	14	14	13	13	13	14	13		14	13	14	14	13	14	14
2280	Q88JU6	Transcriptional regulator, LysR family	1.59526e+08			35377	314		1	Q88JU6	35377	314	Transcriptional regulator, LysR family			0.000269034		4	5	5	6	6	6	6	6	5	6	4	5	6	6	5	5	5	5	4	2	4	4	2	4		4	5	5	6	6	6	6
3783	Q88QL5	Protein translocase subunit SecY	159442050			47854	443		1	Q88QL5	47854	443	Protein translocase subunit SecY			0.000269034		10	9	10	9	8	9	8	8	9	9	10	10	8	9	11	9	11	11	11	11	10	11	11	11		10	9	10	9	8	9	8
1184	Q88EE4	Putative aerotaxis receptor	159410768			56606	521		1	Q88EE4	56606	521	Putative aerotaxis receptor			0.000269034		4	5	4	5	15	17	16	17	15	16	15	17	14	13	14	14	12	11	13	13	15	15	17	17		4	5	4	5	15	17	16
2098	Q88IW8	Oxidoreductase, short chain dehydrogenase/reductase family	159355260			26868	243		1	Q88IW8	26868	243	Oxidoreductase, short chain dehydrogenase/reductase family			0.000269034		9	9	8	9	9	10	9	9	9	10	9	10	9	9	10	9	8	9	7	7	7	8	7	7		9	9	8	9	9	10	9
3178	Q88NC0	Cyclic pyranopterin monophosphate synthase, EC 4.6.1.17 (Molybdenum cofactor biosynthesis protein C)	159331670			16757	156		1	Q88NC0	16757	156	Cyclic pyranopterin monophosphate synthase, EC 4.6.1.17 (Molybdenum cofactor biosynthesis protein C)			0.000269034		7	7	7	7	7	8	7	7	7	8	7	8	7	7	7	7	6	7	5	6	5	6	4	5		8	8	8	8	8	9	8
3148	Q88N89	Phosphoheptose isomerase, EC 5.3.1.28 (Sedoheptulose 7-phosphate isomerase)	159180160			21018	195		1	Q88N89	21018	195	Phosphoheptose isomerase, EC 5.3.1.28 (Sedoheptulose 7-phosphate isomerase)			0.000269034		5	5	5	5	5	5	5	5	5	6	5	6	5	5	6	5	4	4	4	4	4	4	4	4		5	5	5	5	5	5	5
183	P0A140	Membrane protein insertase YidC (Foldase YidC) (Membrane integrase YidC) (Membrane protein YidC)	159145390			61920	560		1	P0A140	61920	560	Membrane protein insertase YidC (Foldase YidC) (Membrane integrase YidC) (Membrane protein YidC)			0.000269034		14	14	14	14	14	14	14	13	14	13	14	14	13	14	14	12	14	14	14	14	13	14	14	14		14	14	14	14	14	14	14
801	Q88D55	Uncharacterized protein	159029970			13913	128		1	Q88D55	13913	128	Uncharacterized protein			0.000269034		1	1	1	1	1	1	1	1	1	1	1	1	1	1	1	1	1	1	1	1	1	1	1	1		1	1	1	1	1	1	1
3504	Q88PJ8	Transcriptional regulator, Cro/CI family	158906840			34931	335		1	Q88PJ8	34931	335	Transcriptional regulator, Cro/CI family			0.000269034		11	12	12	12	12	11	12	12	12	12	11	12	12	12	12	12	10	10	10	10	11	11	11	11		11	12	12	12	12	11	12
2637	Q88LB4	L-alpha-hydroxyglutaric acid gamma-lactonase	158725490			40684	376		1	Q88LB4	40684	376	L-alpha-hydroxyglutaric acid gamma-lactonase			0.000269034		15	15	17	15	18	18	18	17	17	17	16	18	15	16	17	18	16	16	15	15	16	16	14	14		15	15	17	15	18	18	18
4069	Q88RK8	Homoserine kinase, HK, HSK, EC 2.7.1.39	158623560			35143	316		1	Q88RK8	35143	316	Homoserine kinase, HK, HSK, EC 2.7.1.39			0.000269034		7	7	7	7	7	7	7	7	7	7	7	7	7	7	7	7	7	7	6	6	6	6	6	6		7	7	7	7	7	7	7
2668	Q88LE6	Methlytransferase, UbiE/COQ5 family	158266370			28181	254		1	Q88LE6	28181	254	Methlytransferase, UbiE/COQ5 family			0.000269034		8	8	8	8	8	8	8	8	8	7	8	8	8	8	8	7	8	7	8	8	8	8	8	8		8	8	8	8	8	8	8
2001	Q88IA8	Uncharacterized protein	158249370			138656	1267		1	Q88IA8	138656	1267	Uncharacterized protein			0.000269034		58	58	57	59	55	55	56	55	54	53	51	59	57	54	56	57	53	52	52	57	51	54	57	55		58	58	57	59	55	55	56
1258	Q88EQ1	Branched-chain alpha-keto acid dehydrogenase complex, beta subunit, EC 1.2.1.25, EC 1.2.4.4	158228420			37143	339		1	Q88EQ1	37143	339	Branched-chain alpha-keto acid dehydrogenase complex, beta subunit, EC 1.2.1.25, EC 1.2.4.4			0.000269034		6	7	7	7	7	10	7	7	7	10	7	10	7	7	7	7	7	7	7	7	6	7	7	7		6	7	7	7	7	10	7
571	Q88CE6	Ubiquinone biosynthesis accessory factor UbiK	157831030			9794	88		1	Q88CE6	9794	88	Ubiquinone biosynthesis accessory factor UbiK			0.000269034		7	7	6	6	6	5	6	6	5	6	6	6	6	6	6	6	6	6	7	5	6	5	5	5		7	7	6	6	6	5	6
3523	Q88PL8	S-adenosylmethionine:tRNA ribosyltransferase-isomerase, EC 2.4.99.17 (Queuosine biosynthesis protein QueA)	157742970			38365	349		1	Q88PL8	38365	349	S-adenosylmethionine:tRNA ribosyltransferase-isomerase, EC 2.4.99.17 (Queuosine biosynthesis protein QueA)			0.000269034		11	11	11	11	11	12	11	11	11	12	11	12	11	11	12	11	10	10	10	11	10	11	10	11		12	12	12	12	12	13	12
1151	Q88EA4	Uncharacterized protein	157710990			14324	126		1	Q88EA4	14324	126	Uncharacterized protein			0.000269034		9	9	8	8	8	8	9	7	9	9	9	9	9	9	9	9	8	7	7	8	8	7	7	8		9	9	8	8	8	8	9
2301	Q88JY1	GTP cyclohydrolase 1 2, EC 3.5.4.16 (GTP cyclohydrolase I 2, GTP-CH-I 2)	157662943			20886	186		1	Q88JY1	20886	186	GTP cyclohydrolase 1 2, EC 3.5.4.16 (GTP cyclohydrolase I 2, GTP-CH-I 2)			0.000269034		3	5	5	5	6	6	6	6	5	5	7	5	7	7	6	7	6	6	6	6	6	6	6	6		3	5	5	5	6	6	6
3282	Q88NR0	RNA polymerase-associated protein RapA, EC 3.6.4.- (ATP-dependent helicase HepA)	157176840			105995	948		1	Q88NR0	105995	948	RNA polymerase-associated protein RapA, EC 3.6.4.- (ATP-dependent helicase HepA)			0.000269034		33	34	36	33	35	34	34	34	35	37	36	36	36	35	34	36	31	32	32	31	32	31	32	32		33	34	36	33	35	34	34
2701	Q88LI6	Oxidoreductase, short chain dehydrogenase/reductase family	157145110			27212	262		1	Q88LI6	27212	262	Oxidoreductase, short chain dehydrogenase/reductase family			0.000269034		10	9	10	9	10	13	10	10	10	13	10	13	11	10	11	10	9	9	9	9	11	10	10	11		10	9	10	9	10	13	10
1464	Q88FN9	Glycogen synthase, EC 2.4.1.21 (Starch [bacterial glycogen] synthase)	156943710			57191	519		1	Q88FN9	57191	519	Glycogen synthase, EC 2.4.1.21 (Starch [bacterial glycogen] synthase)			0.000269034		20	18	18	16	23	25	22	23	24	24	23	24	23	21	23	22	21	21	21	21	20	20	22	21		20	18	18	16	23	25	22
440	Q88BZ2	Uncharacterized protein	156798604			21198	193		1	Q88BZ2	21198	193	Uncharacterized protein			0.000269034		4	5	5	5	4	5	5	5	5	6	5	5	5	5	5	6	4	4	3	4	3	2	3	3		4	5	5	5	4	5	5
3236	Q88NK0	HIT domain-containing protein	156729960			15598	139		1	Q88NK0	15598	139	HIT domain-containing protein			0.000269034		7	7	6	6	6	7	6	6	6	8	6	8	6	6	6	6	5	7	5	5	5	5	5	5		7	7	6	6	6	7	6
2635	Q88LB1	Exonuclease SbcC	156588480			136092	1214		1	Q88LB1	136092	1214	Exonuclease SbcC			0.000269034		59	59	59	59	58	58	58	58	52	56	53	59	54	54	54	53	51	50	50	51	49	47	47	47		59	59	59	59	58	58	58
804	Q88D58	Uncharacterized protein	156140790			14205	130		1	Q88D58	14205	130	Uncharacterized protein			0.000269034		5	5	5	5	4	5	4	5	5	6	5	5	4	4	5	4	4	5	4	4	4	4	4	4		5	5	5	5	4	5	4
828	Q88D82	Ribosomal RNA large subunit methyltransferase J, EC 2.1.1.266 (23S rRNA (adenine(2030)-N6)-methyltransferase) (23S rRNA m6A2030 methyltransferase)	155713560			31851	278		1	Q88D82	31851	278	Ribosomal RNA large subunit methyltransferase J, EC 2.1.1.266 (23S rRNA (adenine(2030)-N6)-methyltransferase) (23S rRNA m6A2030 methyltransferase)			0.000269034		15	17	16	15	16	14	15	15	16	17	17	17	16	16	16	17	14	15	15	14	13	14	14	14		15	17	16	15	16	14	15
648	Q88CN1	L-threonine dehydratase, EC 4.3.1.19 (Threonine deaminase)	155510640			55023	504		1	Q88CN1	55023	504	L-threonine dehydratase, EC 4.3.1.19 (Threonine deaminase)			0.000269034		23	25	25	24	24	23	24	23	23	26	23	27	23	23	23	24	18	23	17	21	18	18	17	15		23	25	25	24	24	23	24
3167	Q88NB0	Putative metal-binding hydrolase-oxidase enzyme	155146050			27492	252		1	Q88NB0	27492	252	Putative metal-binding hydrolase-oxidase enzyme			0.000269034		8	8	7	7	8	8	7	8	8	9	8	8	7	7	8	8	6	8	7	7	7	7	6	7		8	8	7	7	8	8	7
2021	Q88II0	Carbon-nitrogen hydrolase family protein	154705820			26214	247		1	Q88II0	26214	247	Carbon-nitrogen hydrolase family protein			0.000269034		7	8	7	7	7	11	7	8	7	11	7	11	7	7	9	7	7	8	7	7	7	7	7	7		7	8	7	7	7	11	7
624	Q88CK6	Efflux membrane fusion protein, RND family	154566890			38032	355		1	Q88CK6	38032	355	Efflux membrane fusion protein, RND family			0.000269034		12	14	13	14	17	17	18	18	17	17	18	16	17	17	16	16	16	16	16	17	17	17	18	17		12	14	13	14	17	17	18
2527	Q88KW9	Chorismate mutase, EC 5.4.99.5	1.54105e+08			25782	232		1	Q88KW9	25782	232	Chorismate mutase, EC 5.4.99.5			0.000269034		6	6	6	6	5	4	5	5	4	4	5	6	6	5	6	5	4	5	4	6	1	3	1	3		6	6	6	6	5	4	5
680	Q88CR8	Putative processin peptidase, EC 3.4.24.-	154063460			50096	451		1	Q88CR8	50096	451	Putative processin peptidase, EC 3.4.24.-			0.000269034		18	19	20	20	20	19	18	18	20	20	20	20	20	20	20	20	18	18	19	18	17	17	17	17		18	19	20	20	20	19	18
2173	Q88JB5	Cyclopropane-fatty-acyl-phospholipid synthase, EC 2.1.1.79	153920313			44572	395		1	Q88JB5	44572	395	Cyclopropane-fatty-acyl-phospholipid synthase, EC 2.1.1.79			0.000269034		12	11	12	13	15	15	15	15	10	12	15	10	14	15	14	14	12	14	12	13	14	10	14	14		12	11	12	13	15	15	15
3448	Q88PD1	Uncharacterized protein	153909790			30940	289		1	Q88PD1	30940	289	Uncharacterized protein			0.000269034		15	14	15	15	14	14	15	15	15	15	14	15	15	15	15	15	15	14	15	15	15	14	15	15		15	14	15	15	14	14	15
2728	Q88LM0	Large ribosomal RNA subunit accumulation protein YceD (23S rRNA accumulation protein YceD)	153906195			19332	175		1	Q88LM0	19332	175	Large ribosomal RNA subunit accumulation protein YceD (23S rRNA accumulation protein YceD)			0.000269034		3	4	4	4	3	6	3	4	4	6	4	6	3	3	5	4	3	3	3	3	3	3	3	3		3	4	4	4	3	6	3
602	Q88CI1	Proline aminopeptidase P II, EC 3.4.11.9	153310340			49171	444		1	Q88CI1	49171	444	Proline aminopeptidase P II, EC 3.4.11.9			0.000269034		14	14	15	14	13	16	13	15	15	17	15	18	16	16	17	16	14	15	11	13	11	13	12	12		14	14	15	14	13	16	13
327	P27302	Transketolase 1, TK 1, EC 2.2.1.1	1.52486e+08			72212	663		1	P27302	72212	663	Transketolase 1, TK 1, EC 2.2.1.1			0.000269034		3	3	1	2	2	2	1	2	4	4	2	3	2	4	3	3	1	0	0	1	24	24	23	24		3	3	1	2	2	2	1
2828	Q88LZ6	Putative mannosyltransferase	152442920			176747	1603		1	Q88LZ6	176747	1603	Putative mannosyltransferase			0.000269034		48	49	49	48	47	46	48	48	48	49	48	50	47	47	48	46	45	45	45	46	42	43	40	42		48	49	49	48	47	46	48
2496	Q88KT4	Copper resistance protein A	1.51966e+08			63890	574		1	Q88KT4	63890	574	Copper resistance protein A			0.000269034		8	8	8	8	9	9	9	8	13	12	12	12	13	13	13	13	11	12	12	10	2	1	0	0		8	8	8	8	9	9	9
3703	Q88QC4	Alpha-2-macroglobulin	151949730			178474	1633		1	Q88QC4	178474	1633	Alpha-2-macroglobulin			0.000269034		77	75	79	79	79	78	78	80	80	80	74	81	77	78	75	78	70	72	72	74	76	75	79	74		77	75	79	79	79	78	78
2743	Q88LN6	Acyl-coenzyme A dehydrogenase, EC 1.3.8.7, EC 1.3.8.8	151852190			89195	815		1	Q88LN6	89195	815	Acyl-coenzyme A dehydrogenase, EC 1.3.8.7, EC 1.3.8.8			0.000269034		27	26	30	29	32	31	33	33	33	36	32	37	32	32	32	32	29	25	27	30	29	28	28	31		27	26	30	29	32	31	33
810	Q88D65	Uncharacterized protein	151532960			8595	83		1	Q88D65	8595	83	Uncharacterized protein			0.000269034		1	1	1	1	1	2	1	1	1	2	1	2	1	1	1	1	1	1	1	1	1	1	1	1		1	1	1	1	1	2	1
2468	Q88KP3	Putative Endoribonuclease	151513490			13332	125		1	Q88KP3	13332	125	Putative Endoribonuclease			0.000269034		4	6	5	5	5	5	5	5	4	6	5	6	4	5	6	5	5	6	5	5	5	5	5	5		4	6	5	5	5	5	5
4083	Q88RM5	Cytochrome c oxidase subunit 1, EC 7.1.1.9	1.51349e+08			58663	529		1	Q88RM5	58663	529	Cytochrome c oxidase subunit 1, EC 7.1.1.9			0.00574569		1	1	1	1	2	1	1	1	2	1	1	1	2	2	2	2	1	2	1	1	1	2	1	1		1	1	1	1	2	1	1
3985	Q88R88	Putative transcriptional accessory protein	151198530			94305	861		1	Q88R88	94305	861	Putative transcriptional accessory protein			0.000269034		32	35	32	34	31	29	27	27	29	31	30	32	31	30	34	33	29	28	26	28	27	27	26	27		32	35	32	34	31	29	27
3207	Q88NG0	Uncharacterized protein	1.51082e+08			6714	63		1	Q88NG0	6714	63	Uncharacterized protein			0.000269034		2	2	1	2	0	2	0	1	0	2	0	2	0	0	2	0	0	2	0	0	0	0	0	0		2	2	1	2	0	2	0
3175	Q88NB7	ATP-dependent RNA helicase RhlB, EC 3.6.4.13	150798300			44613	398		1	Q88NB7	44613	398	ATP-dependent RNA helicase RhlB, EC 3.6.4.13			0.000269034		12	12	13	13	13	14	12	12	12	13	12	13	12	13	13	13	11	12	9	11	11	10	9	9		12	12	13	13	13	14	12
3930	Q88R26	Putative dipeptidase	150727300			35978	325		1	Q88R26	35978	325	Putative dipeptidase			0.000269034		10	10	10	10	11	12	11	11	11	14	11	14	11	11	11	11	10	10	10	10	10	10	10	10		10	10	10	10	11	12	11
1898	Q88HU9	Putative Nucleosidase	150053420			23368	217		1	Q88HU9	23368	217	Putative Nucleosidase			0.000269034		3	3	3	3	3	5	3	3	3	5	3	5	3	3	4	3	3	3	3	3	3	3	3	3		3	3	3	3	3	5	3
3721	Q88QE4	NAD(P)-bd_dom domain-containing protein	149952820			23788	214		1	Q88QE4	23788	214	NAD(P)-bd_dom domain-containing protein			0.000269034		10	13	14	13	14	15	14	13	14	16	14	16	13	14	14	14	11	12	12	11	12	10	12	12		10	13	14	13	14	15	14
3201	Q88NF1	2-ketoaldonate reductase / hydroxypyruvate/glyoxylate reductase, EC 1.1.1.215, EC 1.1.1.79, EC 1.1.1.81	149817670			34919	324		1	Q88NF1	34919	324	2-ketoaldonate reductase / hydroxypyruvate/glyoxylate reductase, EC 1.1.1.215, EC 1.1.1.79, EC 1.1.1.81			0.000269034		17	19	19	18	18	15	18	16	18	18	18	17	18	19	18	18	15	16	16	17	13	14	14	14		17	19	19	18	18	15	18
3753	Q88QI1	Uncharacterized protein	149774700			14362	135		1	Q88QI1	14362	135	Uncharacterized protein			0.000269034		6	5	6	6	4	6	4	4	4	6	6	5	5	4	5	4	5	4	4	6	4	5	6	5		6	5	6	6	4	6	4
186	P0A151	Probable chromosome-partitioning protein ParB	149449510			32390	290		1	P0A151	32390	290	Probable chromosome-partitioning protein ParB			0.000269034		19	19	19	19	19	18	19	19	19	19	19	19	19	19	19	19	18	18	18	18	18	18	18	18		19	19	19	19	19	18	19
2948	Q88ME9	Metallopeptidase, M23B subfamily	149092280			27506	262		1	Q88ME9	27506	262	Metallopeptidase, M23B subfamily			0.000269034		11	11	11	11	10	10	11	11	11	10	11	11	11	10	11	11	9	9	11	10	11	9	10	8		11	11	11	11	10	10	11
3674	Q88Q89	4-hydroxy-3-methylbut-2-enyl diphosphate reductase, HMBPP reductase, EC 1.17.7.4	148974790			34543	315		1	Q88Q89	34543	315	4-hydroxy-3-methylbut-2-enyl diphosphate reductase, HMBPP reductase, EC 1.17.7.4			0.000269034		14	14	13	13	12	15	13	13	13	14	13	14	12	13	12	13	13	14	12	13	12	12	12	13		14	14	13	13	12	15	13
1117	Q88E65	Transcriptional regulator, AraC family	148952940			31224	279		1	Q88E65	31224	279	Transcriptional regulator, AraC family			0.000269034		8	9	9	9	11	12	11	10	11	12	11	13	11	11	10	11	9	11	9	10	11	10	11	11		8	9	9	9	11	12	11
2335	Q88K30	Uncharacterized protein	148567980			12628	124		1	Q88K30	12628	124	Uncharacterized protein			0.000269034		4	4	4	4	3	4	4	4	5	5	4	5	4	4	4	4	3	3	3	3	3	4	4	4		4	4	4	4	3	4	4
3693	Q88QB2	Thiolase family protein	148222750			45543	425		1	Q88QB2	45543	425	Thiolase family protein			0.000269034		9	8	9	9	10	12	9	10	11	14	10	13	10	10	9	11	9	8	9	8	9	9	9	9		9	8	9	9	10	12	9
3315	Q88NV0	AotO-related protein	148165010			40905	371		1	Q88NV0	40905	371	AotO-related protein			0.000269034		11	11	11	12	12	13	12	11	11	15	12	15	12	12	11	12	10	10	11	10	11	10	11	10		11	11	11	12	12	13	12
3563	Q88PS6	Metallo-beta-lactamase family protein	147706720			23621	214		1	Q88PS6	23621	214	Metallo-beta-lactamase family protein			0.000269034		5	6	6	6	5	7	5	5	6	6	4	6	6	6	6	5	6	6	6	6	6	6	6	5		5	6	6	6	5	7	5
2580	Q88L28	Uncharacterized protein	147658480			8821	79		1	Q88L28	8821	79	Uncharacterized protein			0.000846262		1	1	1	1	1	1	1	1	1	1	1	1	1	1	1	1	1	1	1	1	1	1	1	1		1	1	1	1	1	1	1
2540	Q88KY3	Lipoprotein releasing system, permease protein	147585342			44220	413		1	Q88KY3	44220	413	Lipoprotein releasing system, permease protein			0.000269034		16	17	17	17	16	15	16	16	17	17	17	17	17	17	17	16	16	17	17	17	11	10	10	10		16	17	17	17	16	15	16
4067	Q88RK6	DNA polymerase I, EC 2.7.7.7	147057690			99608	915		1	Q88RK6	99608	915	DNA polymerase I, EC 2.7.7.7			0.000269034		45	48	49	48	46	45	47	46	48	50	48	49	48	48	48	48	43	46	40	41	40	40	40	43		45	48	49	48	46	45	47
1901	Q88HV5	Dyp-type peroxidase family protein	146759770			31295	287		1	Q88HV5	31295	287	Dyp-type peroxidase family protein			0.000269034		10	10	12	11	12	9	10	11	12	12	12	12	11	12	12	12	9	9	9	10	10	9	10	10		10	10	12	11	12	9	10
2842	Q88M11	N-acetylmuramic acid 6-phosphate phosphatase, MurNAc 6-phosphate phosphatase, MurNAc-6P phosphatase, EC 3.1.3.105	146045620			24373	223		1	Q88M11	24373	223	N-acetylmuramic acid 6-phosphate phosphatase, MurNAc 6-phosphate phosphatase, MurNAc-6P phosphatase, EC 3.1.3.105			0.000269034		9	9	9	9	9	12	9	9	9	12	9	12	10	9	9	10	8	8	8	8	8	8	9	8		9	9	9	9	9	12	9
855	Q88DB6	ABC_trans_aux domain-containing protein	145919660			27337	251		1	Q88DB6	27337	251	ABC_trans_aux domain-containing protein			0.000269034		11	12	12	12	11	11	11	12	12	12	11	12	12	12	12	12	12	12	11	12	11	11	11	11		11	12	12	12	11	11	11
4136	Q88RV9	Uncharacterized protein	145745790			33146	291		1	Q88RV9	33146	291	Uncharacterized protein			0.000269034		8	11	10	10	10	8	11	11	10	12	11	11	11	10	9	10	7	8	6	6	8	7	7	8		8	11	10	10	10	8	11
3662	Q88Q70	NADH dehydrogenase, EC 1.6.99.3	145735140			47080	431		1	Q88Q70	47080	431	NADH dehydrogenase, EC 1.6.99.3			0.000269034		22	23	23	23	23	21	21	22	23	22	20	22	22	23	21	22	20	18	20	22	20	20	17	19		22	23	23	23	23	21	21
72	A0A140FWD5	Uncharacterized protein	145621800			40832	371		1	A0A140FWD5	40832	371	Uncharacterized protein			0.000269034		15	14	14	15	16	15	15	16	16	16	16	15	16	16	16	16	14	13	14	14	13	13	14	14		15	14	14	15	16	15	15
3516	Q88PL1	tRNA (cytidine/uridine-2'-O-)-methyltransferase TrmJ, EC 2.1.1.200 (tRNA (cytidine(32)/uridine(32)-2'-O)-methyltransferase) (tRNA Cm32/Um32 methyltransferase)	145285150			27469	251		1	Q88PL1	27469	251	tRNA (cytidine/uridine-2'-O-)-methyltransferase TrmJ, EC 2.1.1.200 (tRNA (cytidine(32)/uridine(32)-2'-O)-methyltransferase) (tRNA Cm32/Um32 methyltransferase)			0.000269034		9	8	9	8	9	9	9	9	9	9	9	9	9	9	9	9	9	9	9	9	9	9	9	9		9	8	9	8	9	9	9
187	P0A153	LexA repressor 1, EC 3.4.21.88	145258410			22148	202		1	P0A153	22148	202	LexA repressor 1, EC 3.4.21.88			0.000269034		9	10	11	10	9	11	11	10	9	12	11	12	11	11	12	11	9	9	9	9	8	9	9	9		10	11	12	11	10	12	12
222	P0A7D7	Phosphoribosylaminoimidazole-succinocarboxamide synthase, EC 6.3.2.6 (SAICAR synthetase)	144954010			26995	237		1	P0A7D7	26995	237	Phosphoribosylaminoimidazole-succinocarboxamide synthase, EC 6.3.2.6 (SAICAR synthetase)			0.000269034		1	1	1	1	1	2	1	1	2	2	2	2	2	2	2	2	1	1	1	1	2	1	1	1		1	1	1	1	1	2	1
3011	Q88MS4	Response regulator/GGDEF domain protein	144908030			37046	335		1	Q88MS4	37046	335	Response regulator/GGDEF domain protein			0.000269034		12	12	12	12	12	14	11	12	12	14	12	14	12	12	13	12	10	12	9	10	12	11	11	13		12	12	12	12	12	14	11
199	P0A6B7	Cysteine desulfurase IscS, EC 2.8.1.7 (NifS protein homolog) (ThiI transpersulfidase) (TusA transpersulfidase)	1.44864e+08			45090	404		1	P0A6B7	45090	404	Cysteine desulfurase IscS, EC 2.8.1.7 (NifS protein homolog) (ThiI transpersulfidase) (TusA transpersulfidase)			0.000846262		1	1	1	1	1	2	2	1	1	2	1	2	0	0	2	1	2	2	1	1	2	1	2	2		1	1	1	1	1	2	2
3136	Q88N76	UDP-N-acetylglucosamine--N-acetylmuramyl-(pentapeptide) pyrophosphoryl-undecaprenol N-acetylglucosamine transferase, EC 2.4.1.227 (Undecaprenyl-PP-MurNAc-pentapeptide-UDPGlcNAc GlcNAc transferase)	144794100			38127	359		1	Q88N76	38127	359	UDP-N-acetylglucosamine--N-acetylmuramyl-(pentapeptide) pyrophosphoryl-undecaprenol N-acetylglucosamine transferase, EC 2.4.1.227 (Undecaprenyl-PP-MurNAc-pentapeptide-UDPGlcNAc GlcNAc transferase)			0.000269034		11	13	13	13	13	17	13	13	12	18	13	18	13	13	14	13	12	14	13	12	12	13	12	12		11	13	13	13	13	17	13
719	Q88CW6	Oxygen-dependent choline dehydrogenase, CDH, CHD, EC 1.1.99.1 (Betaine aldehyde dehydrogenase, BADH, EC 1.2.1.8)	144671030			62545	565		1	Q88CW6	62545	565	Oxygen-dependent choline dehydrogenase, CDH, CHD, EC 1.1.99.1 (Betaine aldehyde dehydrogenase, BADH, EC 1.2.1.8)			0.000269034		13	9	12	10	13	14	13	13	13	13	13	14	12	13	13	12	10	12	11	12	11	11	13	11		14	10	13	11	14	15	14
3497	Q88PJ1	Putative ketoglutaramate omega-amidase	144576970			29781	263		1	Q88PJ1	29781	263	Putative ketoglutaramate omega-amidase			0.000269034		10	10	10	10	10	12	9	9	11	14	9	12	8	10	11	10	10	11	9	8	8	9	9	9		10	10	10	10	10	12	9
1690	Q88GU0	Uncharacterized protein	144405738			11583	105		1	Q88GU0	11583	105	Uncharacterized protein			0.000269034		4	4	4	4	4	4	4	4	4	4	4	4	4	4	4	4	4	4	4	4	4	4	4	4		4	4	4	4	4	4	4
322	P25519	GTPase HflX (GTP-binding protein HflX)	143798910			48327	426		1	P25519	48327	426	GTPase HflX (GTP-binding protein HflX)			0.000269034		1	1	1	0	1	1	1	1	1	1	1	1	1	1	1	0	1	1	0	0	0	1	1	1		5	5	5	4	5	5	5
3902	Q88QZ4	Bifunctional glutamine synthetase adenylyltransferase/adenylyl-removing enzyme (ATP:glutamine synthetase adenylyltransferase) (ATase) [Includes: Glutamine synthetase adenylyl-L-tyrosine phosphorylase, EC 2.7.7.89 (Adenylyl removase, AR, AT-N)	143797310			109433	977		1	Q88QZ4	109433	977	Bifunctional glutamine synthetase adenylyltransferase/adenylyl-removing enzyme (ATP:glutamine synthetase adenylyltransferase) (ATase) [Includes: Glutamine synthetase adenylyl-L-tyrosine phosphorylase, EC 2.7.7.89 (Adenylyl removase, AR, AT-N); Glutamine synthetase adenylyl transferase, EC 2.7.7.42 (Adenylyl transferase, AT, AT-C) ]			0.000269034		39	40	43	38	42	44	39	38	41	44	41	46	38	42	42	41	39	38	35	38	35	36	36	37		40	41	44	38	43	45	40
767	Q88D20	Poly granule-associated protein	143256077			15550	139		1	Q88D20	15550	139	Poly granule-associated protein			0.000269034		5	5	7	7	11	12	11	11	9	11	11	11	9	8	8	9	10	5	10	9	8	10	9	10		5	5	7	7	11	12	11
1363	Q88F99	Putative Lipoprotein	143162770			13080	117		1	Q88F99	13080	117	Putative Lipoprotein			0.000269034		7	7	7	7	7	7	7	7	7	7	7	7	7	7	7	7	6	6	7	7	6	7	6	6		7	7	7	7	7	7	7
1027	Q88DV9	30S ribosomal protein S15	142405300			10031	89		1	Q88DV9	10031	89	30S ribosomal protein S15			0.000269034		4	3	4	4	3	4	3	3	3	4	3	5	3	3	4	3	3	3	3	3	3	4	3	5		5	4	5	5	4	5	4
2736	Q88LM8	UPF0434 protein PP_1901	142182490			6642	61		1	Q88LM8	6642	61	UPF0434 protein PP_1901			0.000269034		5	7	5	5	5	5	5	5	6	6	5	7	5	5	6	6	5	4	5	5	5	5	5	5		5	7	5	5	5	5	5
2067	Q88IS4	Probable malate:quinone oxidoreductase 3, EC 1.1.5.4 (MQO 3) (Malate dehydrogenase [quinone] 3)	141992170			59671	539		1	Q88IS4	59671	539	Probable malate:quinone oxidoreductase 3, EC 1.1.5.4 (MQO 3) (Malate dehydrogenase [quinone] 3)			0.000269034		18	16	19	17	21	20	20	22	23	23	20	22	21	21	20	22	19	18	18	19	19	18	20	19		18	16	19	17	21	20	20
102	A0A140FWM3	Cytochrome c-type biogenesis protein	141741460			43183	398		1	A0A140FWM3	43183	398	Cytochrome c-type biogenesis protein			0.000269034		22	23	24	23	21	23	22	23	24	22	23	22	21	22	22	22	23	23	24	23	22	21	23	23		22	23	24	23	21	23	22
1633	Q88GK0	Aminotransferase, EC 2.6.1.-	141511370			42462	396		1	Q88GK0	42462	396	Aminotransferase, EC 2.6.1.-			0.000269034		8	8	7	7	7	10	9	7	7	9	7	10	8	7	9	7	9	6	7	7	8	8	8	8		8	8	7	7	7	10	9
3833	Q88QR4	DNA-binding transcriptional dual regulator	141452840			24151	214		1	Q88QR4	24151	214	DNA-binding transcriptional dual regulator			0.000269034		6	6	6	6	6	10	6	6	6	10	6	10	6	6	7	6	6	6	6	6	4	6	6	6		7	7	7	7	7	11	7
593	Q88CH1	Alcohol dehydrogenase, zinc-containing	141293100			33856	325		1	Q88CH1	33856	325	Alcohol dehydrogenase, zinc-containing			0.000269034		4	4	4	4	5	4	5	5	4	5	5	5	5	4	5	5	5	5	4	5	5	5	5	5		4	4	4	4	5	4	5
692	Q88CT2	Methionine biosynthesis protein MetW	141227570			24002	212		1	Q88CT2	24002	212	Methionine biosynthesis protein MetW			0.000269034		7	6	7	6	6	8	7	6	6	8	6	8	6	6	7	6	6	6	6	7	5	5	5	6		7	6	7	6	6	8	7
3062	Q88MZ0	Sigma factor AlgU negative regulatory protein	140695000			20945	196		1	Q88MZ0	20945	196	Sigma factor AlgU negative regulatory protein			0.000269034		3	5	4	5	4	4	4	4	4	4	4	4	4	4	4	4	5	5	4	5	5	5	4	4		3	5	4	5	4	4	4
1680	Q88GT0	Putative Acyl-CoA dehydrogenase	140641840			38476	354		1	Q88GT0	38476	354	Putative Acyl-CoA dehydrogenase			0.000269034		14	14	15	15	16	18	16	15	15	20	15	18	15	14	16	16	14	14	15	15	15	16	15	15		14	14	15	15	16	18	16
447	Q88C00	Transcriptional activator protein	140448990			25141	225		1	Q88C00	25141	225	Transcriptional activator protein			0.000269034		7	8	7	7	7	8	8	7	7	7	8	8	8	8	8	8	7	8	8	8	8	8	8	8		7	8	7	7	7	8	8
505	Q88C64	Uncharacterized protein	140276835			15525	138		1	Q88C64	15525	138	Uncharacterized protein			0.000269034		4	5	4	4	6	6	8	6	8	9	8	9	7	6	7	8	6	5	5	6	6	5	6	6		4	5	4	4	6	6	8
682	Q88CS0	Cell division ATP-binding protein FtsE	140073600			24830	225		1	Q88CS0	24830	225	Cell division ATP-binding protein FtsE			0.000269034		11	13	12	12	13	12	12	13	13	13	13	13	13	13	12	13	13	12	10	12	12	12	11	11		11	13	12	12	13	12	12
972	Q88DP2	Phosphomethylpyrimidine kinase	139968020			28338	265		1	Q88DP2	28338	265	Phosphomethylpyrimidine kinase			0.000269034		8	7	7	8	7	12	8	7	7	11	8	12	7	8	7	6	7	9	8	8	7	8	8	8		8	7	7	8	7	12	8
574	Q88CF0	Putative (S)-2-haloacid dehalogenase, EC 3.8.1.-	139713660			25611	231		1	Q88CF0	25611	231	Putative (S)-2-haloacid dehalogenase, EC 3.8.1.-			0.000269034		8	8	8	8	8	9	8	7	8	9	8	9	8	8	8	8	8	8	8	8	8	8	7	7		8	8	8	8	8	9	8
738	Q88CZ0	Uncharacterized protein	139524010			23220	198		1	Q88CZ0	23220	198	Uncharacterized protein			0.000269034		6	7	6	6	6	7	6	6	7	7	7	6	6	6	6	7	6	6	5	6	6	6	6	6		6	7	6	6	6	7	6
3982	Q88R85	Probable alpha-L-glutamate ligase, EC 6.3.2.-	139264250			32629	301		1	Q88R85	32629	301	Probable alpha-L-glutamate ligase, EC 6.3.2.-			0.000269034		8	10	10	10	11	10	11	11	11	11	11	11	9	11	10	11	9	9	9	10	10	9	9	10		8	10	10	10	11	10	11
3181	Q88NC3	UPF0246 protein PP_1289	139255640			29332	259		1	Q88NC3	29332	259	UPF0246 protein PP_1289			0.000269034		11	11	11	12	11	11	11	12	11	11	11	11	11	11	12	11	10	10	10	10	11	11	10	11		11	11	11	12	11	11	11
851	Q88DB2	DNA topoisomerase 4 subunit B, EC 5.6.2.2 (Topoisomerase IV subunit B)	139242470			69556	634		1	Q88DB2	69556	634	DNA topoisomerase 4 subunit B, EC 5.6.2.2 (Topoisomerase IV subunit B)			0.000269034		21	21	20	20	20	23	20	19	23	25	21	24	21	21	23	20	18	21	18	19	19	19	19	19		22	22	21	21	21	24	21
4023	Q88RE5	Porphobilinogen deaminase, PBG, EC 2.5.1.61 (Hydroxymethylbilane synthase, HMBS) (Pre-uroporphyrinogen synthase)	139089340			33440	313		1	Q88RE5	33440	313	Porphobilinogen deaminase, PBG, EC 2.5.1.61 (Hydroxymethylbilane synthase, HMBS) (Pre-uroporphyrinogen synthase)			0.000269034		10	10	11	8	10	10	11	10	11	11	11	12	10	11	10	10	10	10	10	11	10	10	9	9		10	10	11	8	10	10	11
3303	Q88NT4	Uncharacterized protein	138488980			18407	164		1	Q88NT4	18407	164	Uncharacterized protein			0.000269034		6	7	7	7	7	9	7	7	8	9	7	9	7	7	8	7	6	7	6	5	7	7	5	7		6	7	7	7	7	9	7
1574	Q88GB8	Hydrolase, isochorismatase family	138121035			19515	183		1	Q88GB8	19515	183	Hydrolase, isochorismatase family			0.000269034		7	7	7	7	6	8	7	7	7	7	7	7	6	7	8	6	6	7	6	6	6	6	6	6		7	7	7	7	6	8	7
834	Q88D88	Uncharacterized protein	137833390			28978	257		1	Q88D88	28978	257	Uncharacterized protein			0.000269034		6	5	6	6	6	7	7	6	5	10	7	10	7	6	5	6	6	6	6	6	7	7	7	7		6	5	6	6	6	7	7
4137	Q88RW0	Uncharacterized protein	136928700			24854	232		1	Q88RW0	24854	232	Uncharacterized protein			0.000269034		9	9	9	9	10	9	9	9	10	10	10	10	10	10	10	10	9	9	9	9	9	9	9	9		9	9	9	9	10	9	9
999	Q88DS5	Amino acid ABC transporter, periplasmic amino acid-binding protein	136688024			28338	266		1	Q88DS5	28338	266	Amino acid ABC transporter, periplasmic amino acid-binding protein			0.000269034		11	10	11	11	12	10	12	11	12	12	12	12	11	12	12	12	11	12	10	10	9	9	8	7		11	10	11	11	12	10	12
1968	Q88I62	Glycosyl transferase, group 1 family protein	136273400			44607	400		1	Q88I62	44607	400	Glycosyl transferase, group 1 family protein			0.000269034		13	15	15	14	18	18	18	19	19	20	19	20	20	19	19	18	17	17	17	17	17	17	16	17		13	15	15	14	18	18	18
3267	Q88NN8	TRAP dicarboxylate transporter, DctP subunit	136257152			35583	323		1	Q88NN8	35583	323	TRAP dicarboxylate transporter, DctP subunit			0.000269034		13	12	14	13	13	13	13	13	13	14	13	13	13	13	13	13	12	13	13	13	10	10	9	8		13	12	14	13	13	13	13
2751	Q88LQ2	Free methionine-(R)-sulfoxide reductase, EC 1.8.4.14	136022070			17149	160		1	Q88LQ2	17149	160	Free methionine-(R)-sulfoxide reductase, EC 1.8.4.14			0.000269034		3	3	2	2	2	5	2	2	3	6	2	5	2	2	4	2	2	3	2	2	2	2	2	2		3	3	2	2	2	5	2
533	Q88C95	Deoxyuridine 5'-triphosphate nucleotidohydrolase, dUTPase, EC 3.6.1.23 (dUTP pyrophosphatase)	136011490			15914	151		1	Q88C95	15914	151	Deoxyuridine 5'-triphosphate nucleotidohydrolase, dUTPase, EC 3.6.1.23 (dUTP pyrophosphatase)			0.000269034		3	3	3	3	2	3	3	3	3	2	2	5	2	3	4	3	2	2	2	3	2	2	2	3		3	3	3	3	2	3	3
966	Q88DN6	Endoribonuclease YbeY, EC 3.1.-.-	135806320			17750	157		1	Q88DN6	17750	157	Endoribonuclease YbeY, EC 3.1.-.-			0.000269034		6	6	6	6	6	7	6	6	6	7	6	7	6	6	6	6	6	6	6	6	6	5	6	6		6	6	6	6	6	7	6
2784	Q88LU5	Putative Oxidase	135728810			19469	178		1	Q88LU5	19469	178	Putative Oxidase			0.000269034		10	11	10	10	10	12	10	10	11	13	10	12	10	10	11	10	10	10	10	10	10	10	9	10		10	11	10	10	10	12	10
1605	Q88GG3	Histidine kinase, EC 2.7.13.3	135446250			129452	1155		1	Q88GG3	129452	1155	Histidine kinase, EC 2.7.13.3			0.000269034		49	50	50	49	49	54	50	49	48	56	50	55	51	50	52	51	41	42	43	44	42	42	42	43		49	50	50	49	49	54	50
1040	Q88DX1	Poly(A) polymerase I, PAP I, EC 2.7.7.19	134972280			52721	460		1	Q88DX1	52721	460	Poly(A) polymerase I, PAP I, EC 2.7.7.19			0.000269034		20	19	20	19	18	20	19	19	19	23	20	21	18	20	20	20	18	19	18	19	19	18	19	18		20	19	20	19	18	20	19
3912	Q88R06	Formaldehyde dehydrogenase, EC 1.2.1.46	134484970			42329	399		1	Q88R06	42329	399	Formaldehyde dehydrogenase, EC 1.2.1.46			0.000269034		12	11	11	9	11	16	11	12	13	16	11	16	11	11	12	11	8	11	9	9	8	8	8	10		13	12	12	10	12	17	12
3066	Q88MZ5	Uncharacterized protein	134380592			33350	313		1	Q88MZ5	33350	313	Uncharacterized protein			0.000269034		9	11	10	9	10	12	10	10	11	13	10	13	10	10	12	10	9	9	9	9	9	9	9	9		9	11	10	9	10	12	10
678	Q88CR6	Ribosomal RNA small subunit methyltransferase D, EC 2.1.1.171	134026530			22311	200		1	Q88CR6	22311	200	Ribosomal RNA small subunit methyltransferase D, EC 2.1.1.171			0.000269034		9	9	9	9	9	9	9	9	9	9	9	8	9	9	9	9	8	7	7	7	9	9	9	8		9	9	9	9	9	9	9
3025	Q88MU2	Uncharacterized protein	133976330			20666	180		1	Q88MU2	20666	180	Uncharacterized protein			0.000269034		7	7	7	7	7	7	7	7	7	7	7	7	7	7	7	7	6	6	6	7	7	6	7	7		7	7	7	7	7	7	7
3222	Q88NI4	7-carboxy-7-deazaguanine synthase, CDG synthase, EC 4.3.99.3 (Queuosine biosynthesis protein QueE)	133955910			24096	215		1	Q88NI4	24096	215	7-carboxy-7-deazaguanine synthase, CDG synthase, EC 4.3.99.3 (Queuosine biosynthesis protein QueE)			0.000269034		8	8	8	8	8	8	8	8	8	8	8	8	8	8	7	8	8	8	8	8	8	8	8	8		8	8	8	8	8	8	8
3433	Q88PB2	Uncharacterized protein	133654660			138483	1273		1	Q88PB2	138483	1273	Uncharacterized protein			0.000269034		44	39	42	43	41	39	40	42	42	43	38	44	37	41	42	41	41	40	40	40	41	44	43	42		44	39	42	43	41	39	40
521	Q88C81	Guanosine-3',5'-bis(diphosphate) 3'-diphosphatase, EC 3.1.7.2	133642955			78604	702		1	Q88C81	78604	702	Guanosine-3',5'-bis(diphosphate) 3'-diphosphatase, EC 3.1.7.2			0.000269034		28	28	30	29	30	32	29	29	29	33	29	34	28	29	30	30	29	30	26	27	24	24	24	25		29	29	31	30	31	33	30
4114	Q88RR4	Trk system potassium uptake protein TrkA	133361020			49813	457		1	Q88RR4	49813	457	Trk system potassium uptake protein TrkA			0.000269034		14	14	14	15	15	14	15	16	15	15	16	13	14	14	15	15	13	16	15	15	14	13	14	12		14	14	14	15	15	14	15
3907	Q88QZ9	Glutathione S-transferase family protein	133322618			23175	207		1	Q88QZ9	23175	207	Glutathione S-transferase family protein			0.000269034		10	9	9	10	10	10	10	10	10	11	10	11	10	10	10	10	10	11	10	8	7	9	8	9		10	9	9	10	10	10	10
1451	Q88FM4	Methylcrotonyl-CoA carboxylase biotin-containing subunit beta, EC 6.4.1.4	133010490			57505	535		1	Q88FM4	57505	535	Methylcrotonyl-CoA carboxylase biotin-containing subunit beta, EC 6.4.1.4			0.000269034		21	22	22	22	21	26	22	22	22	26	22	26	21	21	21	22	21	21	21	21	21	21	21	21		21	22	22	22	21	26	22
1983	Q88I79	3-oxoadipate CoA-transferase, EC 2.8.3.6	132808920			25125	232		1	Q88I79	25125	232	3-oxoadipate CoA-transferase, EC 2.8.3.6			0.000269034		7	7	7	7	7	7	7	7	7	7	7	7	7	7	7	7	7	7	6	7	7	7	6	6		7	7	7	7	7	7	7
889	Q88DF2	Replicative DNA helicase, EC 3.6.4.12	132356860			51581	465		1	Q88DF2	51581	465	Replicative DNA helicase, EC 3.6.4.12			0.000269034		20	20	19	19	20	22	21	22	21	23	21	23	22	20	22	21	20	20	19	20	19	18	19	18		21	21	20	20	21	23	22
3150	Q88N91	ClpXP protease specificity-enhancing factor	132178502			16662	153		1	Q88N91	16662	153	ClpXP protease specificity-enhancing factor			0.000269034		2	3	3	3	3	3	3	2	3	3	2	3	2	3	3	3	3	3	2	2	2	2	2	2		2	3	3	3	3	3	3
728	Q88CX8	tRNA (cytidine(34)-2'-O)-methyltransferase, EC 2.1.1.207 (tRNA (cytidine/uridine-2'-O-)-methyltransferase TrmL)	131814420			17487	157		1	Q88CX8	17487	157	tRNA (cytidine(34)-2'-O)-methyltransferase, EC 2.1.1.207 (tRNA (cytidine/uridine-2'-O-)-methyltransferase TrmL)			0.000269034		4	4	4	4	4	5	4	4	4	5	4	5	4	4	4	4	4	4	4	4	4	4	4	4		4	4	4	4	4	5	4
2831	Q88LZ9	Phosphomannomutase, EC 5.4.2.8	131642580			49615	453		1	Q88LZ9	49615	453	Phosphomannomutase, EC 5.4.2.8			0.000269034		19	19	18	19	18	20	18	19	19	21	18	19	18	18	19	19	17	19	18	19	18	17	18	19		19	19	18	19	18	20	18
2685	Q88LG7	DNA polymerase III subunit delta', EC 2.7.7.7	131499384			36281	328		1	Q88LG7	36281	328	DNA polymerase III subunit delta', EC 2.7.7.7			0.000269034		9	11	11	10	9	11	10	10	10	12	11	12	10	11	10	10	9	10	10	8	8	5	8	10		9	11	11	10	9	11	10
1704	Q88GW4	Transcriptional regulator, GntR family	131345690			28149	254		1	Q88GW4	28149	254	Transcriptional regulator, GntR family			0.000269034		12	12	12	12	12	12	12	12	12	11	12	12	12	12	12	12	11	12	10	11	11	7	10	11		12	12	12	12	12	12	12
1632	Q88GJ9	Broad specificity amino-acid racemase, EC 5.1.1.10 (Broad spectrum racemase)	131252310			44224	409		1	Q88GJ9	44224	409	Broad specificity amino-acid racemase, EC 5.1.1.10 (Broad spectrum racemase)			0.000269034		12	12	11	12	12	10	11	12	12	12	12	12	12	13	11	13	9	10	9	10	11	9	9	10		12	12	11	12	12	10	11
2896	Q88M88	Glutathione peroxidase	131211580			22310	202		1	Q88M88	22310	202	Glutathione peroxidase			0.000269034		4	4	4	4	4	5	4	4	4	5	4	5	4	4	5	4	4	5	4	4	4	4	4	4		4	4	4	4	4	5	4
492	Q88C51	Putative glucose-6-phosphate 1-epimerase, EC 5.1.3.15	130475440			33226	298		1	Q88C51	33226	298	Putative glucose-6-phosphate 1-epimerase, EC 5.1.3.15			0.000269034		8	8	8	8	8	9	8	8	8	10	8	10	8	8	8	8	8	8	8	8	8	8	8	8		8	8	8	8	8	9	8
1936	Q88I28	Putative Oxidoreductase	130165090			36892	336		1	Q88I28	36892	336	Putative Oxidoreductase			0.000269034		16	18	17	16	17	18	17	18	17	18	17	18	17	17	18	17	17	17	16	16	17	13	13	15		16	18	17	16	17	18	17
1682	Q88GT2	Putative Sulfonate ABC transporter, periplasmic sulfonate-binding protein	130088000			43742	401		1	Q88GT2	43742	401	Putative Sulfonate ABC transporter, periplasmic sulfonate-binding protein			0.000269034		12	15	15	14	15	15	15	15	14	15	15	15	15	14	15	15	13	14	14	14	14	15	12	15		12	15	15	14	15	15	15
1276	Q88EY5	Putative enzyme, EC 5.1.-.-	129291611			28437	262		1	Q88EY5	28437	262	Putative enzyme, EC 5.1.-.-			0.000269034		9	9	8	8	7	9	9	8	8	9	7	10	7	8	9	8	7	8	7	7	7	7	7	7		9	9	8	8	7	9	9
2429	Q88KG5	2-dehydropantoate 2-reductase, EC 1.1.1.169 (Ketopantoate reductase)	129276800			33694	315		1	Q88KG5	33694	315	2-dehydropantoate 2-reductase, EC 1.1.1.169 (Ketopantoate reductase)			0.000269034		3	3	4	3	4	7	3	3	4	9	4	9	4	5	7	5	3	4	3	4	3	3	4	3		3	3	4	3	4	7	3
2998	Q88MR0	Putative Carboxyvinyl-carboxyphosphonate phosphorylmutase	129020840			29130	276		1	Q88MR0	29130	276	Putative Carboxyvinyl-carboxyphosphonate phosphorylmutase			0.000269034		8	7	8	9	8	9	8	9	9	10	8	10	9	8	9	9	9	9	9	9	9	9	9	9		8	7	8	9	8	9	8
2502	Q88KU1	Aldose sugar dehydrogenase, EC 1.1.5.-	1.28673e+08			41773	381		1	Q88KU1	41773	381	Aldose sugar dehydrogenase, EC 1.1.5.-			0.000269034		13	14	16	15	20	17	18	20	21	22	22	22	21	21	21	21	19	19	21	19	7	8	7	6		13	14	16	15	20	17	18
969	Q88DN9	Uncharacterized protein	128669948			19730	181		1	Q88DN9	19730	181	Uncharacterized protein			0.000269034		6	6	7	6	7	7	7	6	7	7	6	7	6	6	7	7	6	6	6	6	5	6	6	5		6	6	7	6	7	7	7
3026	Q88MU3	CAIB/BAIF family protein	128505960			43321	399		1	Q88MU3	43321	399	CAIB/BAIF family protein			0.000269034		20	21	20	21	21	21	20	19	18	21	20	22	21	21	21	21	19	18	19	19	16	19	18	17		20	21	20	21	21	21	20
2910	Q88MA8	Uncharacterized protein	128478690			37790	355		1	Q88MA8	37790	355	Uncharacterized protein			0.000269034		11	11	11	10	11	10	11	11	11	11	10	11	11	11	10	11	11	11	10	10	11	11	9	9		11	11	11	10	11	10	11
693	Q88CT3	Homoserine O-succinyltransferase, HST, EC 2.3.1.46 (Homoserine transsuccinylase, HTS)	128448490			41659	379		1	Q88CT3	41659	379	Homoserine O-succinyltransferase, HST, EC 2.3.1.46 (Homoserine transsuccinylase, HTS)			0.000269034		9	10	9	9	9	11	9	9	10	12	9	11	10	10	11	10	8	9	7	9	7	8	7	8		9	10	9	9	9	11	9
3728	Q88QF2	Ethanolamine ammonia-lyase small subunit, EAL small subunit, EC 4.3.1.7	128239830			29573	272		1	Q88QF2	29573	272	Ethanolamine ammonia-lyase small subunit, EAL small subunit, EC 4.3.1.7			0.000269034		12	15	14	11	17	19	16	17	17	19	17	19	17	17	17	17	14	16	16	15	15	15	14	14		12	15	14	11	17	19	16
1007	Q88DT8	Outer membrane protein assembly factor BamE	127838510			19586	178		1	Q88DT8	19586	178	Outer membrane protein assembly factor BamE			0.000269034		6	6	6	6	6	6	6	6	6	6	6	6	6	6	6	6	6	6	6	6	6	6	6	6		6	6	6	6	6	6	6
2364	Q88K67	RNA 2',3'-cyclic phosphodiesterase, RNA 2',3'-CPDase, EC 3.1.4.58	127825851			20207	181		1	Q88K67	20207	181	RNA 2',3'-cyclic phosphodiesterase, RNA 2',3'-CPDase, EC 3.1.4.58			0.000269034		7	7	7	7	7	6	7	6	7	7	7	7	7	7	7	7	6	7	6	7	6	6	5	5		7	7	7	7	7	6	7
3827	Q88QQ8	NMO domain-containing protein	127428340			33681	318		1	Q88QQ8	33681	318	NMO domain-containing protein			0.000269034		7	5	7	7	9	8	7	9	10	10	8	12	8	8	9	8	7	7	7	7	8	7	7	7		7	5	7	7	9	8	7
3430	Q88PA9	UPF0307 protein PP_0941	127419080			20239	173		1	Q88PA9	20239	173	UPF0307 protein PP_0941			0.000269034		8	10	10	10	8	7	8	8	7	9	7	9	8	8	8	8	7	7	8	7	7	7	7	7		8	10	10	10	8	7	8
2867	Q88M41	Probable septum site-determining protein MinC	127359920			26758	250		1	Q88M41	26758	250	Probable septum site-determining protein MinC			0.000269034		11	11	10	11	7	10	8	9	9	10	8	10	9	9	10	8	7	8	7	7	8	8	7	7		11	11	10	11	7	10	8
1501	Q88FT3	Siroheme synthase [Includes: Uroporphyrinogen-III C-methyltransferase, Urogen III methylase, EC 2.1.1.107 (SUMT) (Uroporphyrinogen III methylase, UROM)	127303690			49494	463		1	Q88FT3	49494	463	Siroheme synthase [Includes: Uroporphyrinogen-III C-methyltransferase, Urogen III methylase, EC 2.1.1.107 (SUMT) (Uroporphyrinogen III methylase, UROM); Precorrin-2 dehydrogenase, EC 1.3.1.76; Sirohydrochlorin ferrochelatase, EC 4.99.1.4 ]			0.000269034		16	16	16	15	16	17	15	15	17	18	16	18	16	16	18	15	15	16	15	15	15	14	14	15		18	19	19	18	19	19	18
473	Q88C32	Glucose-6-phosphate 1-dehydrogenase, G6PD, EC 1.1.1.49	127071471			54945	485		1	Q88C32	54945	485	Glucose-6-phosphate 1-dehydrogenase, G6PD, EC 1.1.1.49			0.000269034		13	13	16	15	15	15	17	16	17	18	17	18	16	16	17	17	15	15	14	14	12	11	12	11		13	13	16	15	15	15	17
2133	Q88J23	Transcriptional regulator MexT	127068784			33299	304		1	Q88J23	33299	304	Transcriptional regulator MexT			0.000269034		9	9	9	9	9	9	9	9	9	9	9	9	9	9	9	9	8	8	8	8	8	8	8	8		9	9	9	9	9	9	9
2797	Q88LW2	Orotidine 5'-phosphate decarboxylase, EC 4.1.1.23 (OMP decarboxylase, OMPDCase, OMPdecase)	127058370			24552	233		1	Q88LW2	24552	233	Orotidine 5'-phosphate decarboxylase, EC 4.1.1.23 (OMP decarboxylase, OMPDCase, OMPdecase)			0.000269034		9	10	9	9	10	13	9	9	9	13	9	13	9	10	9	10	9	9	9	9	9	9	8	9		9	10	9	9	10	13	9
2500	Q88KT9	Uncharacterized protein	1.27017e+08			22525	193		1	Q88KT9	22525	193	Uncharacterized protein			0.000269034		4	2	3	4	4	7	4	4	5	8	4	7	5	6	6	5	4	4	4	4	3	2	2	2		4	2	3	4	4	7	4
1032	Q88DW4	Uncharacterized protein	126940700			107253	978		1	Q88DW4	107253	978	Uncharacterized protein			0.000269034		41	43	42	40	42	42	46	45	45	46	44	44	45	46	46	45	42	40	41	41	39	44	40	42		41	43	42	40	42	42	46
679	Q88CR7	Predicted Zn-dependent peptidases	126766754			52390	496		1	Q88CR7	52390	496	Predicted Zn-dependent peptidases			0.000269034		19	21	20	21	21	20	20	20	21	21	21	21	20	21	21	21	20	20	18	20	17	19	18	17		19	21	20	21	21	20	20
2593	Q88L49	Uncharacterized protein	126685340			9653	90		1	Q88L49	9653	90	Uncharacterized protein			0.000269034		3	3	3	3	3	3	3	3	3	2	3	3	2	2	2	3	2	2	1	1	2	1	1	2		3	3	3	3	3	3	3
2675	Q88LF3	Uncharacterized protein	126654780			16608	144		1	Q88LF3	16608	144	Uncharacterized protein			0.000269034		2	2	2	2	2	3	2	2	2	3	2	3	2	2	2	2	2	2	2	2	2	2	2	2		2	2	2	2	2	3	2
44	A0A140FW57	Ribosome modulation factor, RMF	126288090			8160	71		1	A0A140FW57	8160	71	Ribosome modulation factor, RMF			0.000269034		3	4	3	4	4	5	4	4	4	5	4	5	4	4	4	4	4	4	4	4	4	4	4	4		3	4	3	4	4	5	4
2684	Q88LG6	tRNA D-aminoacylase	125939020			28469	260		1	Q88LG6	28469	260	tRNA D-aminoacylase			0.000269034		7	7	7	7	7	7	7	7	7	8	7	8	7	6	7	7	7	7	7	7	7	6	7	7		7	7	7	7	7	7	7
1045	Q88DX6	Aminotransferase, EC 2.6.1.-	125762280			42505	390		1	Q88DX6	42505	390	Aminotransferase, EC 2.6.1.-			0.000269034		13	12	12	13	12	15	13	12	14	15	13	14	13	13	15	13	13	12	12	13	12	12	12	12		13	12	12	13	12	15	13
3242	Q88NK6	VirJ domain-containing protein	125739320			46885	430		1	Q88NK6	46885	430	VirJ domain-containing protein			0.000269034		14	16	15	14	16	18	16	16	15	17	17	18	16	17	17	16	16	15	16	16	15	17	16	17		14	16	15	14	16	18	16
2966	Q88MG8	Acyl-[acyl-carrier-protein]--UDP-N-acetylglucosamine O-acyltransferase, UDP-N-acetylglucosamine acyltransferase, EC 2.3.1.129	125566050			28107	258		1	Q88MG8	28107	258	Acyl-[acyl-carrier-protein]--UDP-N-acetylglucosamine O-acyltransferase, UDP-N-acetylglucosamine acyltransferase, EC 2.3.1.129			0.000269034		10	10	10	10	10	10	10	10	10	11	10	11	10	10	10	11	11	11	11	11	10	11	11	11		10	10	10	10	10	10	10
3702	Q88QC2	Peptidoglycan glycosyltransferase, EC 2.4.1.129	125326487			85713	784		1	Q88QC2	85713	784	Peptidoglycan glycosyltransferase, EC 2.4.1.129			0.000269034		12	8	14	8	13	12	13	12	12	13	13	15	14	12	13	12	14	16	15	17	16	18	17	19		12	8	14	8	13	12	13
467	Q88C27	Protein VdlD	125284740			18222	161		1	Q88C27	18222	161	Protein VdlD			0.000269034		3	2	3	3	2	4	2	1	2	4	2	3	2	2	3	3	1	3	1	1	2	1	2	2		3	2	3	3	2	4	2
1391	Q88FD1	Phosphohistidine phosphatase SixA	125232230			16520	152		1	Q88FD1	16520	152	Phosphohistidine phosphatase SixA			0.000269034		4	4	5	5	4	5	5	5	4	5	4	5	4	4	5	5	3	3	3	4	3	3	3	3		4	4	5	5	4	5	5
3462	Q88PE9	DNA-binding response regulator	125061966			25489	227		1	Q88PE9	25489	227	DNA-binding response regulator			0.000269034		10	9	9	10	10	11	10	10	9	11	9	10	10	10	10	10	10	10	9	10	10	9	9	10		10	9	9	10	10	11	10
3232	Q88NJ5	CxxC_CXXC_SSSS domain-containing protein	124703070			7933	73		1	Q88NJ5	7933	73	CxxC_CXXC_SSSS domain-containing protein			0.000269034		2	2	3	3	2	3	2	2	2	3	3	2	2	2	3	3	1	1	1	1	1	1	1	2		2	2	3	3	2	3	2
2793	Q88LV6	Glutathione S-transferase family protein	124473402			23207	200		1	Q88LV6	23207	200	Glutathione S-transferase family protein			0.000269034		3	5	4	4	4	4	4	4	5	6	4	4	4	4	4	5	3	5	3	2	2	3	2	2		3	5	4	4	4	4	4
2584	Q88L33	Deoxyguanosinetriphosphate triphosphohydrolase-like protein	124304840			49909	443		1	Q88L33	49909	443	Deoxyguanosinetriphosphate triphosphohydrolase-like protein			0.000269034		15	14	15	16	15	15	15	15	15	17	15	14	15	15	15	15	12	12	12	12	10	11	11	11		15	14	15	16	15	15	15
4084	Q88RM6	Cytochrome c oxidase subunit 2, EC 7.1.1.9	1.24248e+08			42060	375		1	Q88RM6	42060	375	Cytochrome c oxidase subunit 2, EC 7.1.1.9			0.000269034		3	4	3	3	15	15	15	15	15	16	15	16	11	11	10	11	8	8	9	8	9	11	8	11		3	4	3	3	15	15	15
1932	Q88I17	Aminopyrimidine aminohydrolase, EC 3.5.99.2	124050010			23859	215		1	Q88I17	23859	215	Aminopyrimidine aminohydrolase, EC 3.5.99.2			0.000269034		6	6	7	7	7	7	6	6	7	8	7	6	7	7	7	7	5	6	6	5	6	6	6	6		6	6	7	7	7	7	6
201	P0A6F3	Glycerol kinase, EC 2.7.1.30 (ATP:glycerol 3-phosphotransferase) (Glycerokinase, GK)	123739900			56231	502		1	P0A6F3	56231	502	Glycerol kinase, EC 2.7.1.30 (ATP:glycerol 3-phosphotransferase) (Glycerokinase, GK)			0.000846262		1	1	1	1	1	1	0	1	0	1	1	1	0	0	1	1	1	1	1	1	1	1	1	1		1	1	1	1	1	1	0
2097	Q88IW7	2-hydroxychromene-2-carboxylate isomerase, EC 5.99.1.4	122892290			22087	204		1	Q88IW7	22087	204	2-hydroxychromene-2-carboxylate isomerase, EC 5.99.1.4			0.000269034		6	3	5	3	5	6	6	6	5	5	5	7	5	5	6	6	4	4	3	5	4	5	4	4		6	3	5	3	5	6	6
580	Q88CF6	Iron-sulfur cluster assembly protein CyaY	122711580			12603	110		1	Q88CF6	12603	110	Iron-sulfur cluster assembly protein CyaY			0.000269034		4	4	4	4	4	4	4	4	4	4	4	4	4	4	4	4	4	4	4	4	4	4	4	4		4	4	4	4	4	4	4
623	Q88CK5	HlyD family secretion protein	122422800			38304	362		1	Q88CK5	38304	362	HlyD family secretion protein			0.000269034		10	11	11	11	15	15	15	15	14	15	14	16	15	13	13	15	14	13	14	13	14	15	14	15		10	11	11	11	15	15	15
347	P37689	2,3-bisphosphoglycerate-independent phosphoglycerate mutase, BPG-independent PGAM, Phosphoglyceromutase, iPGM, EC 5.4.2.12	122154720			56194	514		2	P37689;Q88CX4	56194;55180	514;511	2,3-bisphosphoglycerate-independent phosphoglycerate mutase, BPG-independent PGAM, Phosphoglyceromutase, iPGM, EC 5.4.2.12;2,3-bisphosphoglycerate-independent phosphoglycerate mutase, BPG-independent PGAM, Phosphoglyceromutase, iPGM, EC 5.4.2.12			0.000269034		0	0	0	0	0	0	0	0	0	0	0	0	0	0	0	0	0	0	0	0	0	0	0	0		1	1	1	1	1	1	1
872	Q88DD4	GTPase HflX (GTP-binding protein HflX)	121748470			48883	433		1	Q88DD4	48883	433	GTPase HflX (GTP-binding protein HflX)			0.000269034		12	12	13	12	14	13	13	13	15	15	14	13	14	15	13	14	12	12	12	11	13	11	11	12		13	13	14	13	15	13	14
2080	Q88IU1	DNA-binding transcriptional repressor	121573330			25953	231		1	Q88IU1	25953	231	DNA-binding transcriptional repressor			0.000269034		10	11	12	12	12	11	12	11	12	13	11	13	12	12	12	12	9	10	9	9	10	9	9	9		10	11	12	12	12	11	12
386	P75882	Uncharacterized lipoprotein GfcD (Group 4 capsule protein D homolog)	121469322			78687	698		1	P75882	78687	698	Uncharacterized lipoprotein GfcD (Group 4 capsule protein D homolog)			0.000846262		1	1	1	1	1	1	1	1	1	1	1	1	1	1	1	1	1	1	1	1	1	1	1	1		1	1	1	1	1	1	1
976	Q88DP7	AsnC family transcriptional regulator	121366500			17872	158		1	Q88DP7	17872	158	AsnC family transcriptional regulator			0.000269034		8	8	8	8	8	9	8	9	9	10	8	10	8	8	9	8	8	8	8	8	8	8	8	8		8	8	8	8	8	9	8
2652	Q88LC9	Uncharacterized protein	121235237			58997	547		1	Q88LC9	58997	547	Uncharacterized protein			0.000269034		18	20	19	21	20	21	21	21	14	16	17	19	19	16	18	19	19	13	18	19	17	20	20	21		18	20	19	21	20	21	21
3585	Q88PV5	Conserved protein with NAD(P)-binding Rossmann-fold domain	121127430			33119	301		1	Q88PV5	33119	301	Conserved protein with NAD(P)-binding Rossmann-fold domain			0.000269034		10	9	10	11	12	14	12	12	12	14	12	13	12	13	12	12	12	13	11	12	12	12	12	12		10	9	10	11	12	14	12
1972	Q88I66	Putative Glycosyl transferase	120823038			35887	318		1	Q88I66	35887	318	Putative Glycosyl transferase			0.000269034		9	8	10	9	11	16	11	11	11	16	11	16	12	11	11	11	9	9	10	9	10	9	10	10		9	8	10	9	11	16	11
424	Q88BW9	ATP synthase subunit c (ATP synthase F(0) sector subunit c) (F-type ATPase subunit c, F-ATPase subunit c) (Lipid-binding protein)	120713860			8608	85		1	Q88BW9	8608	85	ATP synthase subunit c (ATP synthase F(0) sector subunit c) (F-type ATPase subunit c, F-ATPase subunit c) (Lipid-binding protein)			0.000269034		1	1	1	1	1	1	1	1	1	1	1	1	1	1	1	1	1	1	1	1	1	1	1	1		2	2	2	2	2	2	2
499	Q88C58	Phosphate-specific transport system accessory protein PhoU	120582360			28893	256		1	Q88C58	28893	256	Phosphate-specific transport system accessory protein PhoU			0.000269034		14	14	14	15	15	15	14	15	15	17	14	17	14	15	17	15	12	15	12	13	14	14	11	13		14	14	14	15	15	15	14
3172	Q88NB4	Putative amino acid ABC transporter-permease subunit	120528049			43229	392		1	Q88NB4	43229	392	Putative amino acid ABC transporter-permease subunit			0.000269034		6	7	9	8	9	9	9	9	9	9	9	9	9	9	9	9	9	9	8	9	9	7	8	8		6	7	9	8	9	9	9
1310	Q88F30	DNA polymerase III subunit gamma/tau, EC 2.7.7.7	120511330			74472	691		1	Q88F30	74472	691	DNA polymerase III subunit gamma/tau, EC 2.7.7.7			0.000269034		21	20	22	20	21	19	21	20	20	22	20	22	20	23	22	20	13	14	13	15	14	12	12	12		23	22	24	22	23	21	23
2861	Q88M34	Choline / betaine / carnitine ABC transporter-substrate binding protein BetX, EC 3.6.3.32	120478080			31215	287		1	Q88M34	31215	287	Choline / betaine / carnitine ABC transporter-substrate binding protein BetX, EC 3.6.3.32			0.000269034		12	13	10	11	13	12	11	13	13	13	13	13	13	12	13	13	11	12	11	12	11	11	11	11		12	13	10	11	13	12	11
3515	Q88PL0	Serine O-acetyltransferase, EC 2.3.1.30	120468776			28206	261		1	Q88PL0	28206	261	Serine O-acetyltransferase, EC 2.3.1.30			0.000269034		12	12	12	12	12	12	12	12	12	15	12	15	12	11	12	12	12	12	11	12	12	11	11	10		12	12	12	12	12	12	12
3673	Q88Q83	Glycine oxidase, GO, EC 1.4.3.19	120274276			38679	365		1	Q88Q83	38679	365	Glycine oxidase, GO, EC 1.4.3.19			0.000269034		12	12	12	12	11	12	11	9	12	14	12	15	12	12	13	12	9	9	7	8	8	7	9	5		12	12	12	12	11	12	11
979	Q88DQ1	ATP-dependent helicase HrpB	120142447			92638	842		1	Q88DQ1	92638	842	ATP-dependent helicase HrpB			0.000269034		29	29	29	28	31	28	30	29	28	29	27	32	30	32	29	29	22	26	24	26	19	23	19	22		29	29	29	28	31	28	30
3589	Q88PV9	Deoxyribodipyrimidine photolyase, EC 4.1.99.3	119818230			54977	480		1	Q88PV9	54977	480	Deoxyribodipyrimidine photolyase, EC 4.1.99.3			0.000269034		18	21	21	20	21	24	22	21	19	23	23	24	23	23	24	23	19	21	16	19	20	19	19	20		18	21	21	20	21	24	22
3518	Q88PL3	Putative regulator of flagellation	119258721			18513	180		1	Q88PL3	18513	180	Putative regulator of flagellation			0.000269034		10	10	10	10	7	8	8	7	8	9	7	9	7	6	7	6	7	5	5	5	10	8	10	9		10	10	10	10	7	8	8
296	P0DTT0	50S ribosomal subunit assembly factor BipA, EC 3.6.5.- (GTP-binding protein BipA/TypA) (Ribosome assembly factor BipA) (Ribosome-dependent GTPase BipA) (Tyrosine phosphorylated protein A)	119223710			67355	607		1	P0DTT0	67355	607	50S ribosomal subunit assembly factor BipA, EC 3.6.5.- (GTP-binding protein BipA/TypA) (Ribosome assembly factor BipA) (Ribosome-dependent GTPase BipA) (Tyrosine phosphorylated protein A)			0.000269034		1	1	1	1	0	1	1	0	0	0	1	0	0	0	0	1	0	0	0	0	0	0	0	0		3	3	3	3	2	3	3
3977	Q88R80	Uncharacterized protein	119177670			15658	146		1	Q88R80	15658	146	Uncharacterized protein			0.000269034		5	4	4	5	4	4	5	5	4	4	4	4	4	4	4	4	3	3	3	2	3	4	3	3		5	4	4	5	4	4	5
1695	Q88GU7	Cofactor of beta-methylthiolation of ribosomal protein S12	118885980			81520	728		1	Q88GU7	81520	728	Cofactor of beta-methylthiolation of ribosomal protein S12			0.000269034		17	17	17	17	17	20	17	17	17	21	17	20	17	17	16	17	16	15	14	17	16	15	16	16		17	17	17	17	17	20	17
2792	Q88LV5	Glutaredoxin domain-containing protein	118855970			13823	123		1	Q88LV5	13823	123	Glutaredoxin domain-containing protein			0.000269034		5	5	5	5	5	5	5	5	5	5	5	5	5	5	5	5	5	5	5	5	5	5	5	5		5	5	5	5	5	5	5
3520	Q88PL5	Protein translocase subunit SecD	118649740			66914	620		1	Q88PL5	66914	620	Protein translocase subunit SecD			0.000269034		25	25	26	25	22	22	23	24	25	25	24	22	23	23	22	24	24	24	25	24	21	23	21	21		25	25	26	25	22	22	23
2168	Q88JB0	Putative Sensory box protein	118545073			17336	151		1	Q88JB0	17336	151	Putative Sensory box protein			0.000269034		3	4	4	4	4	4	4	4	4	5	4	5	4	4	4	4	4	4	4	4	4	3	3	4		3	4	4	4	4	4	4
2642	Q88LB9	Uncharacterized protein	118143017			30749	276		1	Q88LB9	30749	276	Uncharacterized protein			0.000269034		10	10	9	10	9	12	10	10	10	12	6	11	7	8	9	6	7	7	6	6	5	5	6	6		10	10	9	10	9	12	10
2409	Q88KE5	PepSY domain-containing protein	118133699			11128	102		1	Q88KE5	11128	102	PepSY domain-containing protein			0.000269034		2	2	3	2	3	2	3	3	3	2	2	2	3	3	3	2	3	2	2	2	2	2	2	2		2	2	3	2	3	2	3
2804	Q88LX1	Arabinose 5-phosphate isomerase, API, EC 5.3.1.13	118070500			33741	317		1	Q88LX1	33741	317	Arabinose 5-phosphate isomerase, API, EC 5.3.1.13			0.000269034		5	6	5	5	5	6	6	6	6	10	6	9	6	6	7	7	4	6	3	4	5	5	4	5		5	6	5	5	5	6	6
3727	Q88QF1	Ethanolamine ammonia-lyase large subunit, EAL large subunit, EC 4.3.1.7	118003280			49939	464		1	Q88QF1	49939	464	Ethanolamine ammonia-lyase large subunit, EAL large subunit, EC 4.3.1.7			0.000269034		10	8	9	8	11	12	10	10	11	12	11	12	10	11	11	10	9	11	8	10	10	9	9	10		10	8	9	8	11	12	10
985	Q88DQ7	ATP-dependent RNA helicase, EC 3.6.4.13	117973753			48824	443		1	Q88DQ7	48824	443	ATP-dependent RNA helicase, EC 3.6.4.13			0.000269034		20	20	20	19	19	20	20	19	20	20	19	21	19	19	20	20	20	18	18	19	17	17	18	17		20	20	20	19	19	20	20
2091	Q88IV8	Acetyltransferase, GNAT family	117883780			25615	225		1	Q88IV8	25615	225	Acetyltransferase, GNAT family			0.000269034		7	10	8	10	9	10	10	9	10	11	9	11	10	10	11	10	7	7	6	7	8	7	9	8		7	10	8	10	9	10	10
3824	Q88QQ5	Iron-sulfur cluster insertion protein ErpA	117878337			12517	116		1	Q88QQ5	12517	116	Iron-sulfur cluster insertion protein ErpA			0.000269034		2	2	2	2	2	2	2	2	2	2	2	2	2	2	2	2	2	2	2	2	2	2	2	2		2	2	2	2	2	2	2
3895	Q88QY7	Uncharacterized protein	117859510			53780	480		1	Q88QY7	53780	480	Uncharacterized protein			0.000269034		15	15	15	14	16	15	14	16	14	17	16	17	17	17	17	17	14	13	13	13	13	13	14	14		15	15	15	14	16	15	14
3228	Q88NJ1	Holliday junction ATP-dependent DNA helicase RuvA, EC 3.6.4.12	117478990			22384	205		1	Q88NJ1	22384	205	Holliday junction ATP-dependent DNA helicase RuvA, EC 3.6.4.12			0.000269034		2	4	3	3	3	4	3	3	3	3	3	4	3	3	4	2	3	4	2	3	2	2	3	2		2	4	3	3	3	4	3
2542	Q88KY5	LolC	117324587			45667	416		1	Q88KY5	45667	416	LolC			0.000269034		13	11	13	13	11	12	11	10	13	14	14	13	13	13	13	13	13	14	13	13	5	6	5	6		13	11	13	13	11	12	11
469	Q88C29	Uncharacterized protein	117187002			15446	135		1	Q88C29	15446	135	Uncharacterized protein			0.000794491		1	1	1	1	1	1	1	1	1	1	1	1	1	1	1	1	1	1	1	1	1	1	1	1		1	1	1	1	1	1	1
475	Q88C32	Glucose-6-phosphate 1-dehydrogenase, G6PD, EC 1.1.1.49	117126153			54945	485		3	Q88C32;Q88FP7;Q88P31	54945;56311;55001	485;501;489	Glucose-6-phosphate 1-dehydrogenase, G6PD, EC 1.1.1.49;Glucose-6-phosphate 1-dehydrogenase, G6PD, EC 1.1.1.49;Glucose-6-phosphate 1-dehydrogenase, G6PD, EC 1.1.1.49			0.00205444		0	0	0	0	0	0	0	0	0	0	0	0	0	0	0	0	0	0	0	0	0	0	0	0		1	1	1	1	1	1	1
1297	Q88F13	Allantoinase, EC 3.5.2.5	117118630			35315	308		1	Q88F13	35315	308	Allantoinase, EC 3.5.2.5			0.000269034		9	10	10	10	10	12	10	11	11	11	11	13	11	10	11	10	7	8	7	7	7	6	6	8		9	10	10	10	10	12	10
2929	Q88MC8	Arsenate reductase, EC 1.20.4.1	117022862			12742	117		1	Q88MC8	12742	117	Arsenate reductase, EC 1.20.4.1			0.000269034		7	8	8	8	7	7	7	7	7	7	7	7	7	7	7	7	7	7	7	7	6	6	7	6		7	8	8	8	7	7	7
3284	Q88NR2	3-hydroxyisobutyrate dehydrogenase family protein	116885520			30665	295		1	Q88NR2	30665	295	3-hydroxyisobutyrate dehydrogenase family protein			0.000269034		10	10	10	10	10	13	10	10	10	13	10	13	10	10	12	10	10	11	9	9	10	10	10	10		10	10	10	10	10	13	10
3869	Q88QV1	Lysine 2-monooxygenase, EC 1.13.12.2	116884950			62393	560		1	Q88QV1	62393	560	Lysine 2-monooxygenase, EC 1.13.12.2			0.000269034		11	11	11	12	13	16	13	14	13	15	14	16	13	13	14	13	12	10	12	10	12	11	10	10		11	11	11	12	13	16	13
3624	Q88Q06	Uncharacterized protein	116666480			16643	153		1	Q88Q06	16643	153	Uncharacterized protein			0.000269034		8	8	7	7	8	9	8	8	8	10	8	10	8	8	8	8	7	7	7	7	8	6	8	8		8	8	7	7	8	9	8
340	P33940	Malate:quinone oxidoreductase, EC 1.1.5.4 (MQO) (Malate dehydrogenase [quinone])	116629580			60230	548		3	P33940;Q88IS4;Q88NF9	60230;59671;58117	548;539;527	Malate:quinone oxidoreductase, EC 1.1.5.4 (MQO) (Malate dehydrogenase [quinone]);Probable malate:quinone oxidoreductase 3, EC 1.1.5.4 (MQO 3) (Malate dehydrogenase [quinone] 3);Probable malate:quinone oxidoreductase 2, EC 1.1.5.4 (MQO 2) (Malate dehydrogenase [quinone] 2)			0.001365		0	0	0	0	0	0	0	0	0	0	0	0	0	0	0	0	0	0	0	0	0	0	0	0		1	1	1	1	1	1	1
1960	Q88I55	Putative Oxidoreductase	1.16381e+08			46571	431		1	Q88I55	46571	431	Putative Oxidoreductase			0.000269034		4	4	5	5	5	5	4	4	6	5	6	5	5	6	5	6	2	4	2	2	4	5	4	3		4	4	5	5	5	5	4
3194	Q88ND8	Oxidoreductase, short-chain dehydrogenase/reductase family	115704156			28618	270		1	Q88ND8	28618	270	Oxidoreductase, short-chain dehydrogenase/reductase family			0.000269034		14	13	14	13	14	16	14	15	13	16	15	14	14	14	15	14	14	15	14	15	13	11	13	14		14	13	14	13	14	16	14
1066	Q88DZ9	OmpA family protein	115605710			18241	172		1	Q88DZ9	18241	172	OmpA family protein			0.000269034		7	7	7	7	7	7	7	7	6	6	7	7	7	6	7	6	7	6	7	7	6	6	7	6		7	7	7	7	7	7	7
1303	Q88F21	Xanthine dehydrogenase subunit XdhA, EC 1.17.1.4	115201722			53174	484		1	Q88F21	53174	484	Xanthine dehydrogenase subunit XdhA, EC 1.17.1.4			0.000269034		14	16	15	15	17	20	16	17	16	21	16	21	16	15	16	16	16	13	16	14	16	16	17	15		14	16	15	15	17	20	16
3142	Q88N82	Peptidoglycan D,D-transpeptidase FtsI, EC 3.4.16.4 (Penicillin-binding protein 3, PBP-3)	115183490			63453	582		1	Q88N82	63453	582	Peptidoglycan D,D-transpeptidase FtsI, EC 3.4.16.4 (Penicillin-binding protein 3, PBP-3)			0.000269034		27	27	28	28	29	26	26	26	26	28	26	27	25	27	27	27	28	26	26	27	26	24	26	28		27	27	28	28	29	26	26
3168	Q88NB1	Probable periplasmic serine endoprotease DegP-like (Protease Do)	115175265			42971	402		1	Q88NB1	42971	402	Probable periplasmic serine endoprotease DegP-like (Protease Do)			0.000269034		12	12	12	12	12	12	12	12	12	12	12	12	12	12	12	12	11	12	10	11	11	10	12	11		12	12	12	12	12	12	12
2004	Q88IB1	ImpA_N domain-containing protein	115036890			39853	361		1	Q88IB1	39853	361	ImpA_N domain-containing protein			0.000269034		12	13	12	12	10	12	12	13	11	13	10	13	12	11	12	13	11	9	11	11	10	9	10	10		12	13	12	12	10	12	12
3422	Q88P97	Lipopolysaccharide export system protein LptC	114934390			21349	190		1	Q88P97	21349	190	Lipopolysaccharide export system protein LptC			0.000269034		7	8	7	7	7	7	7	7	7	7	8	7	7	7	7	7	7	7	7	8	7	8	7	7		7	8	7	7	7	7	7
109	A0A140FWQ2	Uncharacterized protein	114627510			12946	115		1	A0A140FWQ2	12946	115	Uncharacterized protein			0.000269034		6	5	5	7	6	6	5	6	6	5	6	5	5	7	6	5	5	7	5	6	6	5	6	6		6	5	5	7	6	6	5
2182	Q88JD4	ArsH protein	114508963			26615	233		1	Q88JD4	26615	233	ArsH protein			0.000269034		7	7	7	7	6	6	6	6	7	6	7	7	7	7	6	7	6	6	6	5	6	6	5	5		7	7	7	7	6	6	6
2918	Q88MB7	Modified nucleoside triphosphate pyrophosphohydrolase, EC 3.6.1.19	114468360			31609	277		1	Q88MB7	31609	277	Modified nucleoside triphosphate pyrophosphohydrolase, EC 3.6.1.19			0.000269034		8	7	8	8	8	9	7	7	9	10	8	9	7	8	8	9	8	8	8	8	8	8	8	8		8	7	8	8	8	9	7
3739	Q88QG5	Exodeoxyribonuclease 7 small subunit, EC 3.1.11.6 (Exodeoxyribonuclease VII small subunit, Exonuclease VII small subunit)	114006600			8730	80		1	Q88QG5	8730	80	Exodeoxyribonuclease 7 small subunit, EC 3.1.11.6 (Exodeoxyribonuclease VII small subunit, Exonuclease VII small subunit)			0.000269034		3	4	4	2	3	3	3	3	3	3	3	4	3	2	4	3	3	4	2	3	3	2	2	2		3	4	4	2	3	3	3
389	P76113	NADPH-dependent curcumin reductase, EC 1.3.1.n3 (NADPH-dependent curcumin/dihydrocurcumin reductase)	1.13942e+08			37610	345		1	P76113	37610	345	NADPH-dependent curcumin reductase, EC 1.3.1.n3 (NADPH-dependent curcumin/dihydrocurcumin reductase)			0.000269034		0	0	0	0	1	1	1	1	1	0	1	1	1	1	1	1	0	0	0	0	0	0	0	0		1	1	1	1	2	2	2
4112	Q88RR2	Methionyl-tRNA formyltransferase, EC 2.1.2.9	113720790			32823	310		1	Q88RR2	32823	310	Methionyl-tRNA formyltransferase, EC 2.1.2.9			0.000269034		12	12	11	12	12	14	11	12	12	15	12	15	12	12	13	12	11	13	10	10	10	10	9	10		12	12	11	12	12	14	11
526	Q88C87	Guanylate kinase, EC 2.7.4.8 (GMP kinase)	113523400			23184	206		1	Q88C87	23184	206	Guanylate kinase, EC 2.7.4.8 (GMP kinase)			0.000269034		4	5	4	4	4	3	4	4	4	5	4	5	4	4	4	5	4	3	3	4	3	3	3	4		4	5	4	4	4	3	4
320	P24182	Biotin carboxylase, EC 6.3.4.14 (Acetyl-coenzyme A carboxylase biotin carboxylase subunit A)	113259390			49321	449		1	P24182	49321	449	Biotin carboxylase, EC 6.3.4.14 (Acetyl-coenzyme A carboxylase biotin carboxylase subunit A)			0.000846262		1	1	1	1	1	1	1	1	1	1	1	1	1	1	1	1	1	1	1	1	1	1	1	1		1	1	1	1	1	1	1
2438	Q88KH5	Transcription elongation factor GreB (Transcript cleavage factor GreB)	113173307			18826	162		1	Q88KH5	18826	162	Transcription elongation factor GreB (Transcript cleavage factor GreB)			0.000269034		8	8	9	7	9	8	9	9	9	9	8	9	9	9	8	9	8	9	7	8	8	9	8	8		10	10	11	9	11	10	11
3297	Q88NS7	Carboxylesterase	112856950			41132	381		1	Q88NS7	41132	381	Carboxylesterase			0.000269034		11	11	10	10	11	8	11	10	12	12	10	10	10	10	10	11	8	9	8	8	9	8	8	8		11	11	10	10	11	8	11
4011	Q88RC9	Putative dipeptidase	112416296			62682	576		1	Q88RC9	62682	576	Putative dipeptidase			0.000269034		22	24	23	23	23	23	23	23	22	24	22	24	24	22	23	22	21	20	20	21	14	18	15	17		22	24	23	23	23	23	23
2569	Q88L13	Putative Glycosyl transferase	112333622			47421	415		1	Q88L13	47421	415	Putative Glycosyl transferase			0.000269034		8	7	9	7	13	12	13	13	14	14	13	15	13	14	12	13	11	11	11	11	9	7	9	9		8	7	9	7	13	12	13
3005	Q88MR8	Uncharacterized protein	112308350			11952	108		1	Q88MR8	11952	108	Uncharacterized protein			0.000269034		2	2	2	2	2	3	2	2	2	4	2	3	2	2	2	2	2	2	2	2	2	2	2	2		2	2	2	2	2	3	2
3695	Q88QB4	MaoC domain protein	112289640			31356	283		1	Q88QB4	31356	283	MaoC domain protein			0.000269034		7	8	9	8	10	11	10	9	10	11	10	11	10	10	10	10	8	8	6	8	8	9	10	8		7	8	9	8	10	11	10
3444	Q88PC5	Uncharacterized protein	112192984			31410	295		1	Q88PC5	31410	295	Uncharacterized protein			0.000269034		7	7	7	7	7	9	7	7	7	11	7	11	7	7	7	7	7	6	7	7	6	5	5	6		7	7	7	7	7	9	7
2963	Q88MG5	DNA polymerase III subunit alpha, EC 2.7.7.7	112149270			130924	1174		1	Q88MG5	130924	1174	DNA polymerase III subunit alpha, EC 2.7.7.7			0.000269034		37	39	40	39	38	37	38	37	38	44	39	43	37	38	40	37	34	38	36	35	35	34	34	36		40	42	43	42	40	40	41
597	Q88CH5	Putative translation-related protein	112082550			34523	319		1	Q88CH5	34523	319	Putative translation-related protein			0.000269034		16	16	17	17	17	16	16	17	17	17	16	17	16	16	16	15	17	16	16	16	17	17	15	17		16	16	17	17	17	16	16
598	Q88CH6	EVE domain-containing protein	112036260			16706	149		1	Q88CH6	16706	149	EVE domain-containing protein			0.000269034		6	5	6	6	6	5	6	5	5	6	6	6	6	6	6	6	5	5	5	5	5	4	5	5		6	5	6	6	6	5	6
1317	Q88F39	Uncharacterized protein	111778670			19451	176		1	Q88F39	19451	176	Uncharacterized protein			0.000269034		6	6	6	6	7	6	7	6	7	6	7	7	7	7	7	7	6	6	6	6	6	6	6	6		6	6	6	6	7	6	7
121	A0A140FWS9	GGACT domain-containing protein	111720420			12707	117		1	A0A140FWS9	12707	117	GGACT domain-containing protein			0.000269034		4	5	5	5	6	5	6	5	6	5	6	6	5	5	5	6	5	5	4	5	6	4	5	6		4	5	5	5	6	5	6
3630	Q88Q12	Uncharacterized protein	111643218			12174	113		1	Q88Q12	12174	113	Uncharacterized protein			0.000269034		5	4	5	4	5	4	4	4	4	6	5	6	5	5	5	5	4	3	4	4	3	3	3	4		5	4	5	4	5	4	4
3658	Q88Q65	Dephospho-CoA kinase, EC 2.7.1.24 (Dephosphocoenzyme A kinase)	111581360			22652	207		1	Q88Q65	22652	207	Dephospho-CoA kinase, EC 2.7.1.24 (Dephosphocoenzyme A kinase)			0.000269034		9	11	12	9	10	11	10	11	11	11	10	10	10	9	10	10	9	10	11	10	11	9	8	10		9	11	12	9	10	11	10
3234	Q88NJ8	Cold-shock protein	111539450			21373	197		1	Q88NJ8	21373	197	Cold-shock protein			0.000269034		7	7	7	7	7	7	7	7	6	7	7	7	7	7	7	7	7	7	7	7	7	7	6	7		7	7	7	7	7	7	7
830	Q88D84	Putative Glycosyl transferase	111480980			40843	376		1	Q88D84	40843	376	Putative Glycosyl transferase			0.000269034		8	7	8	8	7	8	7	8	6	8	8	7	8	7	7	8	8	8	8	8	8	8	8	8		8	7	8	8	7	8	7
3375	Q88P40	Histidine kinase, EC 2.7.13.3	111430037			54021	484		1	Q88P40	54021	484	Histidine kinase, EC 2.7.13.3			0.000269034		16	17	17	17	17	19	17	18	18	19	18	20	18	18	18	18	18	18	17	18	16	16	15	15		16	17	17	17	17	19	17
1127	Q88E75	Ribonuclease D, RNase D, EC 3.1.13.5	111343370			42668	377		1	Q88E75	42668	377	Ribonuclease D, RNase D, EC 3.1.13.5			0.000269034		16	16	18	17	18	17	16	16	17	19	15	19	16	17	18	18	13	14	13	13	13	13	14	13		16	16	18	17	18	17	16
1986	Q88I91	Rhs-related protein	111129778			155812	1385		1	Q88I91	155812	1385	Rhs-related protein			0.000269034		53	56	55	53	50	54	53	51	45	47	45	53	48	47	50	49	41	39	41	47	45	48	51	47		53	56	55	53	50	54	53
1088	Q88E24	DNA repair protein RadA	110856410			48741	456		1	Q88E24	48741	456	DNA repair protein RadA			0.000269034		19	19	17	18	18	20	18	18	17	20	18	20	18	18	18	18	16	15	17	16	17	16	16	17		20	20	18	19	19	21	19
941	Q88DL1	ATP-dependent protease La domain protein	110690990			21846	197		1	Q88DL1	21846	197	ATP-dependent protease La domain protein			0.000269034		5	5	5	5	5	7	5	5	5	7	5	7	5	5	6	5	5	6	5	5	5	5	5	5		5	5	5	5	5	7	5
2655	Q88LD2	Uncharacterized protein	110683013			32099	313		1	Q88LD2	32099	313	Uncharacterized protein			0.000269034		8	8	8	7	9	9	9	9	9	8	8	8	8	8	8	8	8	7	7	7	5	3	3	4		8	8	8	7	9	9	9
1314	Q88F34	DNA-binding transcriptional dual regulator	110653773			27221	244		1	Q88F34	27221	244	DNA-binding transcriptional dual regulator			0.000269034		8	8	8	8	8	9	8	8	8	9	8	9	8	8	8	8	7	7	6	8	6	6	7	6		8	8	8	8	8	9	8
651	Q88CN3	Hydrolase, haloacid dehalogenase-like family	110397470			24940	218		1	Q88CN3	24940	218	Hydrolase, haloacid dehalogenase-like family			0.000269034		7	7	7	7	7	10	7	7	7	10	7	10	7	7	7	7	7	7	7	7	7	7	7	7		7	7	7	7	7	10	7
1503	Q88FT5	Putative Glycosyl transferase	110151308			37158	333		1	Q88FT5	37158	333	Putative Glycosyl transferase			0.000269034		13	14	14	13	14	14	14	13	15	15	14	15	15	14	14	15	13	14	11	14	10	12	9	12		13	14	14	13	14	14	14
3434	Q88PB3	Endoribonuclease G (RNAse G), EC 3.1.26.-	109987800			54841	485		1	Q88PB3	54841	485	Endoribonuclease G (RNAse G), EC 3.1.26.-			0.000269034		21	20	20	20	20	23	20	19	20	24	21	24	20	20	21	20	18	20	18	19	19	19	19	18		22	21	21	21	21	24	21
13	A0A140FVZ6	Pseudouridine synthase, EC 5.4.99.-	109877048			35271	320		1	A0A140FVZ6	35271	320	Pseudouridine synthase, EC 5.4.99.-			0.000269034		8	9	9	9	8	9	9	9	8	9	9	9	9	8	8	9	8	8	9	8	9	8	8	9		10	10	11	11	10	10	10
1449	Q88FM2	Methylcrotonyl-CoA carboxylase biotin-containing subunit alpha, EC 6.4.1.4	109791270			69729	650		1	Q88FM2	69729	650	Methylcrotonyl-CoA carboxylase biotin-containing subunit alpha, EC 6.4.1.4			0.000269034		25	23	26	25	26	25	25	24	25	25	24	24	24	26	24	25	23	25	20	24	24	24	20	23		25	23	26	25	26	25	25
947	Q88DL7	Ribosomal RNA large subunit methyltransferase H, EC 2.1.1.177 (23S rRNA (pseudouridine1915-N3)-methyltransferase) (23S rRNA m3Psi1915 methyltransferase) (rRNA (pseudouridine-N3-)-methyltransferase RlmH)	109731950			17669	155		1	Q88DL7	17669	155	Ribosomal RNA large subunit methyltransferase H, EC 2.1.1.177 (23S rRNA (pseudouridine1915-N3)-methyltransferase) (23S rRNA m3Psi1915 methyltransferase) (rRNA (pseudouridine-N3-)-methyltransferase RlmH)			0.000269034		9	8	8	8	6	8	8	8	7	8	7	9	8	7	8	7	6	8	7	6	8	5	5	5		9	8	8	8	6	8	8
3073	Q88N06	3-hydroxyisobutyryl-CoA hydrolase, EC 3.1.2.4	109651662			40490	368		1	Q88N06	40490	368	3-hydroxyisobutyryl-CoA hydrolase, EC 3.1.2.4			0.000269034		9	10	11	11	14	18	12	12	13	20	14	19	13	13	14	15	10	13	11	11	10	11	11	10		9	10	11	11	14	18	12
2081	Q88IU2	DNA-binding response regulator	109268299			25116	226		1	Q88IU2	25116	226	DNA-binding response regulator			0.000269034		10	9	10	11	9	8	9	9	8	8	10	10	9	8	9	8	9	9	8	6	11	6	6	11		10	9	10	11	9	8	9
3078	Q88N13	Periplasmic beta-D-glucoside glucohydrolase, EC 3.2.1.21	109202267			83414	763		1	Q88N13	83414	763	Periplasmic beta-D-glucoside glucohydrolase, EC 3.2.1.21			0.000269034		28	29	29	30	28	28	29	28	28	28	29	29	28	28	27	29	27	27	27	28	20	21	16	21		28	29	29	30	28	28	29
2169	Q88JB1	Putative Transcriptional regulator	109111140			16127	140		1	Q88JB1	16127	140	Putative Transcriptional regulator			0.000269034		7	7	6	6	8	8	8	8	8	9	8	6	8	8	8	8	7	7	7	7	7	7	7	7		7	7	6	6	8	8	8
2144	Q88J43	Transcriptional regulator, TetR family	109009290			21294	193		1	Q88J43	21294	193	Transcriptional regulator, TetR family			0.000269034		7	7	6	7	6	7	6	7	6	6	7	7	5	7	7	6	6	6	6	5	6	7	6	6		7	7	6	7	6	7	6
1849	Q88HI7	2-carboxybenzaldehyde reductase	108762170			36760	331		1	Q88HI7	36760	331	2-carboxybenzaldehyde reductase			0.000269034		13	15	15	13	14	15	16	16	15	16	15	16	16	15	15	16	14	13	12	14	15	13	14	13		13	15	15	13	14	15	16
2176	Q88JB9	Putative Lipoprotein	108589766			20394	178		1	Q88JB9	20394	178	Putative Lipoprotein			0.000269034		7	6	6	5	8	8	8	8	8	8	8	6	8	8	8	8	8	8	7	7	7	7	6	7		7	6	6	5	8	8	8
3664	Q88Q72	Purine nucleoside phosphorylase	108585030			26401	246		1	Q88Q72	26401	246	Purine nucleoside phosphorylase			0.000269034		8	8	9	8	8	7	8	8	8	9	8	8	9	8	8	8	8	9	9	8	8	6	7	8		8	8	9	8	8	7	8
3596	Q88PW6	Glutamyl-tRNA reductase, GluTR, EC 1.2.1.70	108559874			46306	425		1	Q88PW6	46306	425	Glutamyl-tRNA reductase, GluTR, EC 1.2.1.70			0.000269034		15	12	13	12	13	14	12	12	13	16	13	15	12	13	15	14	11	10	11	10	12	11	11	11		15	12	13	12	13	14	12
825	Q88D79	Acyl-CoA dehydrogenase family protein	108554500			65980	600		2	Q88D79;Q88QW6	65980;65542	600;601	Acyl-CoA dehydrogenase family protein;Putative Acyl-CoA dehydrogenase			0.00053234		0	0	0	0	0	0	0	0	0	0	0	0	0	0	0	0	0	0	0	0	0	0	0	0		1	1	1	1	1	1	1
1559	Q88G98	2-nitropropane dioxygenase, EC 1.13.12.16	108493951			37912	361		1	Q88G98	37912	361	2-nitropropane dioxygenase, EC 1.13.12.16			0.000269034		8	8	8	8	8	8	8	8	8	9	8	9	8	8	8	8	8	8	8	8	8	8	8	8		8	8	8	8	8	8	8
553	Q88CB8	GGDEF domain protein	108343689			61908	555		1	Q88CB8	61908	555	GGDEF domain protein			0.000269034		24	24	23	24	25	26	24	24	21	24	21	24	21	22	20	22	20	20	18	20	22	22	20	23		24	24	23	24	25	26	24
1738	Q88H07	Putative Amino acid transporter, periplasmic amino acid-binding protein	108174470			36928	338		1	Q88H07	36928	338	Putative Amino acid transporter, periplasmic amino acid-binding protein			0.000269034		14	14	13	13	14	14	14	14	14	14	14	14	14	14	14	14	13	13	14	13	13	13	13	13		14	14	13	13	14	14	14
3226	Q88NI9	Putative acyl-CoA thioesterase, EC 3.1.2.-	108115610			17205	150		1	Q88NI9	17205	150	Putative acyl-CoA thioesterase, EC 3.1.2.-			0.000269034		6	6	6	6	6	7	5	6	7	8	7	7	6	7	6	6	6	7	6	7	6	6	7	6		6	6	6	6	6	7	5
746	Q88CZ9	Imidazolonepropionase, EC 3.5.2.7 (Imidazolone-5-propionate hydrolase)	108040580			42994	401		1	Q88CZ9	42994	401	Imidazolonepropionase, EC 3.5.2.7 (Imidazolone-5-propionate hydrolase)			0.000269034		13	13	15	14	14	14	14	13	14	17	15	17	14	14	13	14	12	14	11	13	13	12	12	13		13	13	15	14	14	14	14
938	Q88DK7	Ribosomal protein L11 methyltransferase, L11 Mtase, EC 2.1.1.-	107767051			31895	292		1	Q88DK7	31895	292	Ribosomal protein L11 methyltransferase, L11 Mtase, EC 2.1.1.-			0.000269034		5	5	5	5	5	5	5	5	4	4	5	5	5	5	4	4	4	4	4	4	5	5	5	5		5	5	5	5	5	5	5
2848	Q88M17	tRNA uridine(34) hydroxylase, EC 1.14.-.- (tRNA hydroxylation protein O)	107664720			35163	310		1	Q88M17	35163	310	tRNA uridine(34) hydroxylase, EC 1.14.-.- (tRNA hydroxylation protein O)			0.000269034		14	14	15	15	12	15	11	10	12	15	13	16	13	14	14	12	11	12	10	12	12	10	11	10		14	14	15	15	12	15	11
2517	Q88KV6	NADH-quinone oxidoreductase subunit E (NADH dehydrogenase I subunit E) (NDH-1 subunit E)	107656763			17373	160		1	Q88KV6	17373	160	NADH-quinone oxidoreductase subunit E (NADH dehydrogenase I subunit E) (NDH-1 subunit E)			0.000269034		2	2	2	2	3	2	3	2	4	4	4	4	4	4	4	4	3	3	3	2	2	2	2	2		2	2	2	2	3	2	3
1430	Q88FI1	Secretin_N domain-containing protein	107627151			29306	267		1	Q88FI1	29306	267	Secretin_N domain-containing protein			0.000269034		10	11	11	11	13	13	12	14	12	12	12	13	13	14	13	12	13	13	13	12	11	10	11	10		10	11	11	11	13	13	12
[truncated: 2,606 more rows]
[truncated: 264 more columns]

## Sheet: variables
all sample names				replicates group names			PG Int. Ratio names				Stat. Ratio names						TMT/iTRAQ Reporter Names				TMT/iTRAQ Int. Ratio names				Other Variables
[truncated: 144 more rows]
