# Supplementary material for: Synthetically-primed adaptation of Pseudomonas putida to a non-native substrate D-xylose
Source: Nat Commun. 2024 Mar 26;15:2666. doi: 10.1038/s41467-024-46812-9 (PMC10965963; doi:10.1038/s41467-024-46812-9)
Supplement: Supplementary file 6 — Supplementary Data 3 [file 41467_2024_46812_MOESM6_ESM.xlsx]

## Sheet: PD584 L3 changes
PD584 POLYMORPHISMS
Pseudomonas putida strain PD584 chromosomal sequence (GenBank acc. no. CP115665)
Locus tag	Product	Polymorphism Type	Start	Stop	CDS Position	Change	Coverage	Variant Frequency	Strand-Bias	Amino Acid Change	Codon Change	Protein Effect
PED37_00910	immunoglobulin-like domain-containing protein	Substitution	202883	202885	8176	TCC -> GCT	189 -> 190	45.8% -> 46.0%	65.6% -> 67.4%	S -> A	TCC -> GCT	Substitution
		SNP (transition)	203141	203141	8434	G -> A	152	0.428	0.785	V -> I	GTC -> ATC	Substitution
PED37_05080	STAS domain-containing protein	Substitution	1105316	1105317	122	AG -> CC	74	0.27	70.4% -> 77.3%	E -> A	GAG -> GCC	Substitution
PED37_05515	prepilin-type N-terminal cleavage/methylation domain-containing protein	SNP (transversion)	1203790	1203790	422	A -> C	80	0.263	0.524	E -> A	GAA -> GCA	Substitution
PED37_07270	hypothetical protein	SNP (transversion)	1594388	1594388	208	G -> C	40	0.45	0.722	A -> P	GCC -> CCC	Substitution
PED37_10760	ABC transporter transmembrane domain-containing protein	SNP (transversion)	2376994	2376994	779	T -> G	518	0.137	0.606	L -> W	TTG -> TGG	Substitution
		SNP (transversion)	2377003	2377003	788	T -> G	533	0.161	0.535	V -> G	GTG -> GGG	Substitution
PED37_11100	formate dehydrogenase	SNP (transversion)	2448336	2448336	65	A -> C	701	0.163	0.526	E -> A	GAG -> GCG	Substitution
		SNP (transversion)	2448351	2448351	80	A -> C	712	0.16	0.684	E -> A	GAG -> GCG	Substitution
		SNP (transversion)	2448357	2448357	86	A -> C	736	0.193	0.669	E -> A	GAG -> GCG	Substitution
PED37_11195	DUF411 domain-containing protein	SNP (transversion)	2468046	2468046	319	G -> C	509	0.116	0.542	P -> A	CCG -> GCG	Substitution
PED37_12830	PLP-dependent aminotransferase family protein	SNP (transversion)	2806873	2806873	1118	A -> T	56	0.304	0.647	L -> Q	CTG -> CAG	Substitution
PED37_13070	TonB-dependent siderophore receptor	Substitution	2880161	2880162	274	CC -> AT	66	0.106	1	G -> M	GGG -> ATG	Substitution
PED37_19220	nitronate monooxygenase family protein	Substitution	4220751	4220753	322	GCG -> CCC	35 -> 37	43.2% -> 45.7%	55.6% -> 62.5%	A -> P	GCG -> CCC	Substitution
PED37_19915	NAD(P)-dependent oxidoreductase	SNP (transversion)	4362489	4362489	437	T -> G	65	0.262	0.824	V -> G	GTG -> GGG	Substitution
PED37_22100	patatin-like phospholipase family protein	SNP (transversion)	4871262	4871262	1024	A -> C	70	0.286	0.6	N -> H	AAC -> CAC	Substitution
PED37_26395	5-(carboxyamino)imidazole ribonucleotide synthase	SNP (transversion)	5820798	5820798	374	T -> G	68	0.176	0.583	D -> A	GAC -> GCC	Substitution
PED37_26435	FMN-binding negative transcriptional regulator	SNP (transversion)	5830287	5830287	574	A -> C	88	0.364	0.656	S -> R	AGC -> CGC	Substitution
PED37_24845	histidine ammonia-lyase	SNP (transversion)	5473105	5473105	697	A -> C	82	0.232	0.526	S -> A	TCG -> GCG	Substitution
PED37_10910	transcription-repair coupling factor	SNP (transversion)	2413215	2413215	1154	A -> C	554	0.134	0.514	L -> R	CTC -> CGC	Substitution
		SNP (transversion)	2413218	2413218	1151	A -> C	559	0.14	0.564	V -> G	GTG -> GGG	Substitution
PED37_04445	tRNA guanosine(34) transglycosylase Tgt	SNP (transversion)	973278	973278	493	T -> G	80	0.287	0.87	W -> G	TGG -> GGG	Substitution
Pseudomonas putida strain PD584 plasmid pPD584 (GenBank acc. no. CP115666)
-	-	SNP (transversion)	4427	4427	-	T -> G	5635	0.131	0.606	-	-	-
Only polymorphisms affecting protein sequences were considered in the case of the PD584 chromosomal sequence, while in plasmid, polymorphisms in the whole sequence were considered. Illumina reads were mapped to reference sequences using Bowtie2 ("End to end" alignment type and "Medium sensitivity" preset). Variant calling was performed as follows: Minimum Variant Frequency = 0.1, Maximum Variant …
PD584 L3 CHANGES
PD584 chromosomal sequence (GenBank acc. no. CP115665)						PD584 L3 chromosomal sequence (GenBank acc. no. CP115663)					Pairwise identity: 99.8%
Locus tag	Product	Start	Stop	Nucleotide sequence		Nucleotide sequence	Nucleotide change	Protein Effect	Amino Acid Change / Note	Type of change
PED37_00910	immunoglobulin-like domain-containing protein (LapA)	195771	195793	CCGGCGGCAACTTCGAACAGCTG		CCGGCGGTAATTTCGAGCAACTGACCCCGAATCCGACCCCGGCTCAGACCACGATCAACGACTCGGTCGACACCACCACCGCGACCCTGACGGCGAGCCCGTCGGTCACCGAAGGCGGCGTGATCACTTACACCGTGACCCTGAGCAACCCTGCCCAGACGCCGGTAACCGTGAACCTGTCCAACGGCCAAACGATTACCGTTGAAGCGGGTAAAACCCAGGGCAGCGTCGATTTCCAGACCCCGGCCAATGACGTCTACAACAACGGCTCGACCGTCAGCGTCACCATCGAGAGCGCCACTGGCGGCAACTTCGAACAGCTGACCCCGAACCCGACGCCGGCTCAGACCACGATCAACGACTCGGTCGACACCACCACCGCGACCCTGACGGCGAGCC…	Insertion	Insertion	TGGNFEQL -> TGGNFEQLTPNPTPAQTTINDSVDTTTATLTASPSVTEGGVITYTVTLSNPAQTPVTVNLSNGQTITVEAGKTQGSVDFQTPANDVYNNGSTVSVTIESATGGNFEQLTPNPTPAQTTINDSVDTTTATLTASPSVTEGGVITYTVTLSNPAQTPVTVTLSNGQTITVEAGKTQGSVDFQTPANDVYNNGSTVSVTIENATGGNFEQLTPNPTPAQTTINDSVDTTTATLTASPSVTEGGVITYTVTLSNPAQTPVTVTLSNGQTITVEAGKTQGSVDFQTPANDVYNNGSTVSVTIENATGGNFEQLTPNPTPAQTTINDSVDATTATLTASPSVTEGGVITYTVTLSNPAQTPVTVTLSNGQVITVEAGKTQGSVDFQTPANDVY…	de novo mutation
		197109	197109	C		T	Transition	Substitution	T -> I	de novo mutation
		197328	200381	ACGACTCGGTCGATGCCACCACCGCGACCCTGACGGCGAGCCCGTCGGTCACCGAAGGCGGCGTAATCACCTACACCGTGACCCTGAGCAATCCTGCCCAGACGCCGGTGACAGTGACCCTGTCCAACGGCCAAACCATTACCGTTGAAGCCGGCAAGACCCAGGGCAGCGTCGATTTCCAGACCCCGGCGAATGACGTCTACAACAACGGTTCGACCGTCAGCGTCACCATCGAGAACGCCACAGGCGGTAATTTCGAGCAACTGACCCCGAATCCGACCCCGGCTCAGACCACGATCAACGACTCGGTCGATGCCACCACCGCGACCCTGACGGCGAGCCCGTCGGTCACCGAAGGCGGCGTAATCACCTACACCGTGACCCTGAGCAATCCTGCCC…		CCGACTCGGTCGACACCACTACTGCGACCCTGACCGCCTCGCCAAGCGTGACCG	Deletion	Deletion	NDSVDATTATLTASPSVTEGGVITYTVTLSNPAQTPVTVTLSNGQTITVEAGKTQGSVDFQTPANDVYNNGSTVSVTIENATGGNFEQLTPNPTPAQTTINDSVDATTATLTASPSVTEGGVITYTVTLSNPAQTPVTVTLSNGQTITVEAGKTQGSVDFQTPANDVYNNGSTVSVTIENATGGNFEQLTPNPTPAQTTINDSVDTTTATLTASPSVTEGGVITYTVTLSNPAQTPVTVNLSNGQTITVEAGKTQGSVDFQTPANDVYNNGSTVSVTIESATGGNFEQLTPNPTPAQTTINDSVDTTTATLTASPSVTEGGVITYTVTLSNPAQTPVTVTLSNGQTITVEAGKTQGSVDFQTPANDVYNNGSTVSVTIENATGGNFEQLTPNPTPAQTT…	de novo mutation
		201818	201819	GC		CA	Substitution	Substitution	A -> Q	de novo mutation
		201907	201910	TACC		CGAG	Substitution	Substitution	TT -> TE	de novo mutation
		202049	202049	A		G	Transition	Substitution	I -> V	de novo mutation
		202213	202216	GCAA		TGAG	Substitution	Substitution	LQ -> LE	de novo mutation
		202225	202228	CAAC		TGCT	Substitution	Substitution	GN -> GA	de novo mutation
		202440	202440	T		C	Transition	Substitution	V -> A	de novo mutation
		202442	202442	G		A	Transition	Substitution	A -> T	de novo mutation
		202484	202484	G		A	Transition	Substitution	V -> I	de novo mutation
		204020	204020	G		A	Transition	Substitution	V -> I	de novo mutation
		204118	204121	CGCT		CGCTGGCCAGATCAGCTTGGGCATCAACTCGGCGGTGGACGCCACTGGTGCTGCGTTCGAGAACCTGCAACTGGGCGGCAACGCTTCGGTTCAAGTGACCGACACCCTCGACGAAGTCGTGGCGAAGCTGACCGCGACCCCTTCGGTGACCGAAGGCGGCGAGATCACCTACACCATCACGCTGACCAACAAAGACGGTCTGCCGATCAATAACCACTCGGAGCTGTACTTCAAGCTGACCGATGGCACTACTGTCGTCGTGGCAGCCAACAGCACCACCGGTTCGGCCACTGTAGCCGCCCCGGACAACGTCTATGTCGGCACCAACGCGCCGGTGGTCAATGCCATCGACGCGGTCAGCGGCGCAGATGCGTGGAAGTTCGAAAACCTGAACCTGGA…	Insertion	Insertion	DA -> DAGQISLGINSAVDATGAAFENLQLGGNASVQVTDTLDEVVAKLTATPSVTEGGEITYTITLTNKDGLPINNHSELYFKLTDGTTVVVAANSTTGSATVAAPDNVYVGTNAPVVNAIDAVSGADAWKFENLNLDKTPVSTTVTDEPGTPGNEGDIVKVTITADQTSVAENVKPTFTVHVNQPLAHDLVVTLSNNAQVTIKAGETSAPYTHDAQGDDVYQDA	de novo mutation
		205032	205034	TCA		TCACCGTGCCGGCTAATGGCACCGTGGGTACTGCCACTGTCACTGCCCCGGACAACGTCTACGTCGGCACCAACGACCCTGTGATCAAATCGATCGCAACCGTTGAAGGTGCGGATGTCGGCAAGTTCGAGCAACTGACGCTGGACAAGACCCCGGTCAGCACGTCGGTCACCGACGAGCCGGGCACCCCAGGCAACGAAGGCGACTTGGTCAAGGTCACCATCACAGCCGACCAGACCTCGGTGGCTGAGAACGTCAAACCGACCTTCACCGTGCACGTCAACCAGCCGCTGGCCCACGACCTGGTCGTGACCCTGAGCAACAATGCCCAGGTCACCATCAAGGCCGGTGAAACCAGCGCGCCATACACCCACGCTGCGCAAGGCGATGACGTCTACA…	Insertion	Insertion	IT -> ITVPANGTVGTATVTAPDNVYVGTNDPVIKSIATVEGADVGKFEQLTLDKTPVSTSVTDEPGTPGNEGDLVKVTITADQTSVAENVKPTFTVHVNQPLAHDLVVTLSNNAQVTIKAGETSAPYTHAAQGDDVYNDAGQISLGITSAVDVDGRTFENLQLGGAATVQVTDTTDEVVAKLTATPSVTEGGEITYTITLTNKDGLPINNHSALTFTLSDGKTVIT	de novo mutation
		205499	206887	GCGACCTTCGAGAACCTGGCGCTGGGCGGTGCCGCGAAGGTGGATGTCACCGACACCACCGACGAAGTCGTGGCCAAGTTGACCGCCACCCCGTCGGTCACCGAAGGCGGCGAGATCACCTACACCATCACGCTGACCAACAAAGACGGTCTGCCAATCAACAACCACAGTGCATTGACCTTCACGCTGAGCGACGGCAAAACCGTCATCACCGTGCCGGCTAATGGCACCGTGGGTACTGCCACTGTCACTGCCCCGGACAACGTCTACGTCGGCACCAACGACCCTGTGATCAAATCGATCGCAACCGTTGAAGGTGCGGATGTCGGCAAGTTCGAGCAACTGACGCTGGACAAGACCCCGGTCAGCACGTCGGTCACCGACGAGCCGGGCACCCCA…		GCGACCTTCGAGAACCTCGAGCTGGGCGGTGCGGCTTCGGTTCAAGTGACCGAT	Deletion	Deletion	ATFENLALGGAAKVDVTDTTDEVVAKLTATPSVTEGGEITYTITLTNKDGLPINNHSALTFTLSDGKTVITVPANGTVGTATVTAPDNVYVGTNDPVIKSIATVEGADVGKFEQLTLDKTPVSTSVTDEPGTPGNEGDLVKVTITADQTSVAENVKPTFTVHVNQPLAHDLVVTLSNNAQVTIKAGETSAPYTHAAQGDDVYNDAGQISLGITSAVDATGATFENLELGGAAKVDVTDTTDEVVAKLTATPSVTEGGEITYTITLTNKDGLPINNHSALTFTLSDGKTVITVPANGTVGTATVTAPDNVYVGTNDPVIKSIATVEGADVGKFEQLTLDKTPVSTTVTDEPGTPGNPGGSNEGDLVKVTITADQTSVAENVKPTFTVHVNQPLAHDLVVT…	de novo mutation
		207111	207111	C		G	Transversion	Substitution	T -> S	de novo mutation
		207124	207127	GATC		CGTG	Substitution	Substitution	VI -> VV	de novo mutation
		207129	207130	AA		TG	Substitution	Substitution	K -> M	de novo mutation
		207147	207148	AA		GC	Substitution	Substitution	E -> G	de novo mutation
		207205	207208	TACC		GTCG	Substitution	Substitution	TT -> TS	de novo mutation
		207234	207248	GCAACCCGGGCGGCA			Deletion	Deletion	GNPGGS -> G	de novo mutation
		207486	207487	AC		CG	Substitution	Substitution	N -> T	de novo mutation
		207501	207505	CCACT		TAGAC	Substitution	Substitution	AT -> VD	de novo mutation
		207509	207511	GCG		CGC	Substitution	Substitution	A -> R	de novo mutation
		207544	207546	GAA		TTC	Substitution	Substitution	AK -> AS	de novo mutation
		207550	207553	GGAT		TCAA	Substitution	Substitution	VD -> VQ	de novo mutation
		208201	208204	GCAA		CGAG	Substitution	Substitution	LQ -> LE	de novo mutation
		208213	208215	CAA		TGC	Substitution	Substitution	GN -> GA	de novo mutation
		208219	208221	TTC		GAA	Substitution	Substitution	AS -> AK	de novo mutation
		208225	208228	TCAA		GGAT	Substitution	Substitution	VQ -> VD	de novo mutation
		212809	213483	CGCCACTGGTGCGACCTTCGAGAACCTGGAGCTGGGCGGTGCGGCTTCGGTTCAAGTGACCGACACCACCGACGAAGTGGTGGCCAAGCTGACTGCGACCCCGTCGGTCACCGAAGGCGGCGAGATCACCTACACCATCACCCTGACCAACAAAGACGGCCTGCCGATCAACAACCACAGTGCATTGACCTTCACGCTGAGCGACGGCAAGACCGTCATCACCGTGCCGGCCAACGGCACCGTGGGCACTGCAACCGTGACTGCCCCGGACAACGTCTACGTCGGCAGCAACGACCCTGTCGTGATGTCGATCGCTACCGTTGGCGGTGCGGACGTCGGTAAGTTCGAGCAACTGACGCTGGACAAGACGCCGGTCAGCACGTCGGTCACCGACGAGCC…		TGTAGACGGTCGCAC	Deletion	Deletion	DATGATFENLELGGAASVQVTDTTDEVVAKLTATPSVTEGGEITYTITLTNKDGLPINNHSALTFTLSDGKTVITVPANGTVGTATVTAPDNVYVGSNDPVVMSIATVGGADVGKFEQLTLDKTPVSTSVTDEPGTPGNEGDLVKVTITADQTSVAENVKPTFTVHVNQPLAHDLVVTLSNNAQVTIKAGETSAPYTHAAQGDDVYNDAGQISLGINSAVDATGAT -> DVDGRT	de novo mutation
		213508	213511	CAAC		TGCG	Substitution	Substitution	GN -> GA	de novo mutation
		213515	213517	TCG		ACC	Substitution	Substitution	S -> T	de novo mutation
		215451	215451	A		C	Transversion	Substitution	N -> T	de novo mutation
PED37_06530	group II intron reverse transcriptase/maturase	1428510	1428510	G		A	Transition	Substitution	R -> K	de novo mutation
PED37_06540	group II intron reverse transcriptase/maturase	1432370	1432370	G		A	Transition	Substitution	R -> K	de novo mutation
PED37_07280	heme utilization protein	1595269	1595272	ACCG		ACCGGTGCGGTCGAAGCCGTCTTCAGCGAAGCGTTGGCCACCG	Insertion	Insertion	TG -> TGGQRFAEDGFDRTG	de novo mutation
PED37_16895	IS110 family transposase	3693667	3693668	CG			Deletion	Frame Shift		de novo mutation
PED37_16895	IS110 family transposase	3693811	3693815	AGTCT			Deletion	Frame Shift		de novo mutation
PED37_16900	IS110-like element ISPpu9 family transposase	3694202	3694402	TCAAGCGGCCACCAGTTGATACCCCAGTTTCCGGGCTTTGCGAAGCAAAGCCCGGACCTGCCGGTCTTGGCTTCTGGCTTCGAACTCCTCAAGACCTTGTTCAACATAAGCCTGCTTCTTGGTTAACAGGTTGTACACCAGACGTGCCAACTGATGCGCAGTGGCTTTGATGGCGCAGCTGGTATCCATTCGAGTCAGTCT		AGCT	Deletion	Extension		de novo mutation
PED37_16935	hypothetical protein	3705489	3705491	GGC		AAG	Substitution	Substitution	KA -> KS	de novo mutation
PED37_16935	hypothetical protein	3705551	3705551	C		T	Transition	Substitution	A -> V	de novo mutation
PED37_17925	IS110-like element ISPpu9 family transposase	3941718	3941718	C		T	Transition	Substitution	A -> T	de novo mutation
PED37_20190	IS66-like element ISPpu15 family transposase	4439267	4439267	G		C	Transversion	Substitution	T -> S	de novo mutation
PED37_20190	IS66-like element ISPpu15 family transposase	4439823	4439823	A		T	Transversion	Substitution	S -> T	de novo mutation
PED37_20195	IS66 family insertion sequence element accessoryprotein TnpB	4440429	4440429	T		C	Transition	Substitution	N -> D	de novo mutation
PED37_21350	IS4-like element ISPpu8 family transposase	4721411	4721411	T			Deletion	Frame Shift		de novo mutation
PED37_23605	IS110-like element ISPpu9 family transposase	5192462	5192462	C			Deletion (tandem repeat)	Frame Shift		de novo mutation
PED37_23605	IS110-like element ISPpu9 family transposase	5192764	5192764	A		C	Transversion	Substitution	K -> N	de novo mutation
PED37_23875	urea ABC transporter permease subunit UrtB	5248035	5248035	T		G	Transversion	Substitution	L -> R	de novo mutation
PD584 plasmid pPD584 (GenBank acc. no. CP115666)						PD584 L3 plasmid pPD584 L3 (GenBank acc. no. CP115664)					Pairwise identity: 99.5%
-	-	5295	5329	GAA	-	GAATTCTAGCAAGAGGAATATACCATGCAAGCCTA	Insertion	-	RBS duplication	de novo mutation
In comparing chromosomal sequences, only changes affecting protein sequences were considered. In comparing plasmids, all sequence changes were considered.
