# Supplementary material for: Synthetically-primed adaptation of Pseudomonas putida to a non-native substrate D-xylose
Source: Nat Commun. 2024 Mar 26;15:2666. doi: 10.1038/s41467-024-46812-9 (PMC10965963; doi:10.1038/s41467-024-46812-9)
Supplement: Supplementary file 7 — Supplementary Data 4 [file 41467_2024_46812_MOESM7_ESM.xlsx]

## Sheet: PD689 tt L1 changes
PD689 POLYMORPHISMS
Pseudomonas putida strain PD689 chromosomal sequence (GenBank acc. no. CP137886)
Locus tag	Product	Polymorphism Type	Start	Stop	CDS Position	Change	Coverage	Variant Frequency	Strand-Bias	Amino Acid Change	Codon Change	Protein Effect
SB378_00395	SulP family inorganic anion transporter	SNP (transition)	86123	86123	595	T -> C	155	19.4%	63.3%	K -> E	AAA -> GAA	Substitution
SB378_01420	FMN-binding glutamate synthase family protein	Deletion	324165	324165	752	-T	161	14.3%	87.0%			Frame Shift
SB378_01865	TonB-dependent siderophore receptor	SNP (transition)	423518	423518	1465	T -> C	175	12.6%	90.9%	N -> D	AAC -> GAC	Substitution
SB378_02170	PAS domain S-box protein	SNP (transversion)	493677	493677	366	C -> G	145	17.9%	84.6%	F -> L	TTC -> TTG	Substitution
SB378_02410	elongation factor G	Deletion (tandem repeat)	545089	545090	756	(GC)5 -> (GC)4	217	18.9%	69.8% -> 71.4%			Frame Shift
SB378_03310	outer membrane protein assembly factor BamD	SNP (transition)	724674	724674	874	T -> C	163	20.2%	84.8%	K -> E	AAA -> GAA	Substitution
SB378_03890	lipoprotein insertase outer membrane protein LolB	SNP (transition)	837891	837891	616	A -> G	173	28.3%	71.4%			Extension
SB378_04215	regulatory signaling modulator protein AmpE	SNP (transversion)	904335	904335	594	G -> C	163	16.6%	63.0%	L -> F	TTG -> TTC	Substitution
SB378_04295	TolC family outer membrane protein	SNP (transversion)	923024	923024	785	G -> C	145	20.0%	72.4%			Truncation
SB378_05430	phosphoribosylformylglycinamidine synthase	SNP (transversion)	1182360	1182360	1245	G -> C	171	21.1%	58.3%	M -> I	ATG -> ATC	Substitution
SB378_06005	FUSC family protein	SNP (transversion)	1313160	1313160	260	C -> A	170	10.6%	66.7%	T -> N	ACC -> AAC	Substitution
SB378_06180	response regulator	SNP (transition)	1357765	1357765	511	A -> G	162	24.1%	76.9%	K -> E	AAG -> GAG	Substitution
SB378_06220	DUF6502 family protein	SNP (transversion)	1365066	1365066	386	C -> G	174	25.3%	68.2%			Truncation
SB378_06355	tol-pal system-associated acyl-CoA thioesterase	Deletion (tandem repeat)	1391864	1391865	111	(GC)5 -> (GC)4	164	14.6%	83.3%			Frame Shift
SB378_06525	malate dehydrogenase (quinone)	SNP (transversion)	1425291	1425291	1126	C -> G	162	16.0%	84.6%	Q -> E	CAG -> GAG	Substitution
SB378_07445	signal peptidase I	SNP (transversion)	1629982	1629982	609	G -> C	157	18.5%	72.4%	M -> I	ATG -> ATC	Substitution
SB378_07450	ribonuclease III	SNP (transition)	1630845	1630845	454	A -> G	155	21.3%	72.7%	N -> D	AAT -> GAT	Substitution
SB378_07585	signal recognition particle protein	SNP (transition)	1661572	1661572	691	A -> G	144	19.4%	82.1%	N -> D	AAC -> GAC	Substitution
SB378_08985	type I secretion system permease/ATPase	Deletion	1971929	1971929	1182	-A	189	10.6%	65.0%			Extension
SB378_08985	type I secretion system permease/ATPase	Deletion	1971930	1971930	1183	-T	189	12.2%	56.5%			Frame Shift
SB378_11070	gamma-glutamyl-gamma-aminobutyrate hydrolase family protein	Deletion (tandem repeat)	2438821	2438822	84	(CG)5 -> (CG)4	152	21.7%	51.5%			Frame Shift
SB378_11405	MFS transporter	SNP (transition)	2510777	2510777	682	A -> G	163	15.3%	84.0%	W -> R	TGG -> CGG	Substitution
SB378_11780	PepSY domain-containing protein	SNP (transition)	2591425	2591425	94	A -> G	160	20.6%	75.8%	K -> E	AAA -> GAA	Substitution
SB378_12110	MFS transporter	SNP (transversion)	2672765	2672765	388	G -> C	145	45.5%	71.2%	P -> A	CCC -> GCC	Substitution
SB378_12710	gallate dioxygenase	SNP (transition)	2780414	2780414	607	T -> C	154	16.2%	88.0%	N -> D	AAC -> GAC	Substitution
SB378_12920	peroxidase family protein	SNP (transition)	2834732	2834732	9508	A -> G	170	24.7%	76.2%	N -> D	AAT -> GAT	Substitution
SB378_12940	UvrD-helicase domain-containing protein	SNP (transition)	2843366	2843366	2422	A -> G	160	13.8%	90.9%	N -> D	AAT -> GAT	Substitution
SB378_13600	flavin reductase family protein	SNP (transition)	3003045	3003045	352	A -> G	169	21.3%	80.6%	W -> R	TGG -> CGG	Substitution
SB378_13950	branched-chain amino acid ABC transporter permease	SNP (transversion)	3066794	3066794	705	C -> G	153	14.4%	90.9%	I -> M	ATC -> ATG	Substitution
SB378_14205	efflux transporter outer membrane subunit	Deletion (tandem repeat)	3132343	3132344	885	(GC)5 -> (GC)4	153	11.1%	64.7%			Frame Shift
SB378_14280	altronate dehydratase family protein	SNP (transition)	3149928	3149928	778	A -> G	163	15.3%	72.0%	N -> D	AAT -> GAT	Substitution
SB378_15290	type VI secretion system baseplate subunit TssK	SNP (transversion)	3350103	3350103	763	G -> C	133	28.6%	57.9%	H -> D	CAT -> GAT	Substitution
SB378_15895	PucR family transcriptional regulator ligand-binding domain-containing protein	SNP (transversion)	3480173	3480173	390	G -> C	151	25.2%	63.2%	M -> I	ATG -> ATC	Substitution
SB378_16570	heat shock survival AAA family ATPase ClpK	Deletion (tandem repeat)	3614787	3614788	1900	(GC)3 -> (GC)2	145	13.1%	60.0% -> 63.2%			Frame Shift
SB378_17195	NADP-dependent glyceraldehyde-3-phosphate dehydrogenase	SNP (transition)	3762198	3762198	128	T -> C	156	17.9%	75.0%	L -> S	TTG -> TCG	Substitution
SB378_17890	EAL domain-containing protein	SNP (transition)	3925579	3925579	1237	T -> C	165	27.9%	76.1%	K -> E	AAA -> GAA	Substitution
SB378_17900	efflux RND transporter permease subunit	SNP (transition)	3929632	3929632	1909	T -> C	145	21.4%	83.9%	K -> E	AAA -> GAA	Substitution
SB378_18700	hybrid sensor histidine kinase/response regulator	SNP (transversion)	4117780	4117780	825	C -> G	128	21.9%	82.1%	M -> I	ATG -> ATC	Substitution
SB378_19250	ATPase domain-containing protein	Deletion (tandem repeat)	4221274	4221275	1158	(CG)5 -> (CG)4	164	14.0%	53.8% -> 60.9%			Frame Shift
SB378_19430	maleate isomerase	SNP (transversion)	4252756	4252756	555	C -> G	155	14.8%	56.5%	M -> I	ATG -> ATC	Substitution
SB378_19830	FAD-binding oxidoreductase	SNP (transition)	4340524	4340524	547	A -> G	168	19.6%	81.8%	K -> E	AAA -> GAA	Substitution
SB378_20480	ABC transporter ATP-binding protein	SNP (transition)	4496766	4496766	916	A -> G	161	18.6%	83.3%	N -> D	AAC -> GAC	Substitution
SB378_20590	response regulator	SNP (transversion)	4522315	4522315	816	G -> C	154	22.7%	77.1%	M -> I	ATG -> ATC	Substitution
SB378_20720	OmpA family protein	SNP (transition)	4551189	4551189	367	T -> C	165	15.2%	80.0%	K -> E	AAA -> GAA	Substitution
SB378_20785	efflux transporter outer membrane subunit	Deletion	4563944	4563944	487	-T	140	18.6%	88.5%			Frame Shift
SB378_20960	non-ribosomal peptide synthetase	SNP (transition)	4629962	4629962	8134	T -> C	165	21.2%	80.0%	N -> D	AAC -> GAC	Substitution
SB378_21060	oxygen-independent coproporphyrinogen III oxidase	SNP (transition)	4655916	4655916	310	A -> G	159	22.0%	68.6%	K -> E	AAA -> GAA	Substitution
SB378_21085	DNA polymerase III subunit gamma/tau	Deletion	4660399	4660399	1608	-T	167	22.2%	78.4%			Frame Shift
SB378_21085	DNA polymerase III subunit gamma/tau	SNP (transversion)	4660737	4660737	1270	C -> G	168	14.3%	79.2%	E -> Q	GAG -> CAG	Substitution
SB378_21125	NAD-dependent DNA ligase LigA	SNP (transition)	4667406	4667406	550	T -> C	196	17.9%	77.1%	N -> D	AAT -> GAT	Substitution
SB378_21380	heme ABC transporter permease	SNP (transversion)	4722227	4722227	767	C -> G	137	22.6%	87.1%			Extension
SB378_21910	arginine N-succinyltransferase	Deletion (tandem repeat)	4827139	4827140	428	(GC)5 -> (GC)4	169	16.0%	66.7% -> 69.0%			Frame Shift
SB378_21920	aspartate aminotransferase family protein	SNP (transition)	4829859	4829859	175	A -> G	167	10.2%	94.1%	C -> R	TGC -> CGC	Substitution
SB378_21925	transcriptional regulator ArgR	Deletion (tandem repeat)	4830642	4830643	708	(AC)5 -> (AC)4	162	19.8%	76.5% -> 81.8%			Frame Shift
SB378_22010	ScpA family protein	SNP (transition)	4851174	4851174	727	T -> C	146	17.8%	61.5%	N -> D	AAT -> GAT	Substitution
SB378_22120	DTW domain-containing protein	SNP (transition)	4872190	4872190	479	A -> G	149	18.8%	85.7%	L -> S	TTG -> TCG	Substitution
SB378_23075	ATP-binding protein	SNP (transition)	5073306	5073306	2008	A -> G	176	13.1%	73.9%	K -> E	AAG -> GAG	Substitution
SB378_23140	polyribonucleotide nucleotidyltransferase	SNP (transition)	5091703	5091703	142	T -> C	165	24.2%	60.0%	K -> E	AAA -> GAA	Substitution
SB378_24225	DNA topoisomerase IV subunit A	SNP (transition)	5316415	5316415	1387	T -> C	158	19.0%	56.7%	K -> E	AAA -> GAA	Substitution
SB378_24590	adenosylmethionine--8-amino-7-oxononanoate transaminase	SNP (transversion)	5410751	5410751	306	G -> C	189	15.9%	83.3%	M -> I	ATG -> ATC	Substitution
SB378_25205	monofunctional biosynthetic peptidoglycan transglycosylase	SNP (transversion)	5559816	5559816	689	G -> C	159	24.5%	64.1%			Extension
SB378_25235	pitrilysin family protein	Deletion	5566821	5566821	1024	-A	167	30.5%	78.4%			Frame Shift
SB378_25920	AAA family ATPase	SNP (transition)	5715913	5715913	4483	A -> G	172	17.4%	83.3%	K -> E	AAA -> GAA	Substitution
SB378_26090	PLP-dependent aminotransferase family protein	SNP (transversion)	5756105	5756105	393	G -> C	151	25.2%	52.6%	L -> F	TTG -> TTC	Substitution
SB378_26400	AraC family transcriptional regulator	Deletion	5819090	5819090	461	-T	191	21.5%	51.2%			Frame Shift
SB378_26655	CusA/CzcA family heavy metal efflux RND transporter	Deletion (tandem repeat)	5875403	5875404	3067	(CT)5 -> (CT)4	191	22.0%	50.5% -> 81.8%			Frame Shift
Only polymorphisms affecting protein sequences were considered. Nanopore reads were mapped to the PD689 reference genome (GenBank acc. no. CP137886) using Minimap2 (K-mer length = 28). Variant-calling was performed as follows: Minimum Variant Frequency = 0.1, Maximum Variant P-value = 1E-12, Minimum Strand-Bias P-value = 1E-2 when exceeding 65% bias, and Homopolymer Quality Reduction = 30% as acc…
PD689 tt L1 CHANGES
PD689 chromosomal sequence (GenBank acc. no. CP137886)						PD689 tt L1 chromosomal sequence (GenBank acc. no. NZ_CP115661)					Pairwise identity: 99.9%
Locus tag	Product	Start	Stop	Nucleotide sequence		Nucleotide sequence	Nucleotide change	Protein Effect	Amino Acid Change / Note	Type of change
SB378_00895	immunoglobulin-like domain-containing protein (LapA)	191679	191679	T		C	Transition	Substitution	I -> T	de novo mutation
		194679	194679	T		C	Transition	Substitution	I -> T	de novo mutation
		194898	194898	C		A	Transversion	Substitution	T -> N	de novo mutation
		194911	194912	CA		TG	Substitution	Substitution	DT -> DA	de novo mutation
		194935	194934			GAG	Insertion	Insertion	A -> AS	de novo mutation
		194936	194936	T		C	Transition	Substitution	S -> P	de novo mutation
		194939	194944	CCAAGC		TCG	Deletion	Deletion	PS -> S	de novo mutation
		195031	195033	AAC		GGT	Substitution	Substitution	QT -> QV	de novo mutation
		198590	198590	A		G	Transition	Substitution	I -> V	de novo mutation
		198694	199353	CCAGATCAGCTTGGGCATCAACTCGGCGGTGGACGCCACTGGTGCTGCGTTCGAGAACCTGCAACTGGGCGGCAACGCTTCGGTTCAAGTGACCGACACCCTCGACGAAGTCGTGGCGAAGCTGACCGCGACCCCTTCGGTGACCGAAGGCGGCGAGATCACCTACACCATCACGCTGACCAACAAAGACGGTCTGCCGATCAATAACCACTCGGAGCTGTACTTCAAGCTGACCGATGGCACTACTGTCGTCGTGGCAGCCAACAGCACCACCGGTTCGGCCACTGTAGCCGCCCCGGACAACGTCTATGTCGGCACCAACGCGCCGGTGGTCAATGCCATCGACGCGGTCAGCGGCGCAGATGCGTGGAAGTTCGAAAACCTGAACCTGGACAAGAC…		CCA	Deletion	Deletion	GQISLGINSAVDATGAAFENLQLGGNASVQVTDTLDEVVAKLTATPSVTEGGEITYTITLTNKDGLPINNHSELYFKLTDGTTVVVAANSTTGSATVAAPDNVYVGTNAPVVNAIDAVSGADAWKFENLNLDKTPVSTTVTDEPGTPGNEGDIVKVTITADQTSVAENVKPTFTVHVNQPLAHDLVVTLSNNAQVTIKAGETSAPYTHDAQGDDVYQDAGQ -> GQ	de novo mutation
		201292	201970	CGCGCCGTACACCCACGCTGCTCAGGGTGATGACGTCTACAACGACGCTGGCCAGATCAGCCTGGGTATCAACTCGGCGGTGGACGCCACTGGTGCGACCTTCGAGAACCTCGAGTTGGGCGGTGCCGCGAAGGTGGATGTCACCGACACCACCGACGAAGTGGTGGCCAAGTTGACCGCGACCCCTTCGGTGACCGAAGGCGGTGAGATCACTTACACCATTACCCTGACCAACAAAGACGGCTTGCCGATCAATAACCACAGTGCATTGACCTTCACGCTGAGCGACGGCAAAACCGTCATCACCGTGCCGGCCAACGGCACCGTGGGCACTGCAACCGTGACTGCCCCGGACAACGTCTACGTCGGTACCAACGACCCTGTGATCAAATCGATCGC…		CGCG	Deletion	Deletion	SAPYTHAAQGDDVYNDAGQISLGINSAVDATGATFENLELGGAAKVDVTDTTDEVVAKLTATPSVTEGGEITYTITLTNKDGLPINNHSALTFTLSDGKTVITVPANGTVGTATVTAPDNVYVGTNDPVIKSIATVEGADVGKFEQLTLDKTPVSTTVTDEPGTPGNPGGSNEGDLVKVTITADQTSVAENVKPTFTVHVNQPLAHDLVVTLSNNAQVTIKAGETSA -> SA	de novo mutation
		202753	202757	GCAAC		CGAGT	Substitution	Substitution	LQL -> LEL	de novo mutation
		202765	202767	CAA		TGC	Substitution	Substitution	GN -> GA	de novo mutation
		202771	202773	TTC		GAA	Substitution	Substitution	AS -> AK	de novo mutation
		202777	202780	TCAA		GGAT	Substitution	Substitution	VQ -> VD	de novo mutation
SB378_01780	IS110-like element ISPpu11 family transposase	398095	398095	A		G	Transition	Substitution	Q -> R	de novo mutation
SB378_02060	RNA polymerase sigma factor RpoD	468464	468464	A		G	Transition	Substitution	S -> P	de novo mutation
SB378_03395	type II secretion system F family protein	737742	737742	C		T	Transition	Substitution	R -> Q	de novo mutation
SB378_03410	group II intron reverse transcriptase/maturase	739647	739647	A		C	Transversion	Substitution	I -> L	de novo mutation
		739713	739713	G		A	Transition	Substitution	V -> I	de novo mutation
SB378_06155	response regulator transcription factor	1352713	1352716	CAGG		CAGGTCCAGGGCTGTCTCTTATACACATCTTTGTGTCTCAGGCCGCCTAGGTTGTTGACAATTAATCATCGGCATAGTATATCGGCATAGTATAATACGACAAGGTGAGGAACTAAACCCGTAGGCCGCCGCGCGCGAATTCGAGCTCGCTGTTTAAAGAGAAATACTATCATGACGGACAAATTGACCTCCCTTCGTCAGTACACCACCGTAGTGGCCGACACTGGGGACATCGCGGCAATGAAGCTGTATCAACCGCAGGATGCCACAACCAACCCTTCTCTCATTCTTAACGCAGCGCAGATTCCGGAATACCGTAAGTTGATTGATGATGCTGTCGCCTGGGCGAAACAGCAGAGCAACGATCGCGCGCAGCAGATCGTGGACGCGACCGACAAA…	Insertion	Truncation		de novo mutation
SB378_06255	AcvB/VirJ family lysyl-phosphatidylglycerol hydrolase	1373606	1373606	G		C	Transversion	Substitution	F -> L	de novo mutation
SB378_06395	7-cyano-7-deazaguanine synthase QueC	1398276	1398276	A		-	Deletion	Frame Shift		de novo mutation
SB378_06520	group II intron reverse transcriptase/maturase	1423057	1423057	G		A	Transition	Substitution	R -> K	de novo mutation
SB378_06530	group II intron reverse transcriptase/maturase	1426917	1426917	G		A	Transition	Substitution	R -> K	de novo mutation
SB378_08110	group II intron reverse transcriptase/maturase	1774696	1774696	G		A	Transition	Substitution	R -> K	de novo mutation
SB378_08675	patatin-like phospholipase family protein	1890396	1890396	A		-	Deletion	Frame Shift		de novo mutation
SB378_11895	MFS transporter	2616650	2616650	A		-	Deletion	Frame Shift		de novo mutation
SB378_12110	MFS transporter	2672765	2672765	G		C	Transversion	Substitution	P -> A	fixed polymorphism
SB378_13170	T6SS effector BTH_I2691 family protein	2901421	2901421	G		A	Transition	Substitution	P -> S	de novo mutation
		2901441	2901441	G		A	Transition	Substitution	A -> V	de novo mutation
SB378_14060	propionate catabolism operon regulatory protein PrpR	3093780	3093780	A		-	Deletion	Frame Shift		de novo mutation
SB378_15730	universal stress protein	3438636	3438636	A		-	Deletion	Frame Shift		de novo mutation
SB378_20180	IS66-like element ISPpu15 family transposase	4433206	4433206	G		C	Transversion	Substitution	T -> S	de novo mutation
		4433762	4433762	A		T	Transversion	Substitution	S -> T	de novo mutation
Only changes affecting protein sequences were considered.
