# Supplementary material for: Synthetically-primed adaptation of Pseudomonas putida to a non-native substrate D-xylose
Source: Nat Commun. 2024 Mar 26;15:2666. doi: 10.1038/s41467-024-46812-9 (PMC10965963; doi:10.1038/s41467-024-46812-9)
Supplement: Supplementary file 8 — Supplementary Data 5 [file 41467_2024_46812_MOESM8_ESM.xlsx]

## Sheet: 118-kb multiplied region
Gene product (GenBank and MicroScope*)	KEGG/ MicroScope ID	GenBank annotation (CP115665)									In-house annotation (Prokka)
		locus_tag	gene	direction	start (in region)	stop (in region)	start (in PD584)	stop (in PD584)	CDS length		locus_tag	gene	direction	start (in region)	stop (in region)	start (in PD584)	stop (in PD584)	CDS length
IS4-like element ISPpu8 family transposase	PP_2114	PED37_10735		forward	373	1674	2372407	2373708	1302		gp_584_02151		forward	322	1674	2372356	2373708	1353
hypothetical protein	PP_2115	PED37_10740		forward	2019	2216	2374053	2374250	198		gp_584_02152		forward	2019	2216	2374053	2374250	198
sulfur carrier protein TusA	PP_2116	PED37_10745	tusA	forward	2238	2480	2374272	2374514	243		gp_584_02153	tusA_2	forward	2238	2480	2374272	2374514	243
erythronate-4-phosphate dehydrogenase PdxB	PP_2117	PED37_10750	pdxB	forward	2541	3683	2374575	2375717	1143		gp_584_02154	pdxB	forward	2541	3683	2374575	2375717	1143
hypothetical protein	PP_2118	PED37_10755		reverse	3798	3971	2375832	2376005	174		gp_584_02155		reverse	3798	3971	2375832	2376005	174
ABC transporter transmembrane domain-containing protein	PP_2119	PED37_10760		forward	4182	5945	2376216	2377979	1764		gp_584_02156		forward	4182	5945	2376216	2377979	1764
methyl-accepting chemotaxis protein	PP_2120	PED37_10765		forward	6117	7733	2378151	2379767	1617		gp_584_02157	ctpH	forward	6117	7733	2378151	2379767	1617
YgdI/YgdR family lipoprotein	PP_2121	PED37_10775		reverse	7997	8218	2380031	2380252	222		gp_584_02159	ygdR	reverse	7997	8218	2380031	2380252	222
molybdenum cofactor biosynthesis protein B MoaB	PP_2122	PED37_10780	moaB	forward	8406	8945	2380440	2380979	540		gp_584_02160	moaB_1	forward	8406	8945	2380440	2380979	540
molybdopterin molybdotransferase MoeA	PP_2123	PED37_10785		forward	8929	10155	2380963	2382189	1227		gp_584_02161		forward	8929	10155	2380963	2382189	1227
glycosyltransferase family 4 protein	PP_2124	PED37_10790		reverse	10144	11391	2382178	2383425	1248		gp_584_02162		reverse	10144	11391	2382178	2383425	1248
lipid kinase YegS	PP_2125	PED37_10795	yegS	forward	11648	12535	2383682	2384569	888		gp_584_02163	yegS	forward	11648	12535	2383682	2384569	888
response regulator transcription factor LuxR	PP_2126	PED37_10800		reverse	12519	13178	2384553	2385212	660		gp_584_02164	degU_1	reverse	12519	13178	2384553	2385212	660
sensor histidine kinase	PP_2127	PED37_10805		reverse	13168	14064	2385202	2386098	897		gp_584_02165		reverse	13168	14064	2385202	2386098	897
histidine kinase CheA	PP_5503	PED37_10810		reverse	14431	14940	2386465	2386974	510		gp_584_02166		reverse	14431	14940	2386465	2386974	510
chemotaxis protein CheV	PP_2128	PED37_10815		forward	15292	16227	2387326	2388261	936		gp_584_02167	cheV_2	forward	15292	16227	2387326	2388261	936
MOSC domain-containing protein	PP_2129	PED37_10820		forward	16283	17086	2388317	2389120	804		gp_584_02168	ycbX	forward	16283	17086	2388317	2389120	804
transglycosylase SLT domain-containing protein	PP_2130	PED37_10825		reverse	17199	19124	2389233	2391158	1926		gp_584_02169	slt	reverse	17199	19124	2389233	2391158	1926
ATP-binding cassette domain-containing protein	PP_2131	PED37_10830		forward	19345	21273	2391379	2393307	1929		gp_584_02170	uup	forward	19345	21273	2391379	2393307	1929
universal stress protein	PP_2132	PED37_10835		reverse	21381	21821	2393415	2393855	441		gp_584_02171	uspA2	reverse	21381	21821	2393415	2393855	441
hypothetical protein	PP_2133	PED37_10840		forward	21932	22369	2393966	2394403	438		gp_584_02172		forward	21932	22369	2393966	2394403	438
IS110-like element ISPpu10 family transposase	PP_2134	PED37_10845		forward	22673	23638	2394707	2395672	966		gp_584_02173		forward	22673	23638	2394707	2395672	966
hypothetical protein	-	-	-	-	-	-	-	-	-		gp_584_02174		reverse	23584	23778	2395618	2395812	195
enoyl-CoA hydratase/3-hydroxyacyl-CoA dehydrogenase FadB	PP_2136	PED37_10850	fadB	forward	24297	26444	2396331	2398478	2148		gp_584_02175	fadB_2	forward	24297	26444	2396331	2398478	2148
beta-ketothiolase FadA	PP_2137	PED37_10855	fadA	forward	26476	27651	2398510	2399685	1176		gp_584_02176	fadA_2	forward	26476	27651	2398510	2399685	1176
DUF1653 domain-containing protein	PP_2138	PED37_10860		forward	27727	27978	2399761	2400012	252		gp_584_02177		forward	27727	27978	2399761	2400012	252
DNA topoisomerase I TopA	PP_2139	PED37_10865	topA	forward	28079	30688	2400113	2402722	2610		gp_584_02178	topA	forward	28079	30688	2400113	2402722	2610
PasA protein	PP_2140	PED37_10870		forward	30779	31294	2402813	2403328	516		gp_584_02179		forward	30779	31294	2402813	2403328	516
hypothetical protein	PP_2141	PED37_10875		forward	31345	31578	2403379	2403612	234		gp_584_02180		forward	31345	31578	2403379	2403612	234
cell division inhibitor SulA	PP_2142	PED37_10880		reverse	31629	32105	2403663	2404139	477		gp_584_02181	sulA_1	reverse	31629	32105	2403663	2404139	477
LexA repressor	PP_2143	PED37_10885	lexA	reverse	32119	32727	2404153	2404761	609		gp_584_02182	lexA_1	reverse	32119	32727	2404153	2404761	609
TetR/AcrR family transcriptional regulator	PP_2144	PED37_10890		forward	32943	33650	2404977	2405684	708		gp_584_02183	betI_4	forward	32943	33650	2404977	2405684	708
beta-N-acetylglucosaminidase NagZ	PP_2145	PED37_10895	nagZ	forward	33840	34838	2405874	2406872	999		gp_584_02184	nagZ	forward	33828	34838	2405862	2406872	1011
DEAD/DEAH box helicase	PP_2146	PED37_10900		reverse	34981	38298	2407015	2410332	3318		gp_584_02185	rapA_3	reverse	34981	38298	2407015	2410332	3318
CsiV family protein	PP_2147	PED37_10905		reverse	38303	38875	2410337	2410909	573		gp_584_02186		reverse	38303	38875	2410337	2410909	573
transcription-repair-coupling factor Mfd	PP_2148	PED37_10910	mfd	reverse	38885	42334	2410919	2414368	3450		gp_584_02187	mfd	reverse	38885	42310	2410919	2414344	3426
glyceraldehyde-3-phosphate dehydrogenase	PP_2149	PED37_10915		forward	42502	43965	2414536	2415999	1464		gp_584_02188	gapB	forward	42502	43965	2414536	2415999	1464
FAD:protein FMN transferase	PP_2150	PED37_10920		forward	44146	45144	2416180	2417178	999		gp_584_02189	apbE	forward	44146	45144	2416180	2417178	999
soluble pyridine nucleotide transhydrogenase SthA	PP_2151	PED37_10925	sthA	forward	45349	46743	2417383	2418777	1395		gp_584_02190	sthA	forward	45349	46743	2417383	2418777	1395
glycerophosphodiester phosphodiesterase	PP_2152	PED37_10930		reverse	46792	47508	2418826	2419542	717		gp_584_02191	ugpQ	reverse	46792	47508	2418826	2419542	717
PilZ domain-containing protein	PP_2153	PED37_10935		reverse	47540	48124	2419574	2420158	585		gp_584_02192		reverse	47540	48124	2419574	2420158	585
lipoprotein-releasing system transmembrane protein LolC	PP_2154	PED37_10940		forward	48218	49468	2420252	2421502	1251		gp_584_02193	lolC	forward	48218	49468	2420252	2421502	1251
lipoprotein-releasing system ATP-binding protein LolD	PP_2155	PED37_10945	lolD	forward	49476	50159	2421510	2422193	684		gp_584_02194	lolD_1	forward	49461	50159	2421495	2422193	699
lipoprotein-releasing ABC transporter permease subunit	PP_2156	PED37_10950		forward	50220	51461	2422254	2423495	1242		gp_584_02195	lolE_2	forward	50220	51461	2422254	2423495	1242
sensor histidine kinase CinS	PP_2157	PED37_10955	cinS	reverse	51501	52853	2423535	2424887	1353		gp_584_02196	cusS_2	reverse	51501	52850	2423535	2424884	1350
transcriptional activator protein CinR	PP_2158	PED37_10960	cinR	reverse	52850	53530	2424884	2425564	681		gp_584_02197	copR_1	reverse	52850	53530	2424884	2425564	681
plastocyanin/azurin family copper-binding protein	PP_2159	PED37_10965		forward	53731	54258	2425765	2426292	528		gp_584_02198	petE	forward	53731	54258	2425765	2426292	528
NADPH-dependent 7-cyano-7-deazaguanine reductase QueF	PP_2160	PED37_10970	queF	forward	54327	55157	2426361	2427191	831		gp_584_02199	queF	forward	54327	55157	2426361	2427191	831
DUF4404 family protein	PP_2161	PED37_10975		reverse	55189	55452	2427223	2427486	264		gp_584_02200		reverse	55189	55452	2427223	2427486	264
phosphonoacetaldehyde phosphonohydrolase-relatedprotein	PP_2162	PED37_10980		reverse	55575	56138	2427609	2428172	564		gp_584_02201	phnX_1	reverse	55575	56138	2427609	2428172	564
VacJ family lipoprotein	PP_2163	PED37_10985		forward	56340	57047	2428374	2429081	708		gp_584_02202	mlaA	forward	56340	57047	2428374	2429081	708
PilZ domain-containing protein	PP_2164	PED37_10990		reverse	57082	57381	2429116	2429415	300		gp_584_02203		reverse	57082	57381	2429116	2429415	300
SpoIIE family protein phosphatase	PP_2165	PED37_10995		forward	57652	58833	2429686	2430867	1182		gp_584_02204	rssB_3	forward	57652	58833	2429686	2430867	1182
STAS domain-containing protein	PP_2166	PED37_11000		forward	58830	59312	2430864	2431346	483		gp_584_02205		forward	58830	59312	2430864	2431346	483
alkaline phosphatase D family protein	PP_2167	PED37_11005		reverse	59461	61311	2431495	2433345	1851		gp_584_02206		reverse	59461	61311	2431495	2433345	1851
Transaldolase Tal	PP_2168	PED37_11010	tal	reverse	61491	62417	2433525	2434451	927		gp_584_02207	tal	reverse	61491	62417	2433525	2434451	927
tRNA-dihydrouridine(20/20a) synthase DusA	PP_2169	PED37_11015	dusA	reverse	62574	63584	2434608	2435618	1011		gp_584_02208	dusA	reverse	62574	63512	2434608	2435546	939
site-specific integrase	PP_2170	PED37_11020		forward	63682	63819	2435716	2435853	138		-	-	-	-	-	-	-	-
chorismate mutase	PP_2170	PED37_11025		forward	64072	64380	2436106	2436414	309		gp_584_02209	pchB	forward	64072	64380	2436106	2436414	309
LysE family translocator	PP_2171	PED37_11030		reverse	64426	65052	2436460	2437086	627		gp_584_02210		reverse	64426	65052	2436460	2437086	627
IS5/IS1182 family transposase	-	PED37_11035		forward	65218	65334	2437252	2437368	117		-	-	-	-	-	-	-	-
hypothetical protein	PP_2172	PED37_11040		forward	65520	65963	2437554	2437997	444		gp_584_02211		forward	65614	65775	2437648	2437809	162
AraC family transcriptional regulator	PP_2173	PED37_11045		reverse	66408	67247	2438442	2439281	840		gp_584_02212	rob	reverse	66408	67277	2438442	2439311	870
GFA family protein	PP_2174	PED37_11050		reverse	67384	67776	2439418	2439810	393		-	-	-	-	-	-	-	-
SDR family oxidoreductase	PP_2175	PED37_11055		reverse	67858	68562	2439892	2440596	705		gp_584_02213	fabG_2	reverse	67858	68562	2439892	2440596	705
LysR substrate-binding domain-containing protein	PP_2176	PED37_11060		reverse	68662	69555	2440696	2441589	894		gp_584_02214	gcvA_6	reverse	68662	69591	2440696	2441625	930
XRE family transcriptional regulator	PP_2177	PED37_11065		forward	69769	70323	2441803	2442357	555		gp_584_02215		forward	69769	70323	2441803	2442357	555
glutamine synthetase family protein	PP_2178	PED37_11070		forward	70351	71697	2442385	2443731	1347		gp_584_02216	puuA_1	forward	70351	71697	2442385	2443731	1347
gamma-glutamyl-gamma-aminobutyrate hydrolase family protein	PP_2179	PED37_11075		forward	71782	72555	2443816	2444589	774		gp_584_02217	puuD_1	forward	71782	72555	2443816	2444589	774
aspartate aminotransferase family protein	PP_2180	PED37_11080		forward	72625	73983	2444659	2446017	1359		gp_584_02218	spuC_1	forward	72625	73983	2444659	2446017	1359
XRE family transcriptional regulator	PP_2181	PED37_11085		forward	74167	74721	2446201	2446755	555		gp_584_02219	spuC-I	forward	74167	74721	2446201	2446755	555
ProQ/FinO family protein	PP_2182	PED37_11090		forward	74845	75360	2446879	2447394	516		gp_584_02220	proQ	forward	74845	75360	2446879	2447394	516
formate dehydrogenase, gamma subunit	PP_2183	PED37_11095		forward	75762	76244	2447796	2448278	483		gp_584_02221	hndA	forward	75762	76244	2447796	2448278	483
formate dehydrogenase, beta subunit	PP_2184	PED37_11100		forward	76238	77797	2448272	2449831	1560		gp_584_02222		forward	76238	77797	2448272	2449831	1560
formate dehydrogenase, alpha subunit	PP_2185	PED37_11105	fdhF	forward	77794	80676	2449828	2452710	2883		gp_584_02223		forward	77794	80676	2449828	2452710	2883
formate dehydrogenase, delta subunit	PP_2186	PED37_11110		forward	80673	80876	2452707	2452910	204		gp_584_02224		forward	80673	80876	2452707	2452910	204
universal stress protein	PP_2187	PED37_11115		reverse	80990	81853	2453024	2453887	864		gp_584_02225	uspE_1	reverse	80990	81853	2453024	2453887	864
tRNA-(ms[2]io[6]A)-hydroxylase MiaE	PP_2188	PED37_11120		forward	82008	82625	2454042	2454659	618		gp_584_02226		forward	82008	82625	2454042	2454659	618
DUF883 family protein	PP_2189	PED37_11125		reverse	82648	83073	2454682	2455107	426		gp_584_02227		reverse	82648	83073	2454682	2455107	426
hypothetical protein	PP_2190	PED37_11130		forward	83096	83359	2455130	2455393	264		gp_584_02228		forward	83096	83359	2455130	2455393	264
LEA type 2 family protein	PP_2191	PED37_11135		reverse	83380	83859	2455414	2455893	480		gp_584_02229		reverse	83380	83859	2455414	2455893	480
sigma-70 family RNA polymerase sigma factor	PP_2192	PED37_11140		forward	83991	85115	2456025	2457149	1125		gp_584_02230		forward	84006	85115	2456040	2457149	1110
TonB-dependent receptor	PP_2193	PED37_11145		forward	85343	87769	2457377	2459803	2427		gp_584_02231	iutA	forward	85334	87769	2457368	2459803	2436
LysR family transcriptional regulator	PP_2194	PED37_11150		reverse	87794	88684	2459828	2460718	891		gp_584_02232	argP_1	reverse	87794	88684	2459828	2460718	891
extracellular solute-binding protein SpuD	PP_2195	PED37_11155		forward	88787	89866	2460821	2461900	1080		gp_584_02233	spuD_2	forward	88787	89866	2460821	2461900	1080
agmatinase	PP_2196	PED37_11160	speB	forward	89892	90857	2461926	2462891	966		gp_584_02234	speB	forward	89892	90857	2461926	2462891	966
hypothetical protein	PP_2197	PED37_11165		forward	91090	91407	2463124	2463441	318		gp_584_02235		forward	91090	91407	2463124	2463441	318
PQQ-dependent sugar dehydrogenase	PP_2198	PED37_11170		forward	91430	92575	2463464	2464609	1146		gp_584_02236	yliI	forward	91430	92575	2463464	2464609	1146
zapE	PP_2199	PED37_11175	zapE	forward	92617	93723	2464651	2465757	1107		gp_584_02237	zapE_2	forward	92617	93723	2464651	2465757	1107
DinB family protein	PP_2200	PED37_11180		forward	93737	94318	2465771	2466352	582		gp_584_02238		forward	93737	94318	2465771	2466352	582
alpha/beta hydrolase	PP_2201	PED37_11185		reverse	94391	95389	2466425	2467423	999		gp_584_02239	menH_1	reverse	94391	95389	2466425	2467423	999
DedA family protein	PP_2202	PED37_11190		reverse	95465	95902	2467499	2467936	438		gp_584_02240	yqaA	reverse	95465	95902	2467499	2467936	438
DUF411 domain-containing protein	PP_2203	PED37_11195		reverse	95902	96330	2467936	2468364	429		gp_584_02241		reverse	95902	96330	2467936	2468364	429
copper resistance protein B	PP_2204	PED37_11200		reverse	96345	97229	2468379	2469263	885		gp_584_02242	copB_1	reverse	96345	97229	2468379	2469263	885
copper resistance system multicopper oxidase	PP_2205	PED37_11205		reverse	97222	98946	2469256	2470980	1725		gp_584_02243	copA_2	reverse	97222	98946	2469256	2470980	1725
peptidase YegQ	PP_2206	PED37_11210	yegQ	reverse	99025	100359	2471059	2472393	1335		gp_584_02244	rlhA_1 (yegQ)	reverse	99025	100359	2471059	2472393	1335
AI-2E family transporter	PP_2207	PED37_11215		forward	100492	101556	2472526	2473590	1065		gp_584_02245	ydiK_2	forward	100492	101556	2472526	2473590	1065
phosphonoacetaldehyde hydrolase	PP_2208	PED37_11220		reverse	101775	102602	2473809	2474636	828		gp_584_02246	phnX_2	reverse	101775	102602	2473809	2474636	828
2-aminoethylphosphonate--pyruvate transaminase	PP_2209	PED37_11225		reverse	102637	103743	2474671	2475777	1107		gp_584_02247	phnW	reverse	102637	103743	2474671	2475777	1107
LysR substrate-binding domain-containing protein	PP_2210	PED37_11230		forward	103856	104719	2475890	2476753	864		gp_584_02248	cysL	forward	103856	104719	2475890	2476753	864
AraC family transcriptional regulator	PP_2211	PED37_11235		forward	104797	105819	2476831	2477853	1023		gp_584_02249		forward	104797	105819	2476831	2477853	1023
NEL-type E3 ubiquitin ligase domain-containing protein	PP_2212	PED37_11240		forward	105966	110411	2478000	2482445	4446		gp_584_02250		forward	105966	110411	2478000	2482445	4446
acyl-CoA synthetase	PP_2213	PED37_11245		forward	110534	112180	2482568	2484214	1647		gp_584_02251	acsA_1	forward	110534	112180	2482568	2484214	1647
SDR family NAD(P)-dependent oxidoreductase	PP_2214	PED37_11250		forward	112194	112961	2484228	2484995	768		gp_584_02252	fadBA	forward	112194	112961	2484228	2484995	768
acetyl-CoA C-acyltransferase	PP_2215	PED37_11255		forward	112973	114166	2485007	2486200	1194		gp_584_02253	thlA_1	forward	112973	114166	2485007	2486200	1194
acyl-CoA dehydrogenase	PP_2216	PED37_11260		forward	114175	115302	2486209	2487336	1128		gp_584_02254	mmgC_2 (acd)	forward	114175	115302	2486209	2487336	1128
enoyl-CoA hydratase	PP_2217	PED37_11265		forward	115316	116089	2487350	2488123	774		gp_584_02255	echA8	forward	115316	116089	2487350	2488123	774
IS4-like element ISPpu8 family transposase	PP_2218	PED37_11270		forward	116496	117797	2488530	2489831	1302		gp_584_02256		forward	116445	117797	2488479	2489831	1353
hypothetical protein	PP_2219	PED37_11275		forward	117979	>118079	2490013	2490113	>101		gp_584_02257		forward	117979	>118079	2490013	2490113	>101
*MicroScope is a microbial genome annotation & analysis platform
hypothetical proteins	9
enzymes or their subunits	53
transporters or their subunits	3
regulators	7
Overexpressed genes in PD584 L3 when compared with PD689 tt L1	36
