# Supplementary material for: Synthetically-primed adaptation of Pseudomonas putida to a non-native substrate D-xylose
Source: Nat Commun. 2024 Mar 26;15:2666. doi: 10.1038/s41467-024-46812-9 (PMC10965963; doi:10.1038/s41467-024-46812-9)
Supplement: Supplementary file 9 — Supplementary Data 6 [file 41467_2024_46812_MOESM9_ESM.xlsx]

## Sheet: Plasmids
Plasmids used in this study
Plasmid	Characteristics	Reference
pRK600	Helper plasmid for triparental mating: oriV(ColE1) RK2 tra+ mob+, CmR	1
pSEVA2213	Expression vector: ori(RK2) PEM7, KmR	2
pSEVA438	Expression vector: ori(pBBR1) xylS-Pm, SmR/SpR	2
pBAMD1-4_PEM7	Mini-Tn5 delivery plasmid: ori(R6K) PEM7, AmpR SmR/SpR	3
pEMG	Plasmid for genome editing in Gram-negative bacteria: ori (R6K), KmR	4
pSW-I	Expression vector encoding I-SceI homing endonuclease from Saccharomyces cerevisiae: ori(RK2) xylS-Pm, AmpR	4
pSNW2	Suicide vector for deletions in Gram-negative bacteria; oriT, traJ, lacZα, ori(R6K), P14g(BCD2)→msfGFP, KmR	5
pQURE1-L	Conditionally-replicating vector carrying xylS-Pm→I-SceI and PEM7→mRFP, AmpR	5
pJNN_phzA1-G1, phzM, phzS	Expression vector bearing a pathway for pyocyanin production with respective regulatory sequences, AmpR, GmR	6
pEX_rpe-rpiA	Cloning vector with synthesized genes rpe of D-ribulose-5-phosphate 3-epimerase and rpiA of ribose 5-phosphate isomerase A, codon optimized for P. putida KT2440 and equipped with synthetic RBS, AmpR	This study (Eurofins Genomics)
pSEVA2213_xylABE	pSEVA2213 with synthetic xylABE operon encoding XylA xylose isomerase, XylB xylulokinase, XylE xylose-proton symporter from Escherichia coli (EcoRI/HindIII)	7
pEMG_gcd	pEMG with the cloned sequences (507+500 bp) spanning upstream and downstream of the gcd gene (PP1444) in P. putida KT2440 genome (EcoRI/BamHI)	7
pEMG_hexR	pEMG with the cloned sequences (500+500 bp) spanning upstream and downstream of the hexR gene (PP1021) in P. putida KT2440 genome (EcoRI/BamHI)	This study
pEMG_gnd	pEMG with the cloned sequences (503+502 bp) spanning upstream and downstream of the gnd gene (PP4043) in P. putida KT2440 genome (SacI/BamHI)	Dr. Sánchez-Pascuala
pEMG_pgi-I	pEMG with the cloned sequences (592/650 bp) spanning upstream and downstream of the pgi-I gene (PP1808) in P. putida KT2440 genome (EcoRI/BamHI)	Dr. Sánchez-Pascuala
pEMG_pgi-II	pEMG with the cloned sequences (560+547 bp) spanning upstream and downstream of the pgi-II gene (PP4701) in P. putida KT2440 genome (EcoRI/BamHI)	Dr. Sánchez-Pascuala
pEMG_edd	pEMG with the cloned sequences (500+500 bp) spanning upstream and downstream of the edd gene (PP1010) in P. putida KT2440 genome (EcoRI/BamHI)	8
pBAMD1-4_EM7_talB-tktA	pBAMD1-4 _PEM7 with a synthetic operon encoding transaldolase TalB and transketolase TktA from E. coli BL21(DE3)	This study
pBAMD1-4_EM7_talB-tktA-rpe-rpiA	pBAMD1-4 _PEM7 with a synthetic operon encoding transaldolase TalB and transketolase TktA from E. coli BL21(DE3) and codon-optimized ,synthesized genes encoding D-ribulose-5-phosphate 3-epimerase Rpe and D-ribose-5-phosphate isomerase RpiA from E. coli BL21(DE3)	This study
pSEVA438_tal	pSEVA438 with tal gene (PP2168) encoding transaldolase from P. putida KT2440	This study
pSEVA2213_gfp	pSEVA2213 with gfp gene encoding monomeric superfolder green fluorescent protein (HindIII/SpeI)	This study
pSNW2_rpoD*	pSNW2 with the cloned sequences (500+500 bp) spanning upstream and downstream of the point mutation T→C (1654 bp) of the rpoD gene (PP_0387)	This study
Abbreviations:
PEM7, constitutive promoter EM7; RBS, ribosom binding site; Amp, ampicillin; Cm, chloramphenicol; Gm, gentamicin; Km, kanamycin; Sm, streptomycin; Sp, spektinomycin.
References:
1	Kessler, B., Herrero, M., Timmis, K. N. & de Lorenzo, V. Genetic evidence that the XylS regulator of the Pseudomonas TOL meta operon controls the Pm promoter through weak DNA-protein interactions. J. Bacteriol. 176, 3171–3176 (1994).
2	Silva-Rocha, R. et al. The Standard European Vector Architecture (SEVA): a coherent platform for the analysis and deployment of complex prokaryotic phenotypes. Nucleic Acids Res. 41, D666-675 (2013).
3	Martínez-García, E., Aparicio, T., de Lorenzo, V. & Nikel, P. I. New Transposon Tools Tailored for Metabolic Engineering of Gram-Negative Microbial Cell Factories. Front. Bioeng. Biotechnol. 2, (2014).
4	Martínez-García, E. & de Lorenzo, V. Transposon-based and plasmid-based genetic tools for editing genomes of gram-negative bacteria. Methods Mol. Biol. Clifton NJ 813, 267–283 (2012).
5	Volke, D. C., Friis, L., Wirth, N. T., Turlin, J. & Nikel, P. I. Synthetic control of plasmid replication enables target- and self-curing of vectors and expedites genome engineering of Pseudomonas putida. Metab. Eng. Commun. 10, e00126 (2020).
6	Bator, I., Wittgens, A., Rosenau, F., Tiso, T. & Blank, L. M. Comparison of Three Xylose Pathways in Pseudomonas putida KT2440 for the Synthesis of Valuable Products. Front. Bioeng. Biotechnol. 7, 480 (2020).
7	Dvořák, P. & de Lorenzo, V. Refactoring the upper sugar metabolism of Pseudomonas putida for co-utilization of cellobiose, xylose, and glucose. Metab. Eng. 48, 94–108 (2018).
8	Sánchez-Pascuala, A., Fernández-Cabezón, L., de Lorenzo, V. & Nikel, P. I. Functional implementation of a linear glycolysis for sugar catabolism in Pseudomonas putida. Metab. Eng. 54, 200–211 (2019).
