# Supplementary material for: Synthetically-primed adaptation of Pseudomonas putida to a non-native substrate D-xylose
Source: Nat Commun. 2024 Mar 26;15:2666. doi: 10.1038/s41467-024-46812-9 (PMC10965963; doi:10.1038/s41467-024-46812-9)
Supplement: Supplementary file 11 — Supplementary Data 8 [file 41467_2024_46812_MOESM11_ESM.xlsx]

## Sheet: Oligonucleotides
Oligonucleotides used in this study
Primer	Sequence (5’→3’)a	Source
TS1F-gcd (EcoRI)	GGAATTCGCGGCAGTGCCGAGGTGTCGAAGTGGCGGTGG	1
TS1R-gcd	GGCCTGAAGATCCAGAGCAGTTTCTAACCCGCGACACCGCTCCCGCAGGCTCAACCCTGAGG	1
TS2F-gcd	GGGTTAGAAACTGCTCTGGATCTTCAGGCC	1
TS2R-gcd (BamHI)	CGGGATCCGTCAGCCGGCCGCCCTCAGCGGCGCCGCCT	1
gcd-check fw	CTTCAGCTCTTCGCTGTACA	1
gcd-check rv	GCGTGCGCTACAACCTTAC	1
TS1F-hexR (EcoRI)	ATTGAATTCGGCGGCTGGACCTGTGC	This study
TS1R-hexR	CCCGACCCAAGGACACACCCTCAACTGAGCCGGTGCG	This study
TS2F-hexR	GGGTGTGTCCTTGGGTCGGG	This study
TS2R-hexR (BamHI)	AATGGATCCGATAGCCCTCGGGCTGAAGG	This study
hexR PCR2 fw (EcoRI)	ATTGAATTCGGCGGCTGGACC	This study
hexR PCR2 rv (BamHI)	AATGGATCCGATAGCCCTCGG	This study
hexR-check fw	cGAACTCAAGCTGCAACTg	This study
hexR-check rv	gCATGTAGATGTCGGTATCttcc	This study
TS1F-gnd (SacI)	CGAGCTCCTGGCCAGGTCGGTGCCGAA	Dr. Sánchez-Pascuala
TS1R-gnd	CGAAAAGGGAGCATTGGCTCATGACTAAACAGACCCTTGC	Dr. Sánchez-Pascuala
TS2F-gnd	GAGCCAATGCTCCCTTTTCG	Dr. Sánchez-Pascuala
TS2R-gnd (BamHI)	CGGGATCCGATGAAGGACAGCCGCTTGC	Dr. Sánchez-Pascuala
TS1F-pgi-I (EcoRI)	ATTTGAATTCACATCGACGACTTCCGCCAC	Dr. Sánchez-Pascuala
TS1R-pgi-I	AAGATCCTTGATACGGGTAAAGCCAG	Dr. Sánchez-Pascuala
TS2F-pgi-I	CTGGCTTTACCCGTATCAAGGATCTTCCCTGCTTGATACTGGCCCG	Dr. Sánchez-Pascuala
TS2R-pgi-I (BamHI)	ATTTGGATCCCTCAGAGGGGTCTCGGCAGG	Dr. Sánchez-Pascuala
TS1F-pgi-II (EcoRI)	ATTTGAATTCACCTGAATATGCCGATCCAGATCATC	Dr. Sánchez-Pascuala
TS1R-pgi-II	GTGCGTGGTGAGGGCTTGG	Dr. Sánchez-Pascuala
TS2F-pgi-II	CCAAGCCCTCACCACGCACTCGCGGGTAAACCCGCCTAC	Dr. Sánchez-Pascuala
TS2R- pgi-II (BamHI)	ATTTGGATCCCGCCTTTCTTCACACCGCG	Dr. Sánchez-Pascuala
TS1F-edd (EcoRI)	GGAATTCGCACTGACCGCGATACGGTC	2
TS1R-edd	CACCACCAGCAGGTGCTTCATGTACTGGACTCCAGGCTAATTG	2
TS2F-edd	ATGAAGCACCTGCTGGTTGGTG	2
TS2R-edd (BamHI)	CGGGATCCCCTACCGGCAGGTCAACATG	2
talB fw (SacI)	AATGAGCTCGCTGTTTAAAGAGAAATACTATCATGACG	This study
talB-PCR1 rv	TTACAGCAGATCGCCGATCA	This study
talB-PCR2 rv	GCACGCCCTTAACGACTTGTTACAGCAGATCGCCGATCA	This study
tktA fw	CAAGTCGTTAAGGGCGTGC	This study
tktA rv (SacI)	AATGAGCTCTTACAGCAGTTCTTTTGCTTTCG	This study
pS438 U fw	AAAGCTUGCGGCCGCGTCGTGACTGGG	This study
pS438 U rv	AGCCCCGAAUTCGCGCGGCCGCGGCCTA	This study
tal Pp U fw	ATTCGGGGCUCGGGTAATGTCGAGTAAATG	This study
tal Pp U rv	AAGCTTUCAGGCCTTTTCAGCTATC	This study
rpoDmutbase_fw	CGGGCCTGACCGCACG	This study
rpoDmutbase_rv	GAGCACGTCACGGGTGG	This study
rpoDmut_fw (XmaI)	ACCCGTGACGTGCTCCCGGGCCTGACCGCACG	This study
rpoDmut_rv (XmaI)	GTGCGGTCAGGCCCGGGAGCACGTCACGGGTGG	This study
rpoDHR_fw	atctgaattcgagctCGAACCTGCGTCTGGTG	This study
rpoDHR_rv	caggtcgactctagaTGGTACCGGCCCTCCTGG	This study
rpoD_ingenome_fw	CCGTTGCCGAGATCAAGG	This study
rpoD_ingenome_rv	TACGGGCGAGTGAAAGC	This study
Notes:
Restriction sites are underlined, complementary sequences used in overlap extension (SOEing) PCR are in bold, mutation-introducing nucleotide in rpoDmut_fw and rpoDmut_rv primer is highlighted, lower case part of rpoDHR primers indicates overlap with pSNW2 plasmid backbone for in vivo cloning.
References:
1	Dvořák, P. & de Lorenzo, V. Refactoring the upper sugar metabolism of Pseudomonas putida for co-utilization of cellobiose, xylose, and glucose. Metab. Eng. 48, 94–108 (2018).
2	Sánchez-Pascuala, A., Fernández-Cabezón, L., de Lorenzo, V. & Nikel, P. I. Functional implementation of a linear glycolysis for sugar catabolism in Pseudomonas putida. Metab. Eng. 54, 200–211 (2019).
