# Supplementary material for: Synthetically-primed adaptation of Pseudomonas putida to a non-native substrate D-xylose
Source: Nat Commun. 2024 Mar 26;15:2666. doi: 10.1038/s41467-024-46812-9 (PMC10965963; doi:10.1038/s41467-024-46812-9)
Supplement: Supplementary file 12 — Supplementary Data 9 [file 41467_2024_46812_MOESM12_ESM.xlsx]

## Sheet: List 1
No.	Expression cassette	Size (bp)	Description	Sequence (5' - 3')
1	Expression cassette with synthetic operon including xylA, xylB, and xylE genes from E. coli BL21(DE3).	4.608	The cassette includes (in the following order): EM7 promoter, xylA gene with synthetic ribosome-binding site (RBS), xylB gene with its native RBS, xylE gene with synthetic RBS, T0 terminator. The cassette is a part of pSEVA2213_xylABE plasmid.	tgttgacaattaatcatcggcatagtatatcggcatagtataatacgacaaggtgaggaactaaacccctaggccgcggccgcgcgaattctagcaagaggaatataccatgcaagcctattttgaccagctcgatcgcgttcgttatgaaggctcaaaatcctcaaacccgttagcattccgtcactacaatcccgacgaactggtgttgggtaagcgtatggaagagcacttgcgttttgccgcctgctactggcacaccttctgctggaacggggcggatatgtttggtgtgggggcgtttaatcgtccgtggcagcagcctggtgaggcactggcgttggcgaagcgtaaagcagatgtcgcatttgagtttttccacaagttacatgtgccatt…
2	Expression cassette with talB and tktA genes from E. coli BL21(DE3).	4.348	The cassette includes (in the following order): mosaic element I (ME-I), EM7 promoter, talB gene with its native RBS, tktA gene with its native RBS, T500 terminator, aadA gene for aminoglycoside (3'') (9) adenylyltransferase conferring resistance to spectinomycin and streptomycin, mosaic element O (ME-O).	ctgtctcttatacacatctttgtgtctcaggccgcctaggttgttgacaattaatcatcggcatagtatatcggcatagtataatacgacaaggtgaggaactaaacccgtaggccgccgcgcgcgaattcgagctcgctgtttaaagagaaatactatcatgacggacaaattgacctcccttcgtcagtacaccaccgtagtggccgacactggggacatcgcggcaatgaagctgtatcaaccgcaggatgccacaaccaacccttctctcattcttaacgcagcgcagattccggaataccgtaagttgattgatgatgctgtcgcctgggcgaaacagcagagcaacgatcgcgcgcagcagatcgtggacgcgaccgacaaactggcagtaaa…
3	Expression cassette with talB, tktA, rpe, and rpiA genes from E. coli BL21(DE3).	5.727	The cassette includes (in the following order): mosaic element I (ME-I), EM7 promoter, talB gene with its native RBS, tktA gene with its native RBS, rpe gene with synthetic RBS, rpiA gene with synthetic RBS, T500 terminator, aadA gene for aminoglycoside (3'') (9) adenylyltransferase conferring resistance to spectinomycin and streptomycin, mosaic element O (ME-O).	ctgtctcttatacacatctttgtgtctcaggccgcctaggttgttgacaattaatcatcggcatagtatatcggcatagtataatacgacaaggtgaggaactaaacccgtaggccgccgcgcgcgaattcgagctcgctgtttaaagagaaatactatcatgacggacaaattgacctcccttcgtcagtacaccaccgtagtggccgacactggggacatcgcggcaatgaagctgtatcaaccgcaggatgccacaaccaacccttctctcattcttaacgcagcgcagattccggaataccgtaagttgattgatgatgctgtcgcctgggcgaaacagcagagcaacgatcgcgcgcagcagatcgtggacgcgaccgacaaactggcagtaaa…
4	Expression cassette with tal gene from P. putida KT2440 derivative strain EM42.	1.208	The cassette includes (in the following order): Pm promoter, tal gene with its native RBS and part of pSEVA438 multicloning site sequence, T0 terminator.	ggctatctctagtaaggcctaccccttaggctttatgcaacagaaacaataataatggagtcatgaccatgcctaggccgcggccgcgcgaattcggggctcgggtaatgtcgagtaaatgcacaggacagagcacgcccatgacctccaagctggaacaactcaagcagttcaccaccgtggtcgccgacaccggggacctggacgccatcacccgcctgaagccggtcgatgccaccaccaacccgtcgctgctgctcaaggctgctgccatcccgggctacgccgacctgcttaaacaggtgaaggccgacgccaagggtaatgtcgacctggcctgcgacaagtttgcagtggcggtaggctcgggcattctcaaggtcatcccggggcgtatct…
