# Supplementary material for: Synthetically-primed adaptation of Pseudomonas putida to a non-native substrate D-xylose
Source: Nat Commun. 2024 Mar 26;15:2666. doi: 10.1038/s41467-024-46812-9 (PMC10965963; doi:10.1038/s41467-024-46812-9)
Supplement: Supplementary file 14 — Source Data [file 41467_2024_46812_MOESM14_ESM.xlsx]

## Sheet: Table2 EM42Δgcd xylABE+
Table 2 (EM42Δgcd pSEVA2213_xylABE)
EM42Δgcd xylABE+ growth on xylose in 48 microtiter plate
time (h)	EM42dgcd A	EM42dgcd B	EM42dgcd C	EM42dgcd D	EM42dgcd E	EM42dgcd F
0	0.0188	0.0162	0.0159	0.0174	0.0173	0.018		First 10 h of the growth curves were omitted from the fitting with The deODorizer
0.25	0.018	0.0155	0.0148	0.0156	0.0158	0.0277
0.5	0.0176	0.0171	0.0154	0.0152	0.0142	0.0173		The DeODorizer analysis of growth data
0.75	0.017	0.0177	0.0148	0.014	0.0136	0.0137
1	0.0175	0.0171	0.016	0.0126	0.0143	0.0145
1.25	0.0179	0.0165	0.0165	0.0143	0.0178	0.0146
1.5	0.0169	0.016	0.0162	0.0131	0.0132	0.017
1.75	0.0172	0.0161	0.0159	0.0132	0.0125	0.0159
2	0.0167	0.0156	0.0156	0.0128	0.0118	0.0164
2.25	0.017	0.0153	0.0152	0.0133	0.0123	0.0152
2.5	0.0164	0.015	0.0151	0.0138	0.0121	0.0157
2.75	0.0164	0.0154	0.0146	0.0143	0.0125	0.015
3	0.0168	0.0149	0.0145	0.0147	0.0133	0.0154
3.25	0.0163	0.0148	0.0142	0.0151	0.0141	0.0153
3.5	0.0163	0.0145	0.0145	0.0155	0.0147	0.0157
3.75	0.0161	0.0144	0.0142	0.0162	0.0155	0.0163
4	0.0158	0.0141	0.0139	0.0167	0.0159	0.0171
4.25	0.016	0.0142	0.0138	0.0174	0.0166	0.0176
4.5	0.0152	0.0132	0.014	0.0182	0.0172	0.0181
4.75	0.0153	0.013	0.0137	0.0193	0.0183	0.0191
5	0.0158	0.013	0.013	0.0208	0.0196	0.0201
5.25	0.0161	0.0123	0.0123	0.0218	0.0209	0.0215
5.5	0.0157	0.0129	0.0126	0.0231	0.0224	0.0228
5.75	0.0155	0.0132	0.0123	0.0241	0.0239	0.0248		FITTING RESULTS:
6	0.0153	0.0134	0.0121	0.0254	0.0249	0.0259
6.25	0.0154	0.0131	0.012	0.0264	0.0261	0.027		max growth rate= 9.495926e-02 +/- 2.641303e-03 [2.641303e-04]
6.5	0.0156	0.0132	0.0121	0.0272	0.0268	0.0277		time of max growth rate= 5.434750e+01 +/- 3.756578e-01 [3.756578e-02]
6.75	0.0154	0.0133	0.0123	0.0273	0.027	0.0278		doubling time= 7.305116e+00 +/- 2.050544e-01 [2.050544e-02]
7	0.0156	0.0137	0.0127	0.0279	0.0274	0.0283		max OD= 3.986535e-01 +/- 4.638339e-03 [4.638339e-04]
7.25	0.0158	0.019	0.0131	0.0281	0.0275	0.0283		lag time= 3.193552e+01 +/- 7.173822e-01 [7.173822e-02]							plus 10 h
7.5	0.016	0.0211	0.0137	0.0282	0.0278	0.0285		lag time 41.94 ± 0.72
7.75	0.0162	0.0218	0.0176	0.0285	0.028	0.0288
8	0.0164	0.0221	0.0199	0.0287	0.0282	0.0289
8.25	0.0208	0.0225	0.021	0.0288	0.0282	0.0289
8.5	0.0234	0.023	0.0218	0.0289	0.0283	0.029
8.75	0.0244	0.0233	0.022	0.0291	0.0285	0.0292
9	0.0249	0.023	0.0222	0.0292	0.0286	0.0295
9.25	0.0254	0.0237	0.023	0.0294	0.0288	0.0296
9.5	0.0258	0.0242	0.0231	0.0297	0.0294	0.0298
9.75	0.0263	0.0247	0.0238	0.03	0.0295	0.0304
10	0.0272	0.0254	0.0243	0.0302	0.0296	0.0303
10.25	0.0273	0.0255	0.0245	0.0306	0.03	0.0309
10.5	0.0283	0.0255	0.0248	0.031	0.0304	0.0309
10.75	0.0273	0.0266	0.0254	0.0314	0.0308	0.0314
11	0.0289	0.027	0.0259	0.0319	0.0313	0.0319
11.25	0.0291	0.0271	0.0262	0.0322	0.0317	0.0321
11.5	0.0297	0.0277	0.0266	0.0325	0.0321	0.0325
11.75	0.0297	0.0279	0.0268	0.0326	0.0328	0.0326
12	0.0301	0.028	0.0271	0.0329	0.0323	0.0327
12.25	0.0292	0.0282	0.0257	0.0335	0.0327	0.033
12.5	0.0301	0.0283	0.0243	0.0336	0.0329	0.0334
12.75	0.0303	0.0288	0.0235	0.0341	0.0339	0.0339
13	0.0313	0.0291	0.0234	0.0343	0.034	0.034
13.25	0.0307	0.0296	0.0238	0.0347	0.0342	0.0344
13.5	0.032	0.0298	0.0263	0.0349	0.0344	0.0345
13.75	0.0313	0.03	0.0262	0.0351	0.0347	0.0348
14	0.0312	0.0302	0.0251	0.0355	0.035	0.0351
14.25	0.0313	0.0305	0.0263	0.036	0.0356	0.0354
14.5	0.0329	0.0306	0.0279	0.0362	0.036	0.0358
14.75	0.0329	0.0306	0.0271	0.0363	0.036	0.036
15	0.0328	0.0311	0.0289	0.037	0.0367	0.0364
15.25	0.0333	0.0312	0.029	0.0375	0.0369	0.0368
15.5	0.0324	0.0317	0.0295	0.0375	0.0373	0.037
15.75	0.0337	0.0318	0.0305	0.0379	0.0375	0.0374
16	0.0342	0.0321	0.0312	0.0378	0.0385	0.0378
16.25	0.0338	0.0319	0.0308	0.0384	0.0389	0.0382
16.5	0.0346	0.0322	0.0311	0.0387	0.0398	0.0384
16.75	0.0349	0.0324	0.0312	0.0393	0.0409	0.039
17	0.0351	0.0327	0.0313	0.0395	0.0422	0.0398
17.25	0.0356	0.0329	0.0314	0.0402	0.0438	0.0402
17.5	0.0357	0.0332	0.0317	0.0404	0.0436	0.0403
17.75	0.0352	0.0333	0.0321	0.041	0.0455	0.0417
18	0.0358	0.0335	0.0319	0.0423	0.0456	0.042
18.25	0.036	0.0336	0.0323	0.0426	0.0452	0.0418
18.5	0.0359	0.0339	0.0327	0.044	0.0469	0.0435
18.75	0.0361	0.0339	0.0328	0.045	0.0466	0.0438
19	0.0365	0.0343	0.0331	0.0464	0.0468	0.0443
19.25	0.0367	0.0344	0.0331	0.0486	0.0476	0.0459
19.5	0.0366	0.0347	0.0331	0.0496	0.0466	0.0483
19.75	0.0366	0.0349	0.0337	0.05	0.0469	0.0482
20	0.0366	0.0346	0.0339	0.0498	0.0477	0.0483
20.25	0.0364	0.0351	0.0337	0.0499	0.0482	0.0495
20.5	0.0365	0.0354	0.0343	0.049	0.0484	0.0494
20.75	0.0356	0.0354	0.0342	0.0486	0.0487	0.0498
21	0.0369	0.0355	0.0347	0.0487	0.0497	0.0522
21.25	0.0367	0.0356	0.0349	0.0488	0.0503	0.0526
21.5	0.0365	0.036	0.0353	0.0492	0.0506	0.0531
21.75	0.0371	0.0363	0.0355	0.0501	0.0515	0.0528
22	0.0369	0.0363	0.035	0.0508	0.0517	0.0538
22.25	0.0369	0.0369	0.0358	0.052	0.052	0.0541
22.5	0.0377	0.0369	0.0361	0.0531	0.0527	0.055
22.75	0.0382	0.0375	0.0363	0.0539	0.0533	0.0554
23	0.0387	0.0378	0.0366	0.0541	0.0538	0.0554
23.25	0.0388	0.0381	0.0366	0.055	0.0544	0.0555
23.5	0.0389	0.0381	0.0362	0.0555	0.055	0.0558
23.75	0.0392	0.0386	0.0372	0.0563	0.0559	0.0568
24	0.0397	0.0388	0.0365	0.056	0.0563	0.0565
24.25	0.0399	0.0384	0.0373	0.0577	0.0572	0.0576
24.5	0.0402	0.0398	0.0371	0.0581	0.0577	0.0583
24.75	0.0406	0.04	0.0379	0.0584	0.0587	0.0591
25	0.0408	0.0402	0.0383	0.0588	0.0595	0.0599
25.25	0.0413	0.0406	0.0386	0.06	0.06	0.0606
25.5	0.0414	0.0411	0.0389	0.0607	0.0606	0.0617
25.75	0.0419	0.0411	0.039	0.0618	0.0617	0.062
26	0.0419	0.042	0.0398	0.0619	0.062	0.063
26.25	0.043	0.0424	0.0398	0.0626	0.0634	0.0635
26.5	0.0436	0.0428	0.0404	0.0635	0.0638	0.0644
26.75	0.0437	0.0432	0.0406	0.0648	0.0653	0.0656
27	0.0444	0.0436	0.0413	0.0656	0.0659	0.0663
27.25	0.0441	0.044	0.0416	0.0661	0.0665	0.0667
27.5	0.0452	0.0447	0.0419	0.0673	0.0674	0.0678
27.75	0.0449	0.0445	0.0425	0.0679	0.0678	0.0683
28	0.0464	0.0446	0.0431	0.0683	0.0688	0.0687
28.25	0.0459	0.045	0.0436	0.0696	0.0699	0.0703
28.5	0.0473	0.046	0.0442	0.0701	0.071	0.0708
28.75	0.0472	0.0465	0.0447	0.0707	0.0719	0.0709
29	0.0474	0.0472	0.0453	0.0718	0.0719	0.072
29.25	0.0482	0.0478	0.0458	0.0724	0.0733	0.0726
29.5	0.0488	0.048	0.0466	0.0732	0.0737	0.0729
29.75	0.0488	0.0488	0.0471	0.0739	0.0745	0.0736
30	0.0496	0.0493	0.0479	0.0746	0.0751	0.0743
30.25	0.0504	0.0493	0.0487	0.0756	0.0759	0.0751
30.5	0.0504	0.0502	0.0493	0.076	0.0764	0.0754
30.75	0.051	0.0512	0.0499	0.0766	0.077	0.0762
31	0.052	0.0506	0.0503	0.0772	0.0778	0.0769
31.25	0.0522	0.0515	0.0509	0.078	0.0787	0.0775
31.5	0.0524	0.0522	0.0519	0.0787	0.0791	0.0778
31.75	0.0539	0.0525	0.0525	0.0791	0.0793	0.078
32	0.0543	0.0529	0.0532	0.0796	0.0804	0.0781
32.25	0.0546	0.0539	0.0539	0.0805	0.0806	0.0783
32.5	0.0551	0.0548	0.0548	0.0806	0.0811	0.0789
32.75	0.0556	0.0552	0.0555	0.0811	0.0812	0.0792
33	0.0563	0.0552	0.0563	0.0812	0.0818	0.0794
33.25	0.0566	0.0559	0.057	0.0819	0.0819	0.0797
33.5	0.0574	0.0564	0.0582	0.0824	0.0827	0.0804
33.75	0.0568	0.0572	0.0589	0.0825	0.083	0.0805
34	0.0584	0.0577	0.0591	0.0829	0.0833	0.0811
34.25	0.0591	0.0585	0.0597	0.0833	0.084	0.0814
34.5	0.0593	0.0589	0.0602	0.0839	0.0842	0.0813
34.75	0.0602	0.0595	0.0609	0.0845	0.0846	0.082
35	0.0608	0.0601	0.0613	0.0843	0.0846	0.0821
35.25	0.0607	0.0613	0.0624	0.0853	0.0855	0.0833
35.5	0.0621	0.0614	0.0622	0.0854	0.0857	0.0836
35.75	0.0625	0.0619	0.0627	0.0859	0.0862	0.084
36	0.0635	0.063	0.0638	0.0863	0.0866	0.0844
36.25	0.0643	0.0642	0.0646	0.0866	0.0875	0.0842
36.5	0.0641	0.0645	0.065	0.0872	0.0873	0.0848
36.75	0.0656	0.0657	0.0657	0.0875	0.088	0.0853
37	0.0654	0.0661	0.0661	0.0886	0.0888	0.0865
37.25	0.0672	0.0675	0.0671	0.0886	0.0891	0.0868
37.5	0.068	0.0682	0.068	0.0891	0.0896	0.087
37.75	0.0682	0.0689	0.0689	0.0897	0.0903	0.0881
38	0.0684	0.07	0.0699	0.0898	0.0905	0.0881
38.25	0.0703	0.0712	0.0709	0.0905	0.0907	0.0885
38.5	0.0713	0.0718	0.0712	0.0913	0.0923	0.0897
38.75	0.0726	0.0729	0.0723	0.0919	0.093	0.0903
39	0.0729	0.0748	0.0735	0.0927	0.0934	0.0916
39.25	0.0747	0.0758	0.0746	0.0933	0.0947	0.0924
39.5	0.0756	0.0769	0.0752	0.0942	0.0958	0.0935
39.75	0.0763	0.0783	0.0762	0.0953	0.0966	0.0948
40	0.0763	0.0793	0.0772	0.0957	0.0981	0.0958
40.25	0.079	0.0811	0.0785	0.097	0.0993	0.0969
40.5	0.0797	0.0821	0.0795	0.0981	0.1001	0.098
40.75	0.0813	0.0832	0.0806	0.0989	0.1015	0.0993
41	0.0808	0.0846	0.0819	0.1005	0.1024	0.1009
41.25	0.0817	0.0854	0.0831	0.1014	0.104	0.1023
41.5	0.0832	0.087	0.084	0.1023	0.1055	0.1036
41.75	0.0861	0.0885	0.0851	0.1043	0.1066	0.1051
42	0.086	0.0901	0.0864	0.105	0.108	0.1064
42.25	0.0876	0.0906	0.0875	0.1073	0.11	0.1078
42.5	0.09	0.0931	0.0891	0.1084	0.1111	0.1093
42.75	0.0912	0.0933	0.0902	0.1099	0.113	0.1107
43	0.0925	0.0945	0.0915	0.1113	0.1145	0.1123
43.25	0.0944	0.096	0.093	0.1126	0.1161	0.1136
43.5	0.0961	0.0974	0.0945	0.1146	0.1174	0.1158
43.75	0.0969	0.0986	0.096	0.1163	0.1188	0.1168
44	0.0982	0.0994	0.0973	0.1177	0.1202	0.1182
44.25	0.1001	0.1015	0.0987	0.1195	0.1221	0.1201
44.5	0.1023	0.1029	0.1005	0.121	0.1238	0.1217
44.75	0.1047	0.104	0.1019	0.1229	0.1254	0.1233
45	0.1073	0.1062	0.1038	0.1248	0.1272	0.1253
45.25	0.1087	0.1074	0.1051	0.1264	0.1288	0.1274
45.5	0.1108	0.1095	0.1071	0.1283	0.1302	0.1292
45.75	0.1129	0.1114	0.1089	0.1299	0.1318	0.131
46	0.1147	0.1132	0.1106	0.1317	0.1336	0.1329
46.25	0.1171	0.1153	0.1124	0.1338	0.1359	0.1353
46.5	0.1193	0.1173	0.1145	0.1358	0.138	0.1373
46.75	0.1212	0.119	0.1165	0.138	0.1402	0.1391
47	0.1236	0.1213	0.1185	0.1402	0.1422	0.1417
47.25	0.1262	0.124	0.1211	0.1421	0.1447	0.1445
47.5	0.1289	0.1263	0.1232	0.1449	0.1467	0.1468
47.75	0.1311	0.1285	0.1252	0.147	0.1495	0.1493
48	0.1341	0.1309	0.1275	0.15	0.1527	0.1525
48.25	0.1367	0.1336	0.1303	0.1529	0.155	0.1554
48.5	0.1393	0.1358	0.1323	0.1549	0.1584	0.1585
48.75	0.1422	0.1379	0.1349	0.1577	0.1616	0.1613
49	0.1457	0.1412	0.1378	0.1604	0.1652	0.1646
49.25	0.1482	0.1437	0.1402	0.1634	0.1681	0.1674
49.5	0.1518	0.147	0.1432	0.1657	0.1712	0.1709
49.75	0.1545	0.1495	0.146	0.1685	0.174	0.1742
50	0.1583	0.1527	0.1491	0.1718	0.1775	0.1779
50.25	0.1609	0.1553	0.1517	0.1755	0.1812	0.1816
50.5	0.1647	0.1587	0.1553	0.1784	0.1843	0.1851
50.75	0.1685	0.1615	0.1584	0.1816	0.188	0.1889
51	0.1715	0.1645	0.1614	0.1856	0.1917	0.1928
51.25	0.1749	0.1682	0.165	0.1896	0.1956	0.1967
51.5	0.1785	0.1724	0.1687	0.1931	0.1997	0.201
51.75	0.182	0.1756	0.172	0.1971	0.2041	0.2057
52	0.1862	0.1791	0.1756	0.2014	0.2085	0.2102
52.25	0.1897	0.1833	0.1794	0.2059	0.2127	0.2144
52.5	0.1933	0.1871	0.1834	0.2104	0.2171	0.2196
52.75	0.1979	0.1911	0.1872	0.2146	0.2217	0.2245
53	0.2017	0.1953	0.1916	0.2193	0.2271	0.2298
53.25	0.2062	0.2	0.196	0.2244	0.2316	0.2353
53.5	0.2104	0.2041	0.2002	0.2292	0.237	0.2406
53.75	0.2154	0.2084	0.2048	0.2345	0.2427	0.2461
54	0.2193	0.2128	0.209	0.2398	0.2482	0.2519
54.25	0.224	0.2176	0.2136	0.2454	0.2539	0.2576
54.5	0.2299	0.2231	0.2188	0.2508	0.2594	0.2636
54.75	0.2346	0.2282	0.2238	0.2558	0.2654	0.27
55	0.2399	0.233	0.2289	0.2616	0.2715	0.2764
55.25	0.2447	0.2379	0.2338	0.2678	0.2788	0.2828
55.5	0.2502	0.2432	0.2394	0.2739	0.2844	0.2895
55.75	0.2558	0.2489	0.2448	0.2805	0.2913	0.2962
56	0.2615	0.2548	0.2508	0.2871	0.2979	0.3034
56.25	0.268	0.2612	0.2568	0.2937	0.3049	0.3107
56.5	0.2741	0.267	0.2628	0.3004	0.3125	0.3183
56.75	0.28	0.273	0.2689	0.3077	0.3194	0.3261
57	0.2863	0.2797	0.2754	0.3148	0.3275	0.334
57.25	0.2933	0.2863	0.2819	0.3221	0.3354	0.342
57.5	0.2995	0.2928	0.2886	0.3302	0.3436	0.3508
57.75	0.3069	0.3	0.2955	0.3379	0.3524	0.36
58	0.3136	0.3065	0.3021	0.3468	0.362	0.3712
58.25	0.321	0.3138	0.3094	0.3546	0.3738	0.3841
58.5	0.3285	0.3216	0.3171	0.3653	0.384	0.3905
58.75	0.3355	0.3288	0.3241	0.3781	0.3883	0.3922
59	0.3443	0.3373	0.3322	0.3847	0.3892	0.3926
59.25	0.3526	0.3452	0.3403	0.3862	0.3895	0.3923
59.5	0.3618	0.3536	0.3486	0.3872	0.3893	0.3915
59.75	0.3711	0.362	0.357	0.3866	0.3888	0.3907
60	0.3866	0.3718	0.3659	0.386	0.3879	0.3898
60.25	0.3989	0.3828	0.3756	0.3854	0.387	0.3891
60.5	0.405	0.3982	0.3879	0.3845	0.3861	0.3882
60.75	0.4078	0.4083	0.4036	0.3835	0.3854	0.3878
61	0.4086	0.412	0.4103	0.383	0.3847	0.3868
61.25	0.4078	0.4126	0.4122	0.3817	0.3839	0.3856
61.5	0.4075	0.4129	0.4123	0.381	0.383	0.3849
61.75	0.4063	0.4116	0.4117	0.3803	0.3818	0.3839
62	0.4053	0.4105	0.4104	0.3795	0.3812	0.3838
62.25	0.404	0.409	0.4088	0.3789	0.3804	0.3827
62.5	0.4029	0.4078	0.4072	0.3784	0.3793	0.3821
62.75	0.4025	0.4072	0.4057	0.3775	0.3795	0.3817
63	0.401	0.4053	0.4039	0.3775	0.3785	0.3808
63.25	0.4005	0.4046	0.4029	0.3762	0.3784	0.3805
63.5	0.3994	0.4036	0.4017	0.3757	0.378	0.3798
63.75	0.3987	0.4023	0.4004	0.375	0.3767	0.379
64	0.3977	0.4015	0.3989	0.3746	0.3763	0.3784
64.25	0.397	0.4	0.3978	0.3737	0.3761	0.3776
64.5	0.3965	0.3996	0.3967	0.373	0.375	0.3771
64.75	0.3956	0.3986	0.3956	0.372	0.374	0.3766
65	0.395	0.3978	0.3947	0.3712	0.374	0.3758
65.25	0.3942	0.3968	0.3935	0.371	0.3733	0.3752
65.5	0.3935	0.396	0.3924	0.3703	0.3727	0.3747
65.75	0.3926	0.3952	0.3915	0.3693	0.3721	0.374
66	0.392	0.3943	0.3904	0.3686	0.3717	0.373
66.25	0.3912	0.3936	0.3894	0.3682	0.3707	0.3724
66.5	0.391	0.3932	0.3886	0.3675	0.3702	0.3721
66.75	0.3902	0.3926	0.3873	0.3667	0.3697	0.3714
67	0.3894	0.3915	0.3867	0.366	0.369	0.3709
67.25	0.3887	0.3909	0.3855	0.3657	0.3685	0.3702
67.5	0.3878	0.3897	0.3843	0.3648	0.3679	0.3696
67.75	0.3876	0.3895	0.3839	0.3641	0.3673	0.3689
68	0.3868	0.389	0.3829	0.363	0.3667	0.3682
68.25	0.386	0.3879	0.3817	0.3625	0.3658	0.3674
68.5	0.3855	0.3873	0.381	0.362	0.3655	0.3668
68.75	0.3847	0.3866	0.38	0.3614	0.3648	0.3663
69	0.384	0.3857	0.3794	0.3608	0.364	0.3654
69.25	0.3835	0.3853	0.3785	0.36	0.3635	0.3651
69.5	0.3828	0.3845	0.3776	0.3592	0.3631	0.3647
69.75	0.3821	0.3835	0.3766	0.3586	0.3623	0.3639
70	0.3813	0.3831	0.376	0.3578	0.3621	0.363

## Sheet: Table2&Suppl.Fig.1a PD310 GLU
Table 2 (PD310 glucose)																Table 2 and Supplementary Figure 1a
PD310 growth on glucose in 48 microtiter plate																	PD310 growth on glucose in shake flasks
Time (h)	310 GLU A	310 GLU B	310 GLU C	310 GLU D	310 GLU E	310 GLU F
0	0.0123	0.0291	0.0088	0.0159	0.0129	0.012
0.25	0.0206	0.0243	0.0146	0.0149	0.0149	0.012											absorbance A600
0.5	0.0204	0.0236	0.0142	0.0153	0.0153	0.0129		The DeODorizer analysis of growth data										0	1	2	3	4	5	6	7	8	11.5	22.5	24	28	h
0.75	0.0196	0.0232	0.014	0.0162	0.0158	0.0133											310 GLU A	0.1	0.114	0.194	0.266	0.398	0.574	0.936	1.301	1.8	3.798	3.624	3.528	3.36
1	0.0197	0.0235	0.0143	0.0167	0.0169	0.0142											310 GLU B	0.1	0.13	0.173	0.245	0.371	0.536	0.957	1.354	1.838	3.9	3.708	3.792	3.672
1.25	0.0208	0.025	0.0144	0.0184	0.0183	0.0153											310 GLU C	0.1	0.118	0.167	0.262	0.372	0.55	0.975	1.33	1.781	3.9	3.792	3.997	3.708
1.5	0.0221	0.0261	0.0151	0.0199	0.0197	0.0166											average	0.1	0.120667	0.178	0.257667	0.380333	0.553333	0.956	1.32833	1.80633	3.866	3.708	3.77233	3.58
1.75	0.0242	0.0274	0.0164	0.0215	0.0214	0.0185											stdev	1.69967e-17	0.00832666	0.0141774	0.0111505	0.015308	0.019218	0.0195192	0.0265393	0.029023	0.0588897	0.084	0.235118	0.191374
2	0.0234	0.0241	0.0182	0.0235	0.024	0.0207											Glucose concentrations (HPLC)
2.25	0.0215	0.0256	0.0193	0.0264	0.0263	0.0232											310 GLU A	4.683				4.212			3.106	2.828	0.236	0	0	0
2.5	0.023	0.0276	0.022	0.0288	0.0293	0.0263											310 GLU B	4.68				4.396			3.451	2.843	0.054	0	0	0
2.75	0.0249	0.0299	0.0233	0.0329	0.0332	0.0298											310 GLU C	4.579				4.277			3.386	2.913	0.083	0	0	0
3	0.0275	0.0326	0.0243	0.0371	0.0374	0.0342											average	4.64733				4.295			3.31433	2.86133	0.124333	0	0	0
3.25	0.03	0.0363	0.0254	0.0427	0.0424	0.0396											stdev	0.0591974				0.0933113			0.183326	0.0453689	0.0977872	0	0	0
3.5	0.0337	0.0389	0.0285	0.0486	0.0483	0.0452																4	5	6	7	8
3.75	0.0367	0.0437	0.0312	0.0541	0.0546	0.0513															biomass (g/L)	0.15124	0.21812	0.35568	0.49438	0.684
4	0.0404	0.0481	0.0351	0.0596	0.0612	0.0578																0.14098	0.20368	0.36366	0.51452	0.69844
4.25	0.0453	0.053	0.0394	0.0669	0.0693	0.0662																0.14136	0.209	0.3705	0.5054	0.67678	specific growth rate µ
4.5	0.0504	0.0585	0.0467	0.0762	0.0787	0.0757																-1.88889	-1.52271	-1.03372	-0.704451	-0.379797	0.40423	0.430015	h-1
4.75	0.0555	0.0651	0.051	0.086	0.0889	0.0859																-1.95914	-1.59121	-1.01154	-0.664521	-0.358906	0.446352	0.022595
5	0.0614	0.0726	0.0572	0.0963	0.1002	0.0969																-1.95645	-1.56542	-0.992902	-0.682405	-0.390409	0.439464
5.25	0.0684	0.0808	0.0644	0.1081	0.1118	0.1088
5.5	0.0759	0.0895	0.0708	0.1207	0.1248	0.1219																		4	7	8	biomass yield YS/X				biomass yield YX/S
5.75	0.0836	0.0989	0.078	0.1346	0.1393	0.1363															biomass (g/L)			0.151392	0.494304	0.684	-2.67385	2.65128	gGLU/gCDW		0.373993	gCDW/gGLU			Mw glucose	180.156 g/mol
6	0.0913	0.109	0.0865	0.1513	0.1555	0.1518																		0.140904	0.514368	0.698592	-2.7476	0.109372			0.363953	average	stdev		1 g GLU = 5.55 mmol GLU
6.25	0.1012	0.121	0.0967	0.1685	0.1728	0.1691																		0.14136	0.505248	0.676704	-2.53238				0.394885	0.37761	0.01578
6.5	0.1123	0.1335	0.1068	0.1879	0.1915	0.1874		FITTING RESULTS:
6.75	0.1241	0.1478	0.1179	0.2094	0.2128	0.208															xylose (g/L)			4.212	3.106	2.828					0.0673861	gCDW/mmolGLU
7	0.137	0.1628	0.1299	0.2319	0.2358	0.2307		max growth rate= 4.564076e-01 +/- 8.198876e-03 [8.198876e-04]																4.396	3.451	2.843					0.0655772	average	stdev
7.25	0.1509	0.1791	0.1421	0.258	0.2603	0.2555		time of max growth rate= 4.930000e+00 +/- 1.906568e-01 [1.906568e-02]																4.277	3.386	2.913					0.0711505	0.0680379	0.00284325
7.5	0.1659	0.1972	0.1561	0.2841	0.286	0.2804		doubling time= 1.519195e+00 +/- 2.741789e-02 [2.741789e-03]
7.75	0.1821	0.2154	0.1709	0.3102	0.3116	0.3055		max OD= 4.951439e-01 +/- 8.632636e-03 [8.632636e-04]																			specific carbon uptake rate qs				specific carbon uptake rate qs
8	0.1993	0.2347	0.1871	0.3359	0.337	0.3308		lag time= 1.403418e+00 +/- 1.413502e-01 [1.413502e-02]																				1.14009	g/g/h		5.99871	mmolGLU/gCDW/h
8.25	0.2171	0.2542	0.2041	0.361	0.3612	0.3533																									6.80651	average	stdev
8.5	0.2361	0.2734	0.2228	0.3846	0.3839	0.3748																									6.17654	6.32725	0.424465
8.75	0.2546	0.2929	0.2415	0.406	0.4052	0.396
9	0.2736	0.3116	0.2596	0.4261	0.4258	0.4155
9.25	0.2928	0.3306	0.2785	0.4461	0.4459	0.4343
9.5	0.3107	0.3497	0.2978	0.4655	0.4657	0.4532
9.75	0.3295	0.3673	0.3159	0.4862	0.4854	0.4721
10	0.3471	0.3844	0.3346	0.5197	0.5206	0.5048
10.25	0.3651	0.4011	0.3531	0.5346	0.5346	0.5203
10.5	0.3816	0.4167	0.3709	0.5397	0.54	0.5277
10.75	0.3976	0.4312	0.3886	0.5393	0.5385	0.5281
11	0.4136	0.4474	0.4055	0.533	0.5334	0.5242
11.25	0.4279	0.4813	0.4208	0.5275	0.5277	0.5194
11.5	0.443	0.4855	0.4367	0.5216	0.5221	0.5141
11.75	0.4772	0.4856	0.4707	0.5167	0.517	0.5094
12	0.4835	0.4858	0.4777	0.5116	0.512	0.5047
12.25	0.483	0.4847	0.4772	0.5065	0.5058	0.4991
12.5	0.4829	0.4822	0.4766	0.5015	0.5017	0.495
12.75	0.4817	0.4787	0.476	0.4974	0.4974	0.4904
13	0.4792	0.4757	0.4734	0.4921	0.4932	0.4864
13.25	0.476	0.4728	0.4699	0.4892	0.4901	0.4835
13.5	0.4728	0.4696	0.4666	0.4861	0.4868	0.4798
13.75	0.4692	0.4666	0.4629	0.483	0.4836	0.4775
14	0.466	0.4637	0.4602	0.4807	0.4807	0.4743
14.25	0.4633	0.4617	0.4572	0.478	0.4783	0.4727
14.5	0.4608	0.4598	0.4547	0.4746	0.4753	0.4714
14.75	0.4589	0.4574	0.453	0.4723	0.4735	0.4679
15	0.4566	0.4552	0.4506	0.4703	0.471	0.466
15.25	0.4546	0.4529	0.4486	0.4688	0.4699	0.4639
15.5	0.4522	0.4507	0.4463	0.4683	0.4671	0.4622
15.75	0.4506	0.4486	0.4439	0.4649	0.4647	0.4605
16	0.4481	0.4463	0.4421	0.4637	0.4633	0.4588
16.25	0.4462	0.4445	0.4399	0.4637	0.4612	0.4573
16.5	0.4436	0.442	0.4379	0.4592	0.4602	0.4549
16.75	0.4417	0.4402	0.4355	0.4581	0.4587	0.4542

## Sheet: Table2&Suppl.Fig.1b PD310 XYL
Table 2 (PD310 xylose)																Table 2 and Supplementary Figure 1b
PD310 growth on xylose in 48 microtiter plate																	PD310 growth on xylose in shake flasks
time (h)	310 XYL A	310 XYL B	310 XYL C	310 XYL D	310 XYL E	310 XYL F
0	0.0222	0.00535	0.00875	0.0099	0.0107	0.0069
0.25	0.0311	0.01375	0.01045	0.0101	0.0144	0.0139		The DeODorizer analysis of growth data									absorbance A600
0.5	0.0243	0.01155	0.00975	0.01	0.0145	0.0143												0	4	8	11.5	22.5	24	28	30	32	46.5	48	52	56	h
0.75	0.0208	0.01205	0.01315	0.009	0.0132	0.0129											310 XYL old A	0.1	0.144	0.266	0.358	0.966	1.08	1.536	1.734	2.016	3.144	3.144	3.048	3.06
1	0.0192	0.01445	0.01825	0.0092	0.0125	0.0123											310 XYL old B	0.1	0.15	0.252	0.343	0.852	1.004	1.418	1.634	1.901	3.248	3.148	2.928	2.904
1.25	0.0186	0.01625	0.01645	0.0092	0.0121	0.0124											310 XYL old C	0.1	0.132	0.188	0.279	0.652	0.809	1.115	1.355	1.598	3.623	3.453	3.332	3.245
1.5	0.0188	0.01275	0.01505	0.0094	0.013	0.0135											average	0.1	0.142	0.235333	0.326667	0.823333	0.964333	1.35633	1.57433	1.83833	3.33833	3.24833	3.10267	3.06967
1.75	0.0214	0.01265	0.01645	0.0084	0.0134	0.0146											stdev	1.69967e-17	0.00916515	0.0415853	0.0419563	0.158951	0.139787	0.217169	0.196419	0.215931	0.251953	0.177258	0.207474	0.170705
2	0.0208	0.01405	0.01715	0.0102	0.0131	0.0147											XYlose concentrations (HPLC)
2.25	0.0203	0.01285	0.01415	0.0136	0.0146	0.015											310 XYL old A	4.347	4.193		3.611	3.577	3.223	2.85		2.145	0.174	0	0	0
2.5	0.0202	0.01255	0.01245	0.0103	0.0151	0.0135											310 XYL old B	4.21	4.031		3.801	3.171	3.05	2.56		1.923	0	0	0	0
2.75	0.0207	0.01215	0.01245	0.0108	0.0133	0.0147											310 XYL old C	4.601			4.454		3.8	3.251		2.647	0	0	0	0
3	0.0214	0.01065	0.01345	0.011	0.0146	0.0134											average	4.386	4.112		3.95533	3.374	3.35767	2.887		2.23833	0.058	0	0	0
3.25	0.0206	0.01065	0.01295	0.0125	0.0127	0.0155											stdev	0.198396	0.114551		0.442184	0.287085	0.392717	0.346983		0.370914	0.100459	0	0	0
3.5	0.0205	0.01125	0.01245	0.0116	0.0124	0.0133																	11.5	22.5	24	28
3.75	0.0207	0.01055	0.01165	0.0113	0.0124	0.0153														biomass (g/L)			0.13604	0.36708	0.4104	0.58368
4	0.0202	0.01065	0.01195	0.0108	0.0129	0.0141																	0.13034	0.32376	0.38152	0.53884
4.25	0.0205	0.01095	0.01175	0.0122	0.0128	0.0144																	0.10602	0.24776	0.30742	0.4237	specific growth rate µ
4.5	0.0202	0.01075	0.01125	0.0114	0.0124	0.0131																	-1.99481	-1.00218	-0.890623	-0.538402	0.085092	0.0901306
4.75	0.0214	0.01045	0.01185	0.0115	0.0129	0.0161																	-2.03761	-1.12775	-0.963592	-0.618337	0.0913207	0.00456146
5	0.02	0.01095	0.01165	0.0104	0.0246	0.013																	-2.24413	-1.39529	-1.17954	-0.85873	0.093979
5.25	0.02	0.01075	0.01365	0.0095	0.0153	0.0137		FITTING RESULTS:
5.5	0.0205	0.01055	0.01525	0.01	0.013	0.0132
5.75	0.02	0.00965	0.01365	0.0111	0.0127	0.0138		max growth rate= 1.104686e-01 +/- 2.195707e-03 [2.195707e-04]													biomass (g/L)		11.5	22.5	24	28	biomass yield YS/X				biomass yield YX/S
6	0.0209	0.00935	0.01365	0.0105	0.0134	0.0138		time of max growth rate= 2.964750e+01 +/- 1.464622e+00 [1.464622e-01]															0.135888	0.36708	0.4104	0.58368	-3.01247	3.2851	gXYL/gCDW		0.331954	gCDW/gXYL			Mw xylose	150.13 g/mol
6.25	0.019	0.00955	0.01455	0.0093	0.0139	0.0134		doubling time= 6.277071e+00 +/- 1.238305e-01 [1.238305e-02]															0.130264	0.34276	0.38152	0.53884	-3.11567	0.386296			0.320958	average	stdev		1 g XYL = 6.66 mmol XYL
6.5	0.0192	0.01055	0.01335	0.0092	0.0136	0.013		max OD= 4.033948e-01 +/- 6.936429e-03 [6.936429e-04]															0.10602	0.24776	0.30742	0.4237	-3.72715				0.268301	0.307071	0.0340229
6.75	0.0195	0.00965	0.01375	0.0096	0.0142	0.0135		lag time= 1.041873e+01 +/- 5.282811e-01 [5.282811e-02]													xylose (g/L)
7	0.0211	0.00985	0.01605	0.0092	0.0127	0.0126																	3.611	3.577	3.223	2.85					0.0498429	gCDW/mmolXYL
7.25	0.0221	0.01115	0.01355	0.0228	0.0227	0.014																	3.801	3.171	3.05	2.56					0.0481919	average	stdev
7.5	0.0206	0.00995	0.01285	0.0124	0.0133	0.0128																	4.454		3.8	3.251					0.0402855	0.0461068	0.00510855
7.75	0.0207	0.01055	0.01275	0.0109	0.0138	0.0142
8	0.0209	0.01005	0.01705	0.0236	0.0134	0.0129																					specific carbon uptake rate qs				specific carbon uptake rate qs
8.25	0.0217	0.01115	0.01375	0.0098	0.0132	0.0129																						0.296088	g/g/h		1.7072	mmolXYL/gCDW/h
8.5	0.0217	0.01225	0.01855	0.0093	0.0133	0.0171																									1.89494	average	stdev
8.75	0.0223	0.01305	0.01235	0.0101	0.0157	0.0141																									2.33283	1.97832	0.32104
9	0.0229	0.01075	0.01605	0.0614	0.0128	0.0125
9.25	0.0235	0.01315	0.01645	0.0148	0.013	0.0142
9.5	0.0239	0.01305	0.01595	0.0103	0.0135	0.0147
9.75	0.0243	0.01225	0.01465	0.0113	0.0166	0.0149
10	0.0244	0.01275	0.01495	0.0211	0.0269	0.0171
10.25	0.0249	0.01235	0.01535	0.0188	0.0382	0.0156
10.5	0.0254	0.01175	0.01765	0.0152	0.0165	0.0173
10.75	0.0257	0.01265	0.01615	0.0143	0.0174	0.0176
11	0.0259	0.01245	0.01955	0.0139	0.0179	0.0196
11.25	0.0264	0.01305	0.01745	0.016	0.019	0.0203
11.5	0.0267	0.01565	0.01765	0.0163	0.0189	0.0222
11.75	0.0271	0.01305	0.01745	0.0182	0.021	0.0226
12	0.0274	0.01345	0.01795	0.0193	0.0212	0.0238
12.25	0.0276	0.01395	0.02085	0.0197	0.0217	0.0244
12.5	0.0279	0.01335	0.01985	0.0191	0.0224	0.0247
12.75	0.0282	0.01365	0.01925	0.0195	0.0233	0.0263
13	0.0267	0.01475	0.02055	0.02	0.0235	0.027
13.25	0.0277	0.01595	0.02045	0.0206	0.0244	0.0279
13.5	0.0283	0.01545	0.02175	0.022	0.0254	0.0266
13.75	0.0287	0.01595	0.02145	0.0225	0.0258	0.0266
14	0.0291	0.01665	0.02225	0.0241	0.0265	0.0282
14.25	0.0297	0.01735	0.02225	0.0236	0.0276	0.0289
14.5	0.0301	0.01695	0.02065	0.0245	0.0278	0.0297
14.75	0.0306	0.01725	0.02335	0.0254	0.0283	0.0303
15	0.031	0.01725	0.02245	0.0263	0.0297	0.0309
15.25	0.0313	0.01765	0.01985	0.0263	0.0292	0.0311
15.5	0.0316	0.01825	0.02085	0.0274	0.0306	0.0313
15.75	0.0321	0.01805	0.02135	0.0284	0.0314	0.032
16	0.0325	0.01925	0.02235	0.0282	0.032	0.0338
16.25	0.0331	0.01935	0.02315	0.0289	0.0333	0.0341
16.5	0.0336	0.01995	0.02435	0.0304	0.0338	0.0348
16.75	0.0339	0.02035	0.02405	0.0315	0.035	0.0361
17	0.0345	0.02265	0.02315	0.0322	0.0344	0.0367
17.25	0.035	0.02165	0.02445	0.0327	0.035	0.0437
17.5	0.0355	0.02185	0.02535	0.0337	0.0357	0.0391
17.75	0.036	0.02255	0.02575	0.0359	0.0368	0.0398
18	0.0365	0.02315	0.02625	0.0352	0.0377	0.0407
18.25	0.0372	0.02345	0.02715	0.0379	0.0388	0.043
18.5	0.0378	0.02485	0.02735	0.038	0.0399	0.0429
18.75	0.0384	0.02465	0.02795	0.0388	0.0409	0.0442
19	0.0392	0.02525	0.02905	0.0424	0.0426	0.0467
19.25	0.0396	0.02595	0.03005	0.041	0.0437	0.0474
19.5	0.0403	0.02755	0.03015	0.043	0.0451	0.0485
19.75	0.0408	0.02745	0.03125	0.0463	0.0469	0.0509
20	0.0416	0.02805	0.03095	0.0452	0.0487	0.0521
20.25	0.0425	0.02875	0.03215	0.0466	0.0493	0.0533
20.5	0.043	0.02945	0.03335	0.0488	0.0508	0.0549
20.75	0.0436	0.03015	0.03375	0.05	0.0523	0.056
21	0.0445	0.03225	0.03485	0.0512	0.0561	0.0586
21.25	0.0454	0.03205	0.03515	0.0528	0.0552	0.0599
21.5	0.046	0.03275	0.03675	0.0535	0.0565	0.0604
21.75	0.0468	0.03355	0.03755	0.0561	0.0587	0.0626
22	0.0477	0.03455	0.03755	0.0574	0.0606	0.0642
22.25	0.048	0.03545	0.03865	0.0587	0.063	0.0664
22.5	0.049	0.03655	0.03985	0.0609	0.064	0.0682
22.75	0.0499	0.03715	0.04165	0.0634	0.066	0.069
23	0.0507	0.03805	0.04285	0.0642	0.0684	0.0727
23.25	0.0518	0.03935	0.04395	0.0681	0.0712	0.0729
23.5	0.0526	0.04105	0.04515	0.0689	0.0727	0.0753
23.75	0.0538	0.04135	0.04585	0.0701	0.0748	0.0781
24	0.055	0.04235	0.04775	0.0734	0.0777	0.0802
24.25	0.0552	0.04345	0.04885	0.0737	0.0795	0.0836
24.5	0.0561	0.04515	0.05025	0.0775	0.0845	0.0847
24.75	0.0568	0.04565	0.05155	0.081	0.084	0.0888
25	0.0577	0.04695	0.05325	0.0812	0.0866	0.0896
25.25	0.0596	0.04825	0.05465	0.0836	0.0895	0.0925
25.5	0.06	0.04945	0.05585	0.0876	0.0926	0.0956
25.75	0.061	0.05085	0.05965	0.0895	0.0936	0.098
26	0.0625	0.05255	0.05895	0.0924	0.0965	0.1018
26.25	0.0651	0.05485	0.06075	0.0961	0.0996	0.1047
26.5	0.0644	0.05485	0.06225	0.1006	0.1021	0.1075
26.75	0.0658	0.05715	0.06425	0.1012	0.1061	0.1095
27	0.0669	0.05775	0.06585	0.1044	0.1087	0.1134
27.25	0.0682	0.06005	0.06745	0.1074	0.1143	0.1155
27.5	0.0702	0.06165	0.06925	0.1108	0.1156	0.1195
27.75	0.0711	0.06285	0.07125	0.1153	0.1188	0.1215
28	0.0726	0.06465	0.07355	0.1178	0.124	0.1269
28.25	0.0742	0.06655	0.07505	0.1205	0.1267	0.1308
28.5	0.0755	0.06765	0.07765	0.1251	0.1298	0.1335
28.75	0.079	0.07125	0.07925	0.1278	0.1327	0.1371
29	0.0787	0.07495	0.08175	0.1321	0.1365	0.1416
29.25	0.0802	0.07855	0.08385	0.1358	0.1405	0.1452
29.5	0.0825	0.07585	0.08595	0.14	0.145	0.1496
29.75	0.086	0.07925	0.08835	0.1434	0.1489	0.1537
30	0.0858	0.08045	0.09105	0.1482	0.1539	0.1577
30.25	0.0876	0.08225	0.09335	0.1527	0.158	0.162
30.5	0.0893	0.08385	0.09595	0.157	0.1617	0.166
30.75	0.0913	0.08705	0.09835	0.1619	0.1668	0.1717
31	0.0936	0.08835	0.10105	0.166	0.1712	0.1762
31.25	0.0958	0.09135	0.10395	0.1703	0.1764	0.1796
31.5	0.0986	0.09295	0.10675	0.176	0.1808	0.1862
31.75	0.1006	0.09575	0.10965	0.1798	0.1859	0.1908
32	0.1028	0.09815	0.11325	0.1853	0.1906	0.1954
32.25	0.1049	0.10085	0.11645	0.1901	0.1961	0.2025
32.5	0.1072	0.10345	0.11965	0.1963	0.2016	0.206
32.75	0.1097	0.10625	0.12295	0.2018	0.2082	0.2127
33	0.1123	0.10985	0.12635	0.2068	0.2119	0.2178
33.25	0.1152	0.11175	0.12955	0.2126	0.2176	0.2243
33.5	0.1174	0.11555	0.13305	0.2176	0.2242	0.2301
33.75	0.1203	0.11825	0.13655	0.225	0.23	0.2376
34	0.1228	0.12075	0.14085	0.231	0.2381	0.2426
34.25	0.1257	0.12615	0.14405	0.2381	0.2431	0.2491
34.5	0.1291	0.12805	0.14765	0.2425	0.2502	0.2547
34.75	0.1314	0.13075	0.15155	0.2503	0.2554	0.2629
35	0.1351	0.13395	0.15585	0.2575	0.2622	0.2709
35.25	0.1377	0.13775	0.16065	0.2637	0.2704	0.2773
35.5	0.142	0.14115	0.16355	0.2709	0.2764	0.2841
35.75	0.1439	0.14445	0.16835	0.278	0.2846	0.2916
36	0.148	0.14845	0.17365	0.2856	0.2916	0.2991
36.25	0.1508	0.15205	0.17695	0.2921	0.3001	0.3076
36.5	0.1543	0.15635	0.18195	0.3009	0.3073	0.3161
36.75	0.1585	0.15875	0.18605	0.3099	0.3159	0.3235
37	0.1614	0.16305	0.19075	0.3168	0.3245	0.3314
37.25	0.166	0.16705	0.19575	0.3272	0.3311	0.3406
37.5	0.1695	0.17105	0.20035	0.334	0.3404	0.3495
37.75	0.1738	0.17535	0.20635	0.3423	0.3501	0.3571
38	0.1776	0.18035	0.21125	0.3526	0.3596	0.3664
38.25	0.1822	0.18535	0.22325	0.362	0.3677	0.3765
38.5	0.1857	0.18955	0.22575	0.3702	0.3771	0.3861
38.75	0.1902	0.19435	0.22785	0.3796	0.3872	0.3933
39	0.1947	0.19925	0.23435	0.3891	0.397	0.4075
39.25	0.1997	0.20465	0.23975	0.4009	0.4073	0.4144
39.5	0.2041	0.20985	0.24495	0.4102	0.4177	0.4259
39.75	0.209	0.21495	0.25765	0.4208	0.4282	0.4394
40	0.2141	0.22025	0.26025	0.4304	0.4399	0.4538
40.25	0.2192	0.22585	0.26965	0.4438	0.4576	0.4669
40.5	0.2238	0.23335	0.27785	0.4627	0.4635	0.4675
40.75	0.2289	0.23955	0.28095	0.4707	0.4634	0.4664
41	0.2339	0.24375	0.29325	0.4675	0.4601	0.4627
41.25	0.2401	0.24965	0.29175	0.4644	0.458	0.4589
41.5	0.2451	0.25645	0.31275	0.4617	0.4537	0.4557
41.75	0.2515	0.26455	0.30695	0.4586	0.4505	0.4537
42	0.2569	0.26865	0.32045	0.4542	0.4478	0.4497
42.25	0.2626	0.27555	0.32625	0.4517	0.4441	0.4493
42.5	0.2693	0.28245	0.33685	0.4484	0.4415	0.4446
42.75	0.2751	0.28865	0.33545	0.4454	0.44	0.4432
43	0.282	0.29555	0.34385	0.4441	0.4373	0.4422
43.25	0.2893	0.30275	0.35225	0.4423	0.4358	0.4406
43.5	0.295	0.31015	0.36315	0.4411	0.435	0.4393
43.75	0.3024	0.31805	0.37845	0.438	0.4333	0.4358
44	0.3092	0.32695	0.38585	0.4377	0.4329	0.4348
44.25	0.3164	0.33365	0.38785	0.4361	0.4301	0.435
44.5	0.3252	0.34215	0.38695	0.4339	0.4279	0.4315
44.75	0.3314	0.35185	0.38375	0.4323	0.4282	0.4304
45	0.3396	0.36525	0.38315	0.4305	0.4259	0.4298
45.25	0.3468	0.37625	0.37695	0.4292	0.4255	0.429
45.5	0.3558	0.38055	0.37795	0.4276	0.4244	0.4289
45.75	0.364	0.37855	0.37275	0.4275	0.4226	0.4253
46	0.3733	0.37645	0.37045	0.4253	0.4232	0.4261
46.25	0.3857	0.37405	0.36865	0.4241	0.4209	0.4248
46.5	0.3978	0.37165	0.36815	0.4241	0.4199	0.4239
46.75	0.4009	0.36915	0.36585	0.423	0.4199	0.4237
47	0.3983	0.37345	0.36855	0.4225	0.4189	0.4204
47.25	0.396	0.36495	0.36635	0.4198	0.4176	0.4205
47.5	0.3933	0.36365	0.37065	0.4197	0.4186	0.4208
47.75	0.3916	0.36235	0.36595	0.4189	0.4177	0.4201
48	0.3885	0.36015	0.36285	0.4182	0.4169	0.4192
48.25	0.3862	0.35895	0.36075	0.4178	0.4169	0.4191
48.5	0.3838	0.35765	0.36255	0.4157	0.4151	0.4177
48.75	0.3823	0.35765	0.36125	0.4163	0.4151	0.4173
49	0.3798	0.35545	0.35965	0.4154	0.4158	0.4172
49.25	0.379	0.35445	0.35435	0.414	0.4147	0.4172
49.5	0.3773	0.35435	0.35225	0.4142	0.4149	0.418
49.75	0.3756	0.35355	0.35165	0.4149	0.4138	0.4154

## Sheet: Table 2 PD506
PD506 growth on xylose in 48 microtiter plate
time (h)	506 XYL A	506 XYL B	506 XYL C	506 XYL D	506 XYL E	506 XYL F
0	0.0138	0.0135	0.0123	0.0141	0.0143	0.0131		First 10 h of the growth curves were omitted from the fitting with The deODorizer
0.25	0.0139	0.0138	0.012	0.014	0.0138	0.0129
0.5	0.0137	0.0137	0.0131	0.015	0.0155	0.0139		The DeODorizer analysis of growth data
0.75	0.013	0.0117	0.0123	0.014	0.0157	0.0151
1	0.0114	0.0111	0.0109	0.0132	0.0156	0.0147
1.25	0.0111	0.0106	0.0111	0.013	0.016	0.014
1.5	0.0125	0.0103	0.0109	0.0124	0.0146	0.0129
1.75	0.0106	0.01	0.0109	0.0126	0.0146	0.013
2	0.0125	0.0101	0.0111	0.0125	0.0148	0.013
2.25	0.0124	0.0102	0.0111	0.0124	0.0149	0.0131
2.5	0.0126	0.0103	0.0113	0.0128	0.0151	0.0131
2.75	0.0128	0.0104	0.0114	0.0126	0.0153	0.0143
3	0.0129	0.0106	0.0116	0.0134	0.0154	0.0134
3.25	0.0119	0.0108	0.0118	0.013	0.0155	0.0135
3.5	0.0115	0.0111	0.012	0.0137	0.0157	0.0136
3.75	0.0116	0.0114	0.0122	0.0136	0.0159	0.0141
4	0.0124	0.0115	0.0123	0.0134	0.016	0.014
4.25	0.0123	0.012	0.0126	0.0139	0.0162	0.0141
4.5	0.0124	0.0119	0.013	0.0144	0.0166	0.0144
4.75	0.0125	0.0123	0.0132	0.0145	0.0168	0.0147
5	0.013	0.0126	0.0136	0.0146	0.0169	0.015
5.25	0.0128	0.0125	0.0138	0.0149	0.0173	0.0154
5.5	0.013	0.0128	0.0139	0.015	0.0176	0.0155
5.75	0.0131	0.0129	0.0143	0.0152	0.0179	0.0158
6	0.0136	0.0143	0.0145	0.0151	0.018	0.0161		FITTING RESULTS:
6.25	0.014	0.0141	0.0148	0.0153	0.0183	0.0163
6.5	0.0142	0.0142	0.0154	0.0155	0.0189	0.0169		max growth rate= 6.636256e-02 +/- 1.090876e-03 [1.090876e-04]
6.75	0.015	0.0147	0.0156	0.0155	0.019	0.0171		time of max growth rate= 5.431750e+01 +/- 3.838212e-01 [3.838212e-02]
7	0.0148	0.0154	0.0157	0.0156	0.0192	0.0173		doubling time= 1.044767e+01 +/- 1.716208e-01 [1.716208e-02]
7.25	0.0157	0.0166	0.0163	0.0159	0.0197	0.0179		max OD= 3.147677e-01 +/- 2.532878e-03 [2.532878e-04]
7.5	0.0164	0.0173	0.0164	0.0157	0.0199	0.018		lag time= 2.172319e+01 +/- 6.350191e-01 [6.350191e-02]							plus 10 h
7.75	0.0161	0.0185	0.0166	0.0158	0.02	0.0182		lag time 31.72 ± 0.64
8	0.019	0.0184	0.0166	0.016	0.0202	0.0185
8.25	0.0179	0.0192	0.0173	0.0165	0.0207	0.0188
8.5	0.019	0.0202	0.0176	0.0165	0.0208	0.0191
8.75	0.0196	0.0202	0.0176	0.0175	0.021	0.0192
9	0.0192	0.0209	0.0176	0.0166	0.0211	0.0194
9.25	0.0213	0.023	0.0181	0.017	0.0213	0.0197
9.5	0.021	0.0222	0.0185	0.0171	0.0216	0.0197
9.75	0.0227	0.024	0.0183	0.0174	0.0216	0.02
10	0.024	0.0246	0.0186	0.0177	0.022	0.0202
10.25	0.025	0.0237	0.0192	0.0178	0.0224	0.0213
10.5	0.0254	0.0253	0.0188	0.0178	0.0225	0.0206
10.75	0.0261	0.0257	0.0191	0.0181	0.0223	0.0208
11	0.0251	0.026	0.0192	0.018	0.0226	0.0209
11.25	0.0256	0.0266	0.0197	0.0182	0.0227	0.0212
11.5	0.026	0.0263	0.0193	0.0182	0.0226	0.0211
11.75	0.0265	0.0272	0.02	0.0188	0.0229	0.0213
12	0.0269	0.0274	0.02	0.0186	0.023	0.0214
12.25	0.028	0.0273	0.0201	0.0187	0.0232	0.0221
12.5	0.028	0.0274	0.0198	0.0186	0.0232	0.0216
12.75	0.029	0.0281	0.0202	0.0192	0.0237	0.0219
13	0.0285	0.0297	0.0203	0.0192	0.0236	0.022
13.25	0.0292	0.03	0.0209	0.0198	0.0241	0.0226
13.5	0.0292	0.0294	0.0213	0.0199	0.0241	0.0226
13.75	0.0302	0.0296	0.021	0.0198	0.024	0.0225
14	0.0303	0.0303	0.0214	0.0202	0.0245	0.0228
14.25	0.0308	0.0305	0.0215	0.0204	0.0246	0.0231
14.5	0.0313	0.0305	0.0216	0.0205	0.025	0.0234
14.75	0.0314	0.0312	0.0218	0.0207	0.0252	0.0234
15	0.0333	0.0318	0.0224	0.0211	0.0256	0.025
15.25	0.0333	0.0329	0.0223	0.0211	0.0254	0.0238
15.5	0.0335	0.0343	0.0229	0.0215	0.0257	0.0242
15.75	0.0337	0.0338	0.023	0.0219	0.0259	0.0245
16	0.034	0.0338	0.0233	0.0223	0.0261	0.0246
16.25	0.0344	0.0346	0.0234	0.0227	0.0262	0.0245
16.5	0.035	0.0345	0.0242	0.0231	0.0266	0.0249
16.75	0.0349	0.0348	0.0239	0.0229	0.027	0.0252
17	0.0352	0.0349	0.0244	0.0241	0.0272	0.0257
17.25	0.0366	0.0351	0.025	0.0243	0.0275	0.0261
17.5	0.0365	0.0357	0.0251	0.0241	0.0275	0.0263
17.75	0.0372	0.0369	0.0258	0.0246	0.0278	0.0268
18	0.0369	0.0371	0.0256	0.0246	0.0279	0.0268
18.25	0.0372	0.0375	0.0259	0.0255	0.0277	0.0269
18.5	0.0376	0.0381	0.0265	0.0255	0.0288	0.0279
18.75	0.0431	0.0382	0.0265	0.0257	0.0287	0.0281
19	0.0386	0.0391	0.0272	0.0258	0.0288	0.0283
19.25	0.0388	0.0395	0.0274	0.0266	0.0293	0.0287
19.5	0.0392	0.0399	0.028	0.0267	0.0299	0.0306
19.75	0.0403	0.0401	0.0285	0.0271	0.0299	0.0295
20	0.0404	0.0411	0.0289	0.0272	0.0305	0.0298
20.25	0.0406	0.0415	0.0292	0.0276	0.0306	0.03
20.5	0.0413	0.0414	0.0293	0.0281	0.0309	0.0305
20.75	0.0421	0.0422	0.0302	0.028	0.031	0.031
21	0.0427	0.0426	0.0317	0.0296	0.0326	0.0327
21.25	0.0435	0.0433	0.0319	0.0295	0.033	0.0327
21.5	0.0426	0.0434	0.0322	0.0298	0.0329	0.0324
21.75	0.0447	0.0463	0.0327	0.0298	0.0334	0.0336
22	0.044	0.0451	0.0336	0.0311	0.0341	0.0345
22.25	0.0445	0.0451	0.0337	0.0315	0.0347	0.035
22.5	0.0452	0.0462	0.0345	0.0314	0.0354	0.0355
22.75	0.0457	0.047	0.0352	0.0321	0.0356	0.036
23	0.0463	0.0469	0.0361	0.0325	0.0358	0.036
23.25	0.0466	0.0476	0.0367	0.0328	0.0363	0.0384
23.5	0.0472	0.0488	0.0369	0.0331	0.0369	0.0377
23.75	0.0485	0.049	0.0388	0.0346	0.0373	0.0384
24	0.0483	0.049	0.0383	0.0336	0.0376	0.0387
24.25	0.0488	0.0495	0.0401	0.0349	0.0386	0.04
24.5	0.0493	0.05	0.0405	0.0356	0.0394	0.0405
24.75	0.0513	0.0511	0.0413	0.0361	0.0397	0.0407
25	0.0502	0.0513	0.0418	0.0369	0.0402	0.0413
25.25	0.0518	0.0519	0.0427	0.0368	0.0408	0.0416
25.5	0.0522	0.0525	0.0439	0.0378	0.0423	0.0433
25.75	0.0521	0.0531	0.0435	0.0373	0.0417	0.0432
26	0.0525	0.0538	0.0445	0.0383	0.0428	0.0432
26.25	0.0538	0.0541	0.0447	0.0385	0.0431	0.0441
26.5	0.0542	0.0549	0.0452	0.0396	0.044	0.0445
26.75	0.0546	0.0556	0.0463	0.0409	0.0455	0.0456
27	0.0549	0.0575	0.0472	0.041	0.0458	0.0469
27.25	0.0558	0.0575	0.0469	0.0414	0.0466	0.0471
27.5	0.0568	0.0574	0.0478	0.042	0.0483	0.0481
27.75	0.0584	0.058	0.0482	0.0428	0.0485	0.0489
28	0.058	0.0581	0.0482	0.0427	0.0482	0.0509
28.25	0.0582	0.0589	0.049	0.0439	0.0495	0.0499
28.5	0.0589	0.0594	0.0497	0.0445	0.05	0.0505
28.75	0.0595	0.06	0.05	0.0449	0.0511	0.051
29	0.0606	0.0604	0.0496	0.0454	0.0517	0.0518
29.25	0.061	0.0631	0.0507	0.046	0.0517	0.0521
29.5	0.0623	0.062	0.0513	0.0471	0.0529	0.0533
29.75	0.0624	0.0624	0.0514	0.0481	0.0534	0.0538
30	0.0659	0.0629	0.0518	0.0481	0.0549	0.0546
30.25	0.0647	0.0635	0.0519	0.0483	0.0553	0.0555
30.5	0.0643	0.0642	0.0532	0.0504	0.0568	0.0562
30.75	0.0649	0.0653	0.0537	0.0501	0.0572	0.0568
31	0.0663	0.066	0.0543	0.0508	0.0585	0.0585
31.25	0.0662	0.0669	0.0547	0.0513	0.059	0.0586
31.5	0.0662	0.0681	0.0547	0.0519	0.0607	0.0594
31.75	0.068	0.069	0.0552	0.0521	0.0602	0.0613
32	0.0684	0.069	0.0566	0.0529	0.0602	0.0602
32.25	0.0687	0.0698	0.0562	0.0534	0.0619	0.0625
32.5	0.0701	0.0713	0.0571	0.0544	0.0634	0.062
32.75	0.0705	0.0716	0.0572	0.0548	0.0642	0.0633
33	0.0721	0.0718	0.058	0.0561	0.0652	0.0636
33.25	0.072	0.0723	0.0585	0.0565	0.0659	0.0639
33.5	0.0726	0.0729	0.0587	0.0568	0.0656	0.0642
33.75	0.0729	0.074	0.0603	0.0582	0.0685	0.0653
34	0.0737	0.0748	0.0597	0.0586	0.0684	0.066
34.25	0.0753	0.0755	0.0607	0.0604	0.0705	0.0661
34.5	0.0755	0.0763	0.0613	0.0604	0.0709	0.0664
34.75	0.0765	0.0777	0.0622	0.0611	0.0713	0.067
35	0.0772	0.0785	0.0625	0.0611	0.0715	0.0669
35.25	0.0778	0.0782	0.0632	0.0615	0.0715	0.0676
35.5	0.0786	0.079	0.0643	0.0626	0.0731	0.0688
35.75	0.0795	0.0808	0.0652	0.0634	0.0745	0.0698
36	0.0801	0.0803	0.0655	0.0641	0.0754	0.0704
36.25	0.0808	0.0808	0.0661	0.0649	0.0797	0.0713
36.5	0.0821	0.0825	0.0677	0.066	0.0778	0.072
36.75	0.083	0.084	0.0679	0.0666	0.0788	0.0731
37	0.0833	0.0841	0.0684	0.0674	0.0792	0.0729
37.25	0.0843	0.0849	0.0699	0.0686	0.0803	0.0738
37.5	0.0855	0.0858	0.07	0.0687	0.0815	0.0741
37.75	0.0869	0.0863	0.0708	0.0699	0.0819	0.0751
38	0.0882	0.088	0.072	0.0707	0.084	0.0757
38.25	0.0889	0.0887	0.0726	0.0715	0.0839	0.0772
38.5	0.0894	0.0892	0.0738	0.0719	0.085	0.078
38.75	0.0899	0.0916	0.0741	0.073	0.0854	0.0783
39	0.0906	0.0913	0.0743	0.0747	0.0864	0.0793
39.25	0.093	0.0923	0.075	0.0749	0.088	0.0801
39.5	0.0928	0.0931	0.0756	0.076	0.0886	0.0806
39.75	0.0939	0.0941	0.0762	0.077	0.0894	0.0816
40	0.0949	0.0976	0.0772	0.0784	0.0909	0.0826
40.25	0.0959	0.0964	0.0781	0.0791	0.092	0.0839
40.5	0.0969	0.0974	0.0784	0.0796	0.0948	0.084
40.75	0.0988	0.0982	0.0795	0.0812	0.094	0.0853
41	0.0996	0.0989	0.0802	0.0834	0.0943	0.0863
41.25	0.1019	0.1002	0.0816	0.083	0.0964	0.088
41.5	0.1015	0.1015	0.0824	0.0837	0.0975	0.0895
41.75	0.1044	0.103	0.0829	0.0852	0.0983	0.0893
42	0.104	0.1047	0.0841	0.0928	0.0987	0.0904
42.25	0.1053	0.1045	0.085	0.0876	0.1003	0.0912
42.5	0.1074	0.1059	0.0862	0.0889	0.1014	0.0924
42.75	0.1074	0.1071	0.0877	0.0901	0.1016	0.0934
43	0.1093	0.1087	0.0885	0.0903	0.1025	0.0939
43.25	0.1104	0.1116	0.0887	0.092	0.1046	0.0952
43.5	0.1122	0.1118	0.0907	0.0933	0.1057	0.0967
43.75	0.1155	0.1136	0.0915	0.0947	0.106	0.0971
44	0.1176	0.1161	0.0927	0.0962	0.1079	0.0994
44.25	0.1165	0.1162	0.0935	0.0978	0.1088	0.1
44.5	0.1171	0.117	0.0941	0.0983	0.1091	0.101
44.75	0.1198	0.1188	0.0955	0.099	0.1126	0.1015
45	0.1213	0.1193	0.0969	0.1005	0.1131	0.1029
45.25	0.1225	0.1233	0.0975	0.1025	0.115	0.104
45.5	0.1249	0.1221	0.0989	0.1032	0.1153	0.1051
45.75	0.1254	0.1243	0.0997	0.1042	0.116	0.1065
46	0.1274	0.1262	0.1016	0.106	0.118	0.1075
46.25	0.1289	0.1278	0.1028	0.108	0.1212	0.1089
46.5	0.1304	0.1297	0.1037	0.1096	0.1235	0.1103
46.75	0.1325	0.1316	0.1049	0.1113	0.1212	0.1117
47	0.1347	0.133	0.1066	0.1126	0.1229	0.1134
47.25	0.136	0.1348	0.1098	0.1142	0.1249	0.115
47.5	0.1376	0.1363	0.1086	0.1161	0.1259	0.1162
47.75	0.1425	0.1394	0.1123	0.1178	0.1276	0.1174
48	0.1409	0.1403	0.1121	0.1194	0.1294	0.119
48.25	0.1433	0.1443	0.1129	0.1222	0.1306	0.1211
48.5	0.1453	0.144	0.114	0.1226	0.1329	0.1224
48.75	0.1477	0.1469	0.1155	0.1256	0.1343	0.124
49	0.1493	0.1482	0.1168	0.1275	0.1346	0.1253
49.25	0.1514	0.1507	0.1185	0.1295	0.1377	0.1278
49.5	0.1556	0.1529	0.1211	0.1305	0.1391	0.1296
49.75	0.1561	0.1555	0.1223	0.1331	0.1401	0.1309
50	0.1584	0.1572	0.124	0.1351	0.1419	0.1329
50.25	0.1608	0.1613	0.1254	0.1369	0.1446	0.1341
50.5	0.1622	0.1622	0.1318	0.1395	0.1464	0.1379
50.75	0.1655	0.1654	0.1321	0.1631	0.1558	0.1392
51	0.1684	0.1692	0.1314	0.1431	0.1506	0.1398
51.25	0.1695	0.1704	0.1339	0.1453	0.1528	0.1424
51.5	0.1748	0.1723	0.1352	0.1478	0.1555	0.145
51.75	0.1748	0.1743	0.137	0.1503	0.1587	0.1477
52	0.1786	0.1787	0.1465	0.1523	0.1605	0.1492
52.25	0.1802	0.1799	0.1407	0.1544	0.1623	0.1514
52.5	0.1834	0.1827	0.1523	0.1569	0.1644	0.1548
52.75	0.1877	0.1864	0.1484	0.1588	0.1677	0.1561
53	0.1889	0.1893	0.152	0.1628	0.1686	0.1585
53.25	0.1949	0.1966	0.15	0.1646	0.171	0.1602
53.5	0.1958	0.1952	0.1522	0.1674	0.1748	0.1633
53.75	0.1998	0.1967	0.1553	0.1699	0.1743	0.1673
54	0.201	0.202	0.1567	0.1733	0.1774	0.1681
54.25	0.2034	0.21	0.1587	0.175	0.1792	0.1708
54.5	0.2089	0.2062	0.1616	0.1789	0.1836	0.1733
54.75	0.2112	0.2122	0.1661	0.1814	0.1864	0.1762
55	0.2142	0.2141	0.1701	0.1845	0.1888	0.1803
55.25	0.2171	0.2179	0.1689	0.1874	0.1968	0.182
55.5	0.2223	0.223	0.1724	0.1962	0.1952	0.1851
55.75	0.2242	0.2242	0.1767	0.193	0.1977	0.1912
56	0.2288	0.228	0.1777	0.1975	0.2014	0.1907
56.25	0.2323	0.2308	0.1807	0.1999	0.204	0.1934
56.5	0.2378	0.2359	0.1834	0.2039	0.2074	0.1975
56.75	0.2401	0.24	0.1867	0.2085	0.2119	0.2004
57	0.2453	0.2445	0.1895	0.2116	0.2142	0.2037
57.25	0.2474	0.2491	0.1931	0.2145	0.2615	0.2083
57.5	0.252	0.2536	0.1954	0.2183	0.2214	0.2095
57.75	0.2565	0.2575	0.2042	0.2217	0.2245	0.2136
58	0.2628	0.2622	0.2028	0.2254	0.2287	0.2173
58.25	0.2661	0.2662	0.2051	0.2288	0.2317	0.2216
58.5	0.2714	0.2716	0.2086	0.2328	0.2357	0.2242
58.75	0.2769	0.2783	0.2131	0.2378	0.2409	0.2291
59	0.2868	0.2898	0.2246	0.2424	0.2442	0.2333
59.25	0.2992	0.3009	0.2197	0.2451	0.2521	0.2372
59.5	0.3074	0.3076	0.2243	0.2506	0.2533	0.2413
59.75	0.3103	0.3126	0.2402	0.2538	0.2571	0.2439
60	0.3135	0.3125	0.2324	0.2598	0.2619	0.2499
60.25	0.3137	0.3188	0.2589	0.2641	0.2674	0.2536
60.5	0.3142	0.3143	0.2439	0.27	0.2719	0.262
60.75	0.3139	0.3137	0.2444	0.2745	0.2769	0.2637
61	0.314	0.313	0.2493	0.2815	0.2826	0.2684
61.25	0.3131	0.3121	0.2545	0.2916	0.2951	0.2763
61.5	0.3124	0.312	0.2585	0.3017	0.3035	0.2811
61.75	0.3123	0.3109	0.2617	0.3068	0.3081	0.2945
62	0.312	0.3108	0.2718	0.3097	0.336	0.3029
62.25	0.3116	0.3102	0.2749	0.3121	0.3127	0.3084
62.5	0.3102	0.309	0.2813	0.3115	0.3128	0.3111
62.75	0.3092	0.3145	0.288	0.3123	0.3116	0.3243
63	0.3102	0.3082	0.3001	0.3104	0.312	0.312
63.25	0.3137	0.3063	0.307	0.3095	0.3112	0.3129
63.5	0.3072	0.3068	0.3089	0.3098	0.3331	0.3158
63.75	0.3068	0.306	0.3124	0.3087	0.3094	0.3126
64	0.3064	0.3061	0.314	0.3077	0.3095	0.3104
64.25	0.3062	0.3041	0.3125	0.3079	0.3088	0.3123
64.5	0.305	0.3034	0.3216	0.3075	0.3088	0.3115
64.75	0.3039	0.3033	0.3173	0.3073	0.3467	0.31
65	0.3036	0.3019	0.3108	0.3055	0.3066	0.3084
65.25	0.3044	0.302	0.3108	0.3056	0.3063	0.3076
65.5	0.3024	0.3037	0.3109	0.3054	0.3052	0.3083
65.75	0.303	0.3025	0.3122	0.3047	0.3049	0.3128
66	0.3013	0.3007	0.3093	0.3036	0.3117	0.3063
66.25	0.3012	0.2998	0.3099	0.303	0.3101	0.3053
66.5	0.2999	0.3024	0.3099	0.3032	0.3035	0.3063
66.75	0.3008	0.2992	0.3094	0.3024	0.3496	0.3066
67	0.3011	0.3027	0.3079	0.302	0.305	0.3189
67.25	0.2994	0.3037	0.307	0.3012	0.3165	0.3036
67.5	0.2981	0.2961	0.3077	0.3003	0.3023	0.3027
67.75	0.2979	0.2961	0.3144	0.3001	0.3009	0.3037
68	0.2987	0.2969	0.306	0.2995	0.3006	0.3114
68.25	0.2962	0.2967	0.3065	0.3	0.3068	0.3025
68.5	0.2971	0.2949	0.3047	0.2984	0.2998	0.3019
68.75	0.2959	0.2943	0.3044	0.2994	0.2989	0.3015
69	0.2955	0.2943	0.304	0.2995	0.3087	0.3003
69.25	0.2945	0.2922	0.3039	0.2969	0.3015	0.3004
69.5	0.2944	0.2927	0.3033	0.2968	0.2977	0.2991
69.75	0.2948	0.2926	0.3033	0.2961	0.2992	0.2986
70	0.2962	0.2909	0.3026	0.2963	0.3034	0.303

## Sheet: Table2&Suppl.Fig.1c PD584
Table 2 (PD584)																Table 2 and Supplementary Figure 1c
PD584 growth on xylose in 48 microtiter plate																	PD584 growth on xylose in shake flasks
time (h)	584 XYL A	584 XYL B	584 XYL C	584 XYL D	584 XYL E	584 XYL F
0	0.0146	0.0158	0.0142	0.0131	0.0125	0.0102											absorbance A600
0.25	0.0146	0.0158	0.0142	0.0111	0.0114	0.0144												0	4	8	12	24	28	32	34	36	48	50	h
0.5	0.0147	0.0161	0.0146	0.0115	0.0113	0.0153		The DeODorizer analysis of growth data									584 A	0.1	0.178	0.272	0.412	1.5	2.27	3.29	4.12	3.88	3.16	3.05
0.75	0.0143	0.0144	0.0148	0.0124	0.0107	0.0187											584 B	0.1	0.198	0.294	0.46	1.62	2.3	3.73	4.15	3.84	3.09	3
1	0.0145	0.0147	0.0158	0.0112	0.00929999	0.0137											584 C	0.1	0.154	0.252	0.388	1.326	2.198	2.879	3.526	3.81	3.385
1.25	0.0177	0.0151	0.0169	0.0117	0.00889999	0.013											average	0.1	0.176667	0.272667	0.42	1.482	2.256	3.29967	3.932	3.84333	3.21167	3.025
1.5	0.014	0.015	0.017	0.0109	0.0114	0.0121											stdev	1.69967e-17	0.0220303	0.0210079	0.0366606	0.147824	0.0524214	0.425582	0.351926	0.0351188	0.154137	0.0353553
1.75	0.0146	0.0165	0.0198	0.0113	0.0118	0.012											Xylose concentrations (HPLC)
2	0.0202	0.0157	0.0216	0.0111	0.0099	0.0116											584 A	4.73	4.789		4.186	3.244	2.07	0.768		0.049	0.052	0
2.25	0.0182	0.02	0.0212	0.012	0.0117	0.0116											584 B	4.801	4.503		4.419	3.445	2.36	1.077		0.063	0.009	0
2.5	0.0167	0.017	0.0244	0.0116	0.00979999	0.0116											584 C	4.786	4.553		4.232	3.024	2.346	1.834		0.516	0	0
2.75	0.0248	0.0147	0.0231	0.0119	0.0111	0.0117											average	4.77233	4.615		4.279	3.23767	2.25867	1.22633		0.209333	0.0203333	0
3	0.0252	0.0151	0.0226	0.012	0.0166	0.0121											stdev	0.037421	0.152748		0.123406	0.210571	0.16354	0.548465		0.265673	0.0277909	0
3.25	0.0188	0.0163	0.0229	0.0133	0.0168	0.013																	12	24	28	32
3.5	0.0255	0.016	0.0291	0.0141	0.0149	0.014															biomass (g/L)		0.15656	0.57	0.8626	1.2502
3.75	0.0154	0.0147	0.0251	0.014	0.0118	0.0147																	0.1748	0.6156	0.874	1.4174
4	0.016	0.0153	0.0302	0.0149	0.0105	0.0157																	0.14744	0.50388	0.83524	1.09402	specific growth rate µ
4.25	0.0186	0.0169	0.0262	0.0162	0.0109	0.016																	-1.85432	-0.562119	-0.147804	0.223304	0.103579	0.116933	h-1
4.5	0.0162	0.0168	0.0261	0.016	0.0115	0.0174																	-1.74411	-0.485158	-0.134675	0.348824	0.120875	0.0118841
4.75	0.0292	0.0171	0.0273	0.0163	0.0116	0.0178																	-1.91433	-0.685417	-0.180036	0.089859	0.126345
5	0.0163	0.0159	0.0279	0.0167	0.0129	0.0183
5.25	0.0202	0.0169	0.0267	0.0175	0.0155	0.0187																		12	24	28	biomass yield YS/X				biomass yield YX/S
5.5	0.0206	0.0199	0.0285	0.0186	0.0161	0.0197															biomass (g/L)			0.15656	0.57	0.8626	-2.94945	2.85522	gXYL/gCDW		0.339046	gCDW/gXYL			Mw xylose	150.13 g/mol
5.75	0.0203	0.0177	0.0264	0.0186	0.0182	0.0202		FITTING RESULTS:																0.1748	0.6156	0.874	-2.86598	0.100049			0.348921	average	stdev		1 g XYL = 6.66 mmol XYL
6	0.0168	0.0218	0.0269	0.0196	0.0207	0.0207																		0.14744	0.50388	0.83524	-2.75022				0.363607	0.350525	0.0123586
6.25	0.0285	0.0303	0.0255	0.0196	0.0215	0.0199		max growth rate= 1.324853e-01 +/- 2.693298e-03 [2.693298e-04]
6.5	0.0197	0.0343	0.0257	0.0209	0.0231	0.0206		time of max growth rate= 2.472500e+01 +/- 1.777111e+00 [1.777111e-01]													xylose (g/L)			4.186	3.244	2.07					0.0509078	gCDW/mmolXYL
6.75	0.0295	0.0226	0.0242	0.0203	0.0243	0.0211		doubling time= 5.234053e+00 +/- 1.068576e-01 [1.068576e-02]																4.419	3.445	2.36					0.0523906	average	stdev
7	0.0196	0.0241	0.0241	0.0214	0.0248	0.0219		max OD= 4.191218e-01 +/- 4.859285e-03 [4.859285e-04]																4.232	3.024	2.346					0.0545956	0.0526313	0.00185565
7.25	0.021	0.0216	0.0241	0.0239	0.0257	0.024		lag time= 4.596892e+00 +/- 4.436041e-01 [4.436041e-02]
7.5	0.0216	0.0219	0.0227	0.0232	0.0248	0.0239																					specific carbon uptake rate qs				specific carbon uptake rate qs
7.75	0.024	0.0234	0.025	0.0231	0.0256	0.0251																						0.333869	g/g/h		2.03463	mmolXYL/gCDW/h
8	0.0238	0.0243	0.0256	0.0249	0.025	0.0259																									2.30719	average	stdev
8.25	0.0268	0.0253	0.0277	0.0246	0.0247	0.0328																									2.3142	2.21867	0.159423
8.5	0.0262	0.0263	0.0287	0.0267	0.0247	0.0287
8.75	0.0285	0.0276	0.031	0.0277	0.0257	0.0282
9	0.0285	0.0282	0.0313	0.0268	0.025	0.0302
9.25	0.0309	0.0296	0.0333	0.027	0.0257	0.0393
9.5	0.0304	0.0317	0.0349	0.0282	0.0254	0.0306
9.75	0.0323	0.0314	0.0356	0.0292	0.0257	0.0317
10	0.0327	0.0326	0.0375	0.0308	0.0247	0.0319
10.25	0.0341	0.0334	0.038	0.0316	0.0249	0.0341
10.5	0.0356	0.0344	0.0389	0.0313	0.0261	0.034
10.75	0.0362	0.0351	0.0407	0.033	0.0247	0.0347
11	0.037	0.0351	0.0423	0.0334	0.0275	0.0359
11.25	0.0387	0.0372	0.0427	0.0347	0.0271	0.0371
11.5	0.0404	0.038	0.0437	0.037	0.026	0.0384
11.75	0.0412	0.0399	0.0456	0.0376	0.0281	0.0394
12	0.0428	0.0401	0.046	0.0401	0.0292	0.043
12.25	0.0456	0.0415	0.0476	0.0413	0.0304	0.0418
12.5	0.0455	0.0439	0.0507	0.0421	0.0326	0.0431
12.75	0.0471	0.045	0.0505	0.0434	0.0337	0.0444
13	0.0487	0.0437	0.0526	0.0447	0.0348	0.0458
13.25	0.0499	0.0458	0.0538	0.0465	0.0362	0.0468
13.5	0.0517	0.0479	0.0548	0.0475	0.0371	0.0481
13.75	0.053	0.0482	0.0562	0.0486	0.0395	0.0496
14	0.0554	0.049	0.0571	0.0494	0.0404	0.0509
14.25	0.0566	0.0505	0.0585	0.0487	0.0418	0.0553
14.5	0.0559	0.0524	0.0613	0.0514	0.043	0.0541
14.75	0.0574	0.0534	0.0628	0.0521	0.0446	0.0558
15	0.0597	0.0562	0.0634	0.0539	0.0468	0.059
15.25	0.0599	0.058	0.0654	0.0563	0.0491	0.0586
15.5	0.065	0.0599	0.0649	0.0583	0.0508	0.0599
15.75	0.0653	0.0618	0.0675	0.0592	0.0522	0.0614
16	0.0681	0.0649	0.071	0.0611	0.0558	0.0639
16.25	0.0688	0.0653	0.0719	0.0627	0.0577	0.0733
16.5	0.0737	0.0682	0.0713	0.0653	0.0591	0.0664
16.75	0.0774	0.0711	0.0706	0.0652	0.0612	0.0684
17	0.0801	0.0734	0.073	0.0647	0.063	0.0705
17.25	0.0871	0.0761	0.076	0.0667	0.0658	0.0747
17.5	0.0877	0.0782	0.0777	0.0705	0.0697	0.0742
17.75	0.0909	0.0819	0.08	0.0718	0.0707	0.0763
18	0.0929	0.0838	0.0829	0.0745	0.0735	0.0784
18.25	0.0945	0.0864	0.0862	0.0779	0.0764	0.0809
18.5	0.097	0.0885	0.0891	0.0803	0.0796	0.0831
18.75	0.0989	0.0918	0.0926	0.0828	0.0821	0.0857
19	0.1043	0.094	0.0953	0.0874	0.0846	0.0881
19.25	0.1046	0.0978	0.0967	0.0892	0.0881	0.0908
19.5	0.1066	0.1022	0.103	0.0926	0.091	0.0983
19.75	0.1117	0.1068	0.1062	0.0959	0.0944	0.0959
20	0.1164	0.1075	0.1092	0.1022	0.0975	0.0985
20.25	0.1239	0.1107	0.1116	0.1046	0.1014	0.1014
20.5	0.1262	0.1142	0.1134	0.1066	0.1049	0.1042
20.75	0.1277	0.1201	0.1181	0.1103	0.1086	0.1079
21	0.131	0.1224	0.1219	0.1146	0.1127	0.1117
21.25	0.1343	0.1251	0.1245	0.1184	0.1156	0.1178
21.5	0.1398	0.1292	0.1288	0.1246	0.1198	0.1168
21.75	0.143	0.1318	0.1342	0.129	0.1241	0.1199
22	0.1484	0.1367	0.1377	0.1342	0.1282	0.1234
22.25	0.1541	0.141	0.1441	0.1387	0.1322	0.1266
22.5	0.1588	0.1463	0.1471	0.1409	0.1363	0.1309
22.75	0.1643	0.1508	0.1504	0.1466	0.1413	0.1343
23	0.1707	0.1548	0.157	0.1514	0.1461	0.138
23.25	0.175	0.1601	0.1606	0.1568	0.1506	0.142
23.5	0.1821	0.1664	0.165	0.1624	0.1549	0.1511
23.75	0.1878	0.171	0.1717	0.1676	0.16	0.1501
24	0.1938	0.1772	0.1762	0.1737	0.1648	0.1549
24.25	0.1998	0.1826	0.1842	0.1802	0.17	0.1589
24.5	0.2052	0.1882	0.1872	0.1873	0.1754	0.1632
24.75	0.2131	0.1939	0.1943	0.1941	0.1803	0.1677
25	0.2196	0.2012	0.2002	0.2002	0.1864	0.1723
25.25	0.2264	0.2066	0.2036	0.2065	0.1925	0.1771
25.5	0.2334	0.2138	0.2118	0.213	0.1979	0.1823
25.75	0.2402	0.2185	0.2169	0.2196	0.2045	0.1872
26	0.2505	0.228	0.2244	0.2265	0.2111	0.1926
26.25	0.2576	0.2336	0.2314	0.2337	0.217	0.1977
26.5	0.2668	0.2421	0.2409	0.2419	0.2245	0.2036
26.75	0.2728	0.2477	0.2455	0.2502	0.2317	0.2085
27	0.2847	0.2574	0.2535	0.2586	0.2391	0.2148
27.25	0.2916	0.2652	0.2602	0.2666	0.2464	0.2204
27.5	0.298	0.2716	0.2676	0.2755	0.2542	0.2267
27.75	0.3089	0.2818	0.2767	0.2848	0.262	0.2332
28	0.3179	0.2911	0.2851	0.2949	0.2697	0.2397
28.25	0.3296	0.2994	0.2917	0.3046	0.2778	0.2461
28.5	0.3396	0.3089	0.3014	0.3147	0.2863	0.2531
28.75	0.3468	0.3159	0.3089	0.3256	0.2962	0.2602
29	0.3588	0.3264	0.3207	0.3352	0.3051	0.2672
29.25	0.37	0.3367	0.3291	0.346	0.3148	0.2746
29.5	0.3783	0.3467	0.3388	0.3573	0.3237	0.2823
29.75	0.3914	0.3543	0.3463	0.3688	0.3337	0.2904
30	0.4006	0.364	0.3556	0.3818	0.3439	0.2986
30.25	0.4147	0.3745	0.3665	0.3998	0.3545	0.3068
30.5	0.4313	0.3843	0.3742	0.4061	0.3655	0.3152
30.75	0.4434	0.3953	0.3855	0.4075	0.3772	0.3241
31	0.4462	0.4063	0.3961	0.4063	0.3945	0.3331
31.25	0.4459	0.4189	0.4072	0.4043	0.3994	0.3435
31.5	0.4441	0.432	0.4197	0.4025	0.399	0.3526
31.75	0.4399	0.4481	0.4363	0.4003	0.3979	0.3623
32	0.4373	0.4583	0.4494	0.3972	0.3951	0.3732
32.25	0.4338	0.4546	0.4491	0.3952	0.3926	0.3834
32.5	0.431	0.4519	0.4452	0.3933	0.3906	0.3941
32.75	0.4308	0.4519	0.4445	0.3907	0.3876	0.4053
33	0.4281	0.4508	0.444	0.3886	0.3849	0.4171
33.25	0.4258	0.444	0.4399	0.3874	0.3817	0.4339
33.5	0.4222	0.4426	0.438	0.3851	0.3795	0.4437
33.75	0.4216	0.4406	0.435	0.3832	0.3775	0.4423
34	0.4203	0.4374	0.4337	0.3821	0.3752	0.4402
34.25	0.419	0.4372	0.4335	0.382	0.3734	0.4378
34.5	0.4188	0.4347	0.43	0.3795	0.3706	0.435
34.75	0.4154	0.4315	0.4277	0.3787	0.3691	0.4317
35	0.4141	0.4301	0.4258	0.377	0.367	0.4299
35.25	0.4116	0.4285	0.4235	0.3743	0.365	0.4263
35.5	0.411	0.4268	0.422	0.373	0.3634	0.424
35.75	0.4105	0.4268	0.4228	0.371	0.3617	0.4215
36	0.4107	0.4246	0.418	0.3697	0.3602	0.4196
36.25	0.408	0.4217	0.4194	0.3686	0.359	0.4174
36.5	0.4087	0.4227	0.4179	0.3672	0.3575	0.4155
36.75	0.4071	0.4188	0.4155	0.3659	0.3556	0.4138
37	0.4073	0.419	0.4142	0.3643	0.3548	0.4122
37.25	0.4071	0.4199	0.4141	0.3633	0.3532	0.4105
37.5	0.4061	0.4167	0.4123	0.362	0.3521	0.4088
37.75	0.4058	0.4166	0.4111	0.3606	0.3507	0.4075
38	0.4044	0.416	0.4106	0.3592	0.3492	0.4058
38.25	0.4042	0.4167	0.4095	0.3585	0.3479	0.4043
38.5	0.4034	0.4136	0.4098	0.3571	0.3467	0.4029
38.75	0.4023	0.4131	0.4096	0.3567	0.346	0.4018
39	0.4017	0.4133	0.4074	0.356	0.3446	0.4003
39.25	0.4008	0.4119	0.4078	0.3548	0.3432	0.3993
39.5	0.4007	0.4125	0.4081	0.354	0.3424	0.3981
39.75	0.3993	0.4106	0.4068	0.3525	0.3409	0.3972
40	0.4	0.412	0.4047	0.3519	0.3397	0.3959

## Sheet: Table2&Suppl.Fig.6a PD584 L3
Table 2 (PD584 L3)																Table 2 and Supplementary Figure 6a
PD584 L3 growth on xylose in 48 microtiter plate																	PD584 L3 growth on xylose in shake flasks
time	584 L3 XYL A	584 L3 XYL B	584 L3 XYL C	584 L3 XYL D	584 L3 XYL E	584 L3 XYL F
0	0.0218	0.0162	0.0109	0.016	0.0151	0.0206
0.25	0.0203	0.0158	0.0098	0.0155	0.013	0.0191											absorbance A600
0.5	0.0201	0.015	0.0104	0.0161	0.0221	0.0223		The DeODorizer analysis of growth data										0	4	8	12	14	16	20	22	24	28	32	48	h
0.75	0.0201	0.0152	0.0112	0.0133	0.0129	0.0172											584 L3 A	0.1	0.213	0.406	0.722	1.114	1.626	3.265	4.79	4.56	4.04	3.15	2.74
1	0.022	0.0154	0.0121	0.0133	0.0125	0.0169											584 L3 B	0.1	0.152	0.266	0.452	0.751	1.09	2.179	3.091	3.93	4.93	4.14	3.09
1.25	0.023	0.0157	0.0126	0.0248	0.0127	0.017											584 L3 C	0.1	0.202	0.374	0.776	1.089	1.556	3.085	4.38	5.28	4.03	3.33	2.41
1.5	0.0241	0.0168	0.0132	0.0147	0.0141	0.017											average	0.1	0.189	0.348667	0.65	0.984667	1.424	2.843	4.087	4.59	4.33333	3.54	2.74667
1.75	0.0251	0.018	0.0135	0.016	0.0183	0.0172											stdev	1.69967e-17	0.0325115	0.0733576	0.173586	0.202747	0.291362	0.582041	0.886587	0.6755	0.516753	0.527352	0.340049
2	0.0263	0.0195	0.0142	0.0161	0.0153	0.0187											Xylose concentrations (HPLC)
2.25	0.0264	0.02	0.0148	0.0169	0.0161	0.0193											584 L3 A	4.455	4.395	3.8	3.857		3.156	1.626		0.012	0	0	0
2.5	0.0277	0.0211	0.0153	0.0179	0.0168	0.0214											584 L3 B	4.739	4.391	4.388	3.734		3.528	2.329		1.114	0.084	0	0
2.75	0.0284	0.0223	0.0155	0.0197	0.0191	0.0215											584 L3 C	5.093	4.91	4.83	4.436		4.241	2.819		0	0	0	0
3	0.0273	0.0225	0.0159	0.0778	0.0198	0.0229											average	4.76233	4.56533	4.33933	4.009		3.64167	2.258		0.375333	0.028	0	0
3.25	0.0275	0.0217	0.0167	0.0301	0.0298	0.0235											stdev	0.319639	0.298497	0.516722	0.374872		0.551359	0.599661		0.639732	0.0484974	0	0
3.5	0.0289	0.0237	0.0169	0.0804	0.0268	0.0238																	14	16	20	22
3.75	0.0298	0.0249	0.0177	0.0244	0.0518	0.0243															biomass (g/L)		0.42332	0.61788	1.2407	1.8202
4	0.0302	0.0253	0.0184	0.0265	0.0234	0.0256																	0.28538	0.4142	0.82802	1.17458
4.25	0.0304	0.0256	0.0192	0.0268	0.0247	0.0272																	0.41382	0.59128	1.1723	1.6644	specific growth rate µ
4.5	0.0308	0.0259	0.0207	0.0279	0.0261	0.0284																	-0.859627	-0.481461	0.215676	0.598946	0.191635	0.185443	h-1
4.75	0.0309	0.0261	0.021	0.0293	0.0277	0.0269																	-1.25393	-0.881406	-0.188718	0.160911	0.186264	0.00664118
5	0.0312	0.0262	0.0224	0.0312	0.0298	0.0278																	-0.882324	-0.525466	0.158968	0.509465	0.178429
5.25	0.0321	0.0263	0.0235	0.0322	0.0306	0.0291
5.5	0.0331	0.0262	0.0242	0.0335	0.0312	0.0301																		12	16	24	biomass yield YS/X				biomass yield YX/S
5.75	0.0343	0.0264	0.0257	0.035	0.0331	0.031															biomass (g/L)			0.27436	0.61788	1.7328	-2.68164	2.487	gXYL/gCDW		0.372907	gCDW/gXYL			Mw xylose	150.13 g/mol
6	0.0352	0.0263	0.0266	0.0365	0.0347	0.0331																		0.17176	0.4142	1.4934	-2.05975	0.370493			0.485496	average	stdev		1 g XYL = 6.66 mmol XYL
6.25	0.0374	0.0266	0.0279	0.0381	0.0355	0.0338																		0.29488	0.59128	2.0064	-2.7196				0.367701	0.408701	0.0665572
6.5	0.0392	0.027	0.0293	0.0394	0.0375	0.0372		FITTING RESULTS:
6.75	0.0401	0.0275	0.0307	0.0412	0.0388	0.0372															xylose (g/L)			3.857	3.156	0.012					0.055992	gCDW/mmolXYL
7	0.0422	0.0282	0.0325	0.0427	0.0405	0.0393																		3.734	3.528	1.114					0.0728973	average	stdev
7.25	0.0439	0.0292	0.0338	0.0456	0.0427	0.0417		max growth rate= 2.105504e-01 +/- 6.237140e-03 [6.237140e-04]																4.436	4.241	0					0.0552104	0.0613666	0.00999358
7.5	0.0459	0.0304	0.0359	0.0491	0.0444	0.0443		time of max growth rate= 1.591250e+01 +/- 2.594315e+00 [2.594315e-01]
7.75	0.0473	0.0316	0.0376	0.0525	0.0469	0.0475		doubling time= 3.294958e+00 +/- 9.747614e-02 [9.747614e-03]																			specific carbon uptake rate qs				specific carbon uptake rate qs
8	0.048	0.0322	0.0391	0.0546	0.0493	0.0488		max OD= 5.227965e-01 +/- 9.149043e-03 [9.149043e-04]																				0.461195	g/g/h		3.42255	mmolXYL/gCDW/h
8.25	0.051	0.0342	0.0418	0.0588	0.0521	0.0534		lag time= 3.400649e+00 +/- 5.994424e-01 [5.994424e-02]																							2.55515	average	stdev
8.5	0.0524	0.0353	0.043	0.0634	0.0547	0.0573																									3.23181	3.06984	0.455819
8.75	0.0547	0.037	0.0459	0.0673	0.0592	0.0604
9	0.0568	0.0392	0.0479	0.0714	0.0627	0.0645
9.25	0.0586	0.0408	0.0506	0.0758	0.0689	0.0666
9.5	0.0601	0.0425	0.0534	0.0789	0.0728	0.0693
9.75	0.0623	0.0447	0.0562	0.0826	0.0777	0.0717
10	0.0644	0.0473	0.0598	0.0863	0.0809	0.0748
10.25	0.067	0.0498	0.0624	0.0901	0.0844	0.0767
10.5	0.0693	0.0524	0.0658	0.0939	0.0898	0.0802
10.75	0.0717	0.0551	0.07	0.0976	0.0944	0.0832
11	0.0743	0.0575	0.0733	0.1006	0.0988	0.0857
11.25	0.0772	0.0611	0.0777	0.1046	0.1033	0.0894
11.5	0.0802	0.0648	0.0817	0.1078	0.1078	0.0917
11.75	0.0837	0.0676	0.0861	0.112	0.1111	0.0948
12	0.0871	0.0711	0.0915	0.1173	0.1159	0.0991
12.25	0.0905	0.0751	0.0958	0.1214	0.1206	0.1028
12.5	0.0948	0.0794	0.1017	0.1292	0.1255	0.1073
12.75	0.0988	0.0851	0.1071	0.1355	0.1304	0.1122
13	0.1033	0.0881	0.1127	0.1415	0.1364	0.1174
13.25	0.1079	0.0937	0.1198	0.148	0.1442	0.1231
13.5	0.1127	0.098	0.1258	0.1552	0.1507	0.1283
13.75	0.1179	0.1047	0.133	0.163	0.1582	0.1347
14	0.1233	0.11	0.1394	0.1709	0.1652	0.1407
14.25	0.1296	0.116	0.1467	0.179	0.1739	0.1473
14.5	0.1358	0.123	0.1565	0.1877	0.1821	0.1538
14.75	0.1427	0.1304	0.1639	0.1967	0.1906	0.1606
15	0.1495	0.1371	0.1739	0.2062	0.2005	0.168
15.25	0.1573	0.1457	0.1825	0.2172	0.2101	0.1759
15.5	0.1656	0.1536	0.1932	0.2274	0.2209	0.1831
15.75	0.1732	0.1625	0.2034	0.2377	0.2317	0.1916
16	0.1829	0.171	0.2127	0.2501	0.2421	0.2009
16.25	0.1925	0.1817	0.2244	0.2616	0.2543	0.2096
16.5	0.2027	0.1921	0.2345	0.274	0.2659	0.2197
16.75	0.2136	0.203	0.2471	0.2873	0.2789	0.2297
17	0.2256	0.215	0.2591	0.2997	0.2915	0.2403
17.25	0.2378	0.2283	0.2702	0.3145	0.3053	0.2516
17.5	0.2511	0.2414	0.2841	0.3293	0.3205	0.2631
17.75	0.2653	0.2566	0.2967	0.3448	0.3354	0.2752
18	0.279	0.2701	0.3116	0.3601	0.3507	0.2879
18.25	0.2939	0.2856	0.326	0.3763	0.3669	0.3008
18.5	0.3099	0.3026	0.3402	0.3939	0.3833	0.3143
18.75	0.3269	0.3193	0.3576	0.4113	0.4007	0.3287
19	0.3436	0.3371	0.3729	0.4297	0.4187	0.3432
19.25	0.3619	0.3551	0.3913	0.4484	0.437	0.3586
19.5	0.3783	0.373	0.408	0.4678	0.4557	0.3746
19.75	0.3957	0.3921	0.4264	0.4882	0.4754	0.3907
20	0.4101	0.4064	0.4455	0.5039	0.495	0.4079
20.25	0.4258	0.4218	0.4623	0.5364	0.519	0.4259
20.5	0.442	0.436	0.4808	0.5438	0.5386	0.4448
20.75	0.4646	0.4531	0.4967	0.5439	0.5412	0.4636
21	0.4804	0.4788	0.5358	0.5421	0.5409	0.4835
21.25	0.4832	0.4928	0.5624	0.5394	0.5383	0.4962
21.5	0.4844	0.4957	0.5626	0.5344	0.534	0.5278
21.75	0.4831	0.4961	0.5618	0.5304	0.5299	0.5356
22	0.4828	0.4958	0.5575	0.5267	0.5252	0.5334
22.25	0.4814	0.4953	0.5532	0.5221	0.5216	0.5299
22.5	0.4797	0.4941	0.5494	0.5192	0.5179	0.525
22.75	0.4768	0.492	0.5439	0.5161	0.5145	0.5197
23	0.4753	0.4901	0.5394	0.5137	0.5119	0.5148
23.25	0.4729	0.4879	0.5341	0.5117	0.5095	0.5103
23.5	0.4715	0.4856	0.5294	0.5094	0.5074	0.5063
23.75	0.47	0.4836	0.5244	0.5073	0.5055	0.5025
24	0.4677	0.4825	0.5206	0.5054	0.5028	0.4992
24.25	0.4669	0.4808	0.5171	0.5031	0.5005	0.4964
24.5	0.4652	0.4795	0.5131	0.5016	0.4991	0.4936
24.75	0.4637	0.4783	0.5106	0.4999	0.4969	0.4908
25	0.4624	0.4767	0.5071	0.4976	0.4952	0.4885
25.25	0.4607	0.4754	0.5042	0.4956	0.4936	0.4862
25.5	0.4593	0.4741	0.5014	0.4939	0.4912	0.4837
25.75	0.4578	0.4724	0.4983	0.4916	0.4895	0.4813
26	0.4558	0.4709	0.4964	0.4902	0.4875	0.4787
26.25	0.4545	0.4687	0.4941	0.4883	0.4858	0.4769
26.5	0.4525	0.4675	0.4916	0.4865	0.4838	0.4745
26.75	0.4505	0.4657	0.4903	0.4848	0.4824	0.4716
27	0.4482	0.4638	0.4871	0.4835	0.4806	0.47
27.25	0.447	0.4621	0.4854	0.4813	0.4786	0.4674
27.5	0.4457	0.4612	0.4837	0.4801	0.4776	0.4662
27.75	0.4441	0.4596	0.4811	0.479	0.4761	0.4638
28	0.442	0.4576	0.4796	0.4771	0.4745	0.4622

## Sheet: Table2&Suppl.Fig3a PD689
Table 2 (PD689)																Table 2 and Supplementary Figure 3a
PD689 growth on xylose in 48 microtiter plate																	PD689 growth on xylose in shake flasks
time (h)	689 XYL A	689 XY LB	689 XYL C	689 XYL D	689 XYL E	689 XYL F											absorbance A600
0	0.0191	0.0146	0.0197	0.0188	0.0187	0.0202												0	7.5	25	29	33	50	55	57	59	61	63	74	78	h
0.25	0.017	0.014	0.0204	0.0166	0.0189	0.0237											689 XYL A	0.1	0.13	0.3	0.39	0.41	1	1.11	1.33	1.55	1.8	1.78	1.52	1.61
0.5	0.0156	0.0125	0.0234	0.0152	0.0166	0.0169											689 XYL B	0.1	0.22	0.56	0.6	0.65	1.05	1.35	1.37	1.25	1.52	1.33	1.48	1.22
0.75	0.0153	0.0124	0.0186	0.0153	0.0174	0.017		The DeODorizer analysis of growth data									689 XYL C	0.1	0.18	0.4	0.63	0.52	1.15	1.3	1.41	1.91	1.78	1.84	1.69	1.49
1	0.0174	0.0117	0.0163	0.0145	0.014	0.0159											average	0.1	0.176667	0.42	0.54	0.526667	1.06667	1.25333	1.37	1.57	1.7	1.65	1.56333	1.44
1.25	0.0165	0.0122	0.0166	0.0131	0.0136	0.0148											stdev	1.69967e-17	0.0450925	0.131149	0.130767	0.120139	0.0763763	0.126623	0.04	0.330454	0.156205	0.278747	0.111505	0.19975
1.5	0.0157	0.0121	0.0165	0.0136	0.0122	0.0145											Xylose concentrations (HPLC)
1.75	0.0167	0.012	0.0168	0.0152	0.0132	0.0147											689 XYL A	1.927		1.86			1.076	0.86		0.438	0.267		0
2	0.0158	0.0123	0.0168	0.0142	0.0152	0.0151											689 XYL B	1.605		1.741			0.848	0.736		0.404	0.236		0
2.25	0.018	0.0134	0.0211	0.0146	0.0134	0.0147											689 XYL C	2.04		1.816			1.004	0.664		0.201	0		0
2.5	0.0194	0.0135	0.0165	0.0178	0.0133	0.0147											average	1.85733		1.80567			0.976	0.753333		0.347667	0.167667		0
2.75	0.0205	0.0144	0.0184	0.0139	0.0136	0.0149											stdev	0.225713		0.0601692			0.11655	0.099143		0.12815	0.146029		0
3	0.0175	0.0155	0.0249	0.0132	0.0144	0.0143																33	50	55	57	59
3.25	0.0146	0.0152	0.0187	0.0208	0.0127	0.0163														biomass (g/L)		0.1558	0.38	0.4218	0.5054	0.589
3.5	0.0135	0.0192	0.0184	0.0132	0.0113	0.0138																0.247	0.399	0.513	0.5206	0.475
3.75	0.013	0.0123	0.0146	0.013	0.0117	0.0134																0.1976	0.437	0.494	0.5358	0.7258	specific growth rate µ
4	0.013	0.0103	0.0148	0.0122	0.0109	0.0129																-1.85918	-0.967584	-0.863224	-0.682405	-0.529329	0.0524469	0.0497991
4.25	0.0192	0.0123	0.0145	0.012	0.0113	0.0123																-1.39837	-0.918794	-0.667479	-0.652773	-0.74444	0.0502629	0.00290757
4.5	0.0141	0.0111	0.0148	0.0124	0.012	0.0127																-1.62151	-0.827822	-0.70522	-0.623994	-0.320481	0.0466876
4.75	0.0136	0.0117	0.0154	0.0127	0.0117	0.0137
5	0.0142	0.0155	0.0154	0.0127	0.0123	0.0141
5.25	0.0141	0.0122	0.0157	0.0128	0.0119	0.0133															biomass (g/L)			25	50	55	biomass yield YS/X				biomass yield YX/S
5.5	0.0145	0.013	0.016	0.0141	0.0122	0.0161																		0.114	0.38	0.4218	-3.14135	3.27711	gXYL/gCDW		0.318334	gCDW/gXYL			Mw xylose	150.13 g/mol
5.75	0.0157	0.0127	0.0233	0.0144	0.0137	0.014																		0.2128	0.399	0.513	-3.48906	0.185958			0.28661	average	stdev		1 g XYL = 6.66 mmol XYL
6	0.015	0.0116	0.0239	0.018	0.0152	0.0147																		0.152	0.437	0.494	-3.20091				0.312412	0.305785	0.0168682
6.25	0.0177	0.0113	0.0176	0.0164	0.0158	0.0158															xylose (g/L)
6.5	0.0166	0.0113	0.0183	0.0161	0.0157	0.0167																		1.86	1.076	0.86					0.0477979	gCDW/mmolXYL
6.75	0.0217	0.012	0.0267	0.0168	0.0159	0.0172		FITTING RESULTS:																1.741	0.848	0.736					0.0430345	average	stdev
7	0.0179	0.0119	0.0178	0.0167	0.0163	0.0179																		1.816	1.004	0.664					0.0469086	0.0459137	0.00253277
7.25	0.0182	0.0121	0.0247	0.0167	0.0162	0.018
7.5	0.0204	0.0122	0.0308	0.0167	0.0165	0.0181		max growth rate= 9.811456e-02 +/- 2.593175e-03 [2.593175e-04]																			specific carbon uptake rate qs				specific carbon uptake rate qs
7.75	0.0249	0.0125	0.0192	0.0168	0.0169	0.0181		time of max growth rate= 4.077000e+01 +/- 6.784420e+00 [6.784420e-01]																				0.163197	g/g/h		1.09726	mmolXYL/gCDW/h
8	0.0195	0.0136	0.0183	0.0169	0.0165	0.0182		doubling time= 7.069609e+00 +/- 1.869002e-01 [1.869002e-02]																							1.21872	average	stdev
8.25	0.0169	0.0134	0.0214	0.017	0.0167	0.0184		max OD= 4.166749e-01 +/- 4.194867e-03 [4.194867e-04]																							1.11807	1.14468	0.0649545
8.5	0.019	0.0153	0.0188	0.0172	0.0168	0.0185		lag time= 1.825075e+01 +/- 1.284567e+00 [1.284567e-01]
8.75	0.0264	0.0136	0.021	0.0172	0.017	0.0187
9	0.0185	0.0167	0.0187	0.0172	0.017	0.0186
9.25	0.0185	0.0151	0.0208	0.0175	0.0171	0.019
9.5	0.0179	0.019	0.0394	0.0176	0.0171	0.019
9.75	0.018	0.0285	0.0337	0.0178	0.0174	0.0191
10	0.0188	0.0145	0.0358	0.0177	0.0174	0.0193
10.25	0.0178	0.0257	0.0342	0.0183	0.0176	0.0195
10.5	0.018	0.0144	0.0225	0.0181	0.0177	0.0195
10.75	0.0182	0.0146	0.0232	0.0183	0.0178	0.0197
11	0.0331	0.0157	0.0302	0.0184	0.0179	0.0199
11.25	0.0184	0.0298	0.0326	0.0184	0.0181	0.0203
11.5	0.0191	0.0148	0.037	0.0186	0.0182	0.02
11.75	0.022	0.0178	0.0333	0.0188	0.0182	0.0203
12	0.0189	0.0249	0.029	0.0187	0.0184	0.0205
12.25	0.0339	0.0153	0.0331	0.019	0.0186	0.0206
12.5	0.0291	0.0155	0.0369	0.0191	0.0187	0.0207
12.75	0.02	0.0154	0.0407	0.0192	0.0188	0.0209
13	0.0204	0.0162	0.0402	0.0194	0.0189	0.0209
13.25	0.0468	0.0157	0.0343	0.0195	0.0192	0.0212
13.5	0.025	0.0159	0.0371	0.0197	0.0192	0.0215
13.75	0.0221	0.0162	0.0392	0.0198	0.0195	0.0214
14	0.0451	0.0162	0.0436	0.0199	0.0196	0.0216
14.25	0.0394	0.0171	0.0437	0.02	0.0197	0.0217
14.5	0.0432	0.0167	0.0421	0.0203	0.0199	0.0219
14.75	0.026	0.017	0.0369	0.0207	0.02	0.0221
15	0.0293	0.0172	0.0418	0.0206	0.0202	0.0222
15.25	0.0246	0.0174	0.0343	0.0207	0.0204	0.0225
15.5	0.0418	0.0176	0.0362	0.021	0.0205	0.0226
15.75	0.0255	0.0177	0.0304	0.0211	0.0206	0.0227
16	0.0293	0.0182	0.0357	0.0212	0.0209	0.023
16.25	0.0345	0.0184	0.0316	0.0215	0.0212	0.0233
16.5	0.0263	0.0186	0.0296	0.022	0.0213	0.0234
16.75	0.0268	0.019	0.0413	0.022	0.0215	0.0237
17	0.0274	0.0195	0.0354	0.0223	0.0218	0.024
17.25	0.0299	0.0198	0.0302	0.0225	0.022	0.0242
17.5	0.0271	0.02	0.043	0.0228	0.0224	0.0245
17.75	0.0339	0.0205	0.0334	0.023	0.0226	0.0248
18	0.0469	0.0211	0.0344	0.0234	0.023	0.0252
18.25	0.0409	0.0212	0.0337	0.0237	0.0233	0.0254
18.5	0.0317	0.0215	0.0342	0.024	0.0237	0.0258
18.75	0.03	0.0221	0.0337	0.0244	0.0241	0.0263
19	0.0373	0.0224	0.0347	0.0249	0.0244	0.0267
19.25	0.0321	0.0228	0.0327	0.0251	0.0249	0.0271
19.5	0.0327	0.0233	0.0322	0.0256	0.0253	0.0278
19.75	0.038	0.0239	0.033	0.0259	0.0256	0.028
20	0.0317	0.0241	0.0341	0.0267	0.026	0.0285
20.25	0.0324	0.0246	0.034	0.0268	0.0265	0.0289
20.5	0.0337	0.0253	0.0387	0.0275	0.0272	0.0296
20.75	0.0351	0.0259	0.0416	0.028	0.0278	0.0302
21	0.0348	0.0266	0.0388	0.0287	0.0284	0.031
21.25	0.0358	0.0273	0.0376	0.0293	0.0292	0.0316
21.5	0.0468	0.0277	0.0383	0.0299	0.0298	0.0323
21.75	0.0385	0.0282	0.0394	0.0304	0.0303	0.0328
22	0.0497	0.0289	0.04	0.0308	0.0307	0.0332
22.25	0.0392	0.0294	0.0415	0.0318	0.0313	0.0339
22.5	0.0402	0.0298	0.042	0.032	0.0318	0.0344
22.75	0.0452	0.0302	0.0427	0.0326	0.0324	0.0351
23	0.0429	0.0311	0.0439	0.0329	0.0331	0.0356
23.25	0.0428	0.0317	0.045	0.0335	0.0336	0.0363
23.5	0.0439	0.0323	0.0463	0.0341	0.0343	0.0368
23.75	0.0451	0.0332	0.048	0.0349	0.0349	0.0375
24	0.0465	0.0339	0.0495	0.0355	0.0355	0.0383
24.25	0.0481	0.0347	0.0511	0.036	0.0363	0.0388
24.5	0.0498	0.0355	0.0529	0.0367	0.0369	0.0397
24.75	0.0514	0.0365	0.0542	0.0376	0.0376	0.0406
25	0.0531	0.0375	0.0555	0.0384	0.0385	0.0413
25.25	0.0553	0.0384	0.0569	0.0394	0.0395	0.0422
25.5	0.0572	0.0391	0.0576	0.0403	0.0402	0.0432
25.75	0.0577	0.0403	0.0585	0.0409	0.041	0.044
26	0.0586	0.0409	0.0596	0.0419	0.0418	0.0451
26.25	0.0594	0.0419	0.061	0.0429	0.0428	0.0465
26.5	0.0601	0.0431	0.0625	0.0436	0.0439	0.0474
26.75	0.0614	0.0447	0.0639	0.0446	0.0449	0.0493
27	0.0629	0.045	0.0657	0.0459	0.046	0.0502
27.25	0.0633	0.046	0.0662	0.0466	0.047	0.0509
27.5	0.0651	0.0474	0.0679	0.0478	0.0483	0.0525
27.75	0.0666	0.0485	0.0695	0.0489	0.0495	0.0543
28	0.0678	0.0498	0.0705	0.0503	0.0507	0.0555
28.25	0.0693	0.0507	0.0726	0.0513	0.0517	0.0568
28.5	0.0711	0.052	0.0741	0.0526	0.053	0.0581
28.75	0.0714	0.0531	0.0776	0.0543	0.0542	0.0618
29	0.0733	0.0545	0.0776	0.0554	0.0556	0.061
29.25	0.0746	0.0558	0.0789	0.0569	0.0572	0.0627
29.5	0.0761	0.0569	0.0806	0.0586	0.0587	0.0644
29.75	0.078	0.0583	0.0827	0.0597	0.0601	0.066
30	0.0788	0.0599	0.0838	0.0613	0.0615	0.0675
30.25	0.0801	0.0607	0.0852	0.0629	0.0627	0.0697
30.5	0.0817	0.062	0.0877	0.064	0.0643	0.0711
30.75	0.0829	0.063	0.0891	0.0659	0.0658	0.0721
31	0.0839	0.0646	0.0902	0.0672	0.067	0.0737
31.25	0.0857	0.0661	0.0921	0.069	0.069	0.0758
31.5	0.0868	0.0673	0.0933	0.0705	0.0702	0.0772
31.75	0.088	0.0684	0.095	0.0712	0.0719	0.0788
32	0.0901	0.0702	0.097	0.0733	0.0734	0.0803
32.25	0.0909	0.0713	0.098	0.0743	0.0745	0.0812
32.5	0.0923	0.0727	0.0993	0.0763	0.076	0.0832
32.75	0.0939	0.0738	0.1015	0.0776	0.078	0.085
33	0.0952	0.0753	0.1029	0.0784	0.079	0.0858
33.25	0.0967	0.0766	0.1045	0.0799	0.0807	0.0873
33.5	0.0981	0.0781	0.1062	0.0816	0.082	0.0896
33.75	0.0998	0.0797	0.1076	0.0827	0.0836	0.0905
34	0.1015	0.0813	0.1104	0.0847	0.0872	0.0929
34.25	0.1028	0.0826	0.1118	0.0862	0.0866	0.0942
34.5	0.1043	0.0838	0.1136	0.0876	0.0884	0.0954
34.75	0.106	0.0858	0.1158	0.0895	0.0901	0.0976
35	0.1074	0.087	0.1172	0.0907	0.0914	0.0986
35.25	0.1094	0.089	0.1195	0.0923	0.0931	0.1004
35.5	0.1115	0.091	0.1212	0.0943	0.0954	0.1028
35.75	0.1133	0.0924	0.1221	0.0963	0.0969	0.1044
36	0.1154	0.0942	0.1236	0.0978	0.0989	0.1056
36.25	0.1174	0.096	0.1256	0.0997	0.1003	0.1081
36.5	0.1199	0.0982	0.1281	0.1021	0.1029	0.1105
36.75	0.1222	0.1006	0.1308	0.1039	0.1049	0.1126
37	0.1246	0.1024	0.1337	0.1059	0.1068	0.1147
37.25	0.127	0.1035	0.1357	0.1079	0.1088	0.1167
37.5	0.1297	0.1067	0.1389	0.1102	0.1116	0.1198
37.75	0.1325	0.108	0.1418	0.1124	0.1135	0.122
38	0.1355	0.1113	0.1454	0.1152	0.1166	0.1249
38.25	0.1381	0.1136	0.1484	0.1172	0.1186	0.1277
38.5	0.1419	0.1156	0.152	0.1198	0.1212	0.1303
38.75	0.1448	0.1189	0.1557	0.1222	0.1236	0.1334
39	0.148	0.1203	0.1598	0.1246	0.1268	0.136
39.25	0.1513	0.1233	0.1626	0.1275	0.13	0.14
39.5	0.1549	0.1258	0.1658	0.1316	0.1325	0.1427
39.75	0.1593	0.1298	0.17	0.1337	0.1361	0.1465
40	0.1625	0.1327	0.1735	0.1369	0.1395	0.1492
40.25	0.1666	0.1364	0.1776	0.1406	0.1424	0.1528
40.5	0.1696	0.1394	0.1817	0.1431	0.1464	0.1563
40.75	0.174	0.1427	0.1854	0.1466	0.1498	0.1599
41	0.1774	0.1469	0.1897	0.1504	0.1534	0.1635
41.25	0.1815	0.15	0.1939	0.1538	0.1577	0.1676
41.5	0.1849	0.1532	0.198	0.1571	0.1613	0.1714
41.75	0.189	0.1568	0.2023	0.1616	0.1654	0.1754
42	0.194	0.1605	0.207	0.1652	0.1697	0.1793
42.25	0.1978	0.1642	0.2113	0.1695	0.1733	0.1839
42.5	0.2021	0.1677	0.2161	0.173	0.1777	0.1878
42.75	0.2065	0.1713	0.2207	0.1773	0.1818	0.1917
43	0.211	0.1747	0.2252	0.1806	0.186	0.1967
43.25	0.2159	0.1788	0.23	0.1852	0.1906	0.2002
43.5	0.2207	0.1829	0.235	0.1892	0.1944	0.2049
43.75	0.2255	0.1859	0.2397	0.1932	0.1992	0.2092
44	0.2305	0.1901	0.2454	0.1975	0.2039	0.2143
44.25	0.2345	0.1941	0.2506	0.2028	0.2093	0.2191
44.5	0.24	0.2002	0.2566	0.2076	0.2146	0.2241
44.75	0.2451	0.2043	0.2613	0.2122	0.2189	0.229
45	0.2502	0.2089	0.2674	0.2171	0.224	0.2346
45.25	0.2571	0.2137	0.2737	0.2224	0.2297	0.2402
45.5	0.2612	0.2192	0.2789	0.2281	0.2357	0.2456
45.75	0.2663	0.2234	0.2846	0.233	0.2405	0.2516
46	0.2733	0.2286	0.291	0.2383	0.2464	0.2571
46.25	0.2779	0.233	0.2967	0.244	0.2522	0.2624
46.5	0.2835	0.2386	0.3032	0.2499	0.2582	0.2691
46.75	0.2894	0.244	0.3094	0.2556	0.264	0.2747
47	0.2953	0.2493	0.3161	0.2613	0.2702	0.2809
47.25	0.3013	0.2547	0.323	0.2669	0.2759	0.287
47.5	0.3072	0.26	0.329	0.2723	0.2819	0.2939
47.75	0.3136	0.2653	0.336	0.2781	0.2879	0.3
48	0.3197	0.271	0.3429	0.2837	0.2939	0.3064
48.25	0.3262	0.2764	0.35	0.2896	0.2996	0.3137
48.5	0.3334	0.2823	0.3576	0.2957	0.3059	0.3204
48.75	0.3397	0.2879	0.3653	0.3017	0.3119	0.3266
49	0.3458	0.2928	0.3738	0.3075	0.3181	0.3333
49.25	0.3529	0.2971	0.3853	0.3137	0.3248	0.3405
49.5	0.3599	0.3024	0.398	0.3205	0.3313	0.3478
49.75	0.3676	0.3082	0.4054	0.3264	0.3377	0.3553
50	0.3775	0.3145	0.4123	0.3338	0.3455	0.3629
50.25	0.3914	0.3186	0.4154	0.3401	0.3521	0.3705
50.5	0.3983	0.3233	0.4175	0.347	0.3596	0.3786
50.75	0.4061	0.3292	0.4183	0.3541	0.3668	0.3867
51	0.4105	0.3358	0.4191	0.3618	0.3754	0.3964
51.25	0.4133	0.3419	0.4188	0.3703	0.3843	0.411
51.5	0.415	0.3487	0.4191	0.3794	0.3966	0.4197
51.75	0.4156	0.3554	0.4169	0.3938	0.4074	0.4247
52	0.4158	0.3635	0.4166	0.4021	0.4132	0.4282
52.25	0.4148	0.3769	0.4161	0.4092	0.418	0.4303
52.5	0.4145	0.3854	0.4148	0.4149	0.4208	0.4308
52.75	0.4139	0.3925	0.4144	0.4172	0.4218	0.4306
53	0.4132	0.3989	0.414	0.419	0.4224	0.4301
53.25	0.4121	0.4024	0.4125	0.4191	0.4218	0.4331
53.5	0.412	0.4049	0.4125	0.4192	0.4214	0.4278
53.75	0.4111	0.4058	0.4114	0.4189	0.4208	0.4268
54	0.4102	0.4062	0.4113	0.4183	0.4202	0.4262
54.25	0.4094	0.4057	0.4099	0.4171	0.4196	0.4248
54.5	0.41	0.4053	0.4093	0.4165	0.4182	0.4241
54.75	0.4083	0.4048	0.4089	0.4157	0.4169	0.423
55	0.4075	0.4035	0.4077	0.4144	0.4156	0.4217
55.25	0.4072	0.4033	0.4076	0.4139	0.4152	0.4209
55.5	0.4069	0.4028	0.4063	0.4133	0.4143	0.4205
55.75	0.4053	0.402	0.4057	0.4124	0.414	0.4199
56	0.4045	0.4014	0.4047	0.4122	0.4132	0.4194
56.25	0.4042	0.401	0.4041	0.4113	0.4121	0.4185
56.5	0.4037	0.3999	0.4037	0.41	0.4108	0.4175
56.75	0.4026	0.3993	0.4025	0.4091	0.4107	0.4164
57	0.4019	0.3986	0.4025	0.4085	0.4097	0.4158
57.25	0.401	0.3977	0.4011	0.4078	0.4089	0.4146
57.5	0.4008	0.397	0.4015	0.4088	0.4091	0.4152
57.75	0.401	0.3959	0.4004	0.4065	0.4068	0.4128
58	0.3988	0.3952	0.3991	0.4055	0.4061	0.4124
58.25	0.3977	0.3947	0.3993	0.4053	0.4054	0.4114
58.5	0.3976	0.3939	0.3977	0.404	0.4042	0.4116
58.75	0.3972	0.3932	0.3974	0.4039	0.404	0.41
59	0.396	0.3924	0.3961	0.4029	0.4033	0.4097
59.25	0.3951	0.3917	0.3958	0.4022	0.4035	0.4084
59.5	0.395	0.391	0.3948	0.402	0.4018	0.4079
59.75	0.3942	0.3906	0.3948	0.4011	0.4013	0.4074
60	0.3935	0.3897	0.3944	0.4005	0.4005	0.4067
60.25	0.3925	0.3893	0.3938	0.3997	0.3999	0.4057
60.5	0.3916	0.3886	0.3928	0.3994	0.3987	0.4053
60.75	0.3917	0.3876	0.3919	0.399	0.3985	0.4044
61	0.3906	0.3871	0.3922	0.3979	0.398	0.4057
61.25	0.3898	0.3865	0.3907	0.3972	0.3974	0.4029
61.5	0.389	0.3859	0.3903	0.3963	0.3964	0.4025
61.75	0.3884	0.3849	0.3897	0.3957	0.3959	0.4018
62	0.3878	0.3838	0.389	0.3954	0.3958	0.4008
62.25	0.3879	0.3833	0.3882	0.3938	0.3947	0.4007
62.5	0.3867	0.3833	0.3875	0.3938	0.3937	0.3999
62.75	0.3856	0.3821	0.3876	0.3941	0.3938	0.3991
63	0.3852	0.3813	0.3862	0.3924	0.3926	0.3993
63.25	0.3847	0.3809	0.3864	0.3919	0.3927	0.3977
63.5	0.384	0.3811	0.3857	0.3916	0.3916	0.3975
63.75	0.3836	0.3797	0.385	0.391	0.3912	0.3974
64	0.3834	0.3794	0.3843	0.3911	0.3908	0.3963
64.25	0.3825	0.379	0.3836	0.3898	0.3902	0.3958
64.5	0.3822	0.378	0.3831	0.3902	0.3896	0.3951
64.75	0.3812	0.3769	0.3826	0.3887	0.3887	0.3945
65	0.381	0.3773	0.3826	0.388	0.3883	0.3941
65.25	0.3801	0.3762	0.3815	0.3873	0.3876	0.3933
65.5	0.3793	0.3755	0.3805	0.3881	0.3897	0.3924
65.75	0.379	0.3749	0.3804	0.3865	0.3864	0.3922
66	0.3786	0.3741	0.3799	0.386	0.3861	0.3918
66.25	0.3781	0.3735	0.3798	0.3863	0.3857	0.391
66.5	0.3774	0.3732	0.3787	0.3854	0.3848	0.3904
66.75	0.3769	0.373	0.3791	0.3847	0.3843	0.3898
67	0.3762	0.3719	0.3779	0.3839	0.3833	0.3891
67.25	0.3757	0.3715	0.3778	0.3836	0.383	0.3892
67.5	0.3752	0.3712	0.3767	0.383	0.3824	0.3886
67.75	0.3743	0.3704	0.3761	0.3823	0.3815	0.3874
68	0.3742	0.3708	0.3763	0.3819	0.3817	0.3874
68.25	0.3732	0.3692	0.3752	0.3815	0.3806	0.3863
68.5	0.3728	0.3687	0.3746	0.3809	0.3803	0.3862
68.75	0.3726	0.3684	0.3749	0.3802	0.3796	0.386
69	0.372	0.3675	0.374	0.3797	0.3794	0.3852
69.25	0.3713	0.3672	0.3729	0.3793	0.3786	0.3847
69.5	0.3709	0.3667	0.3728	0.3791	0.3781	0.3841
69.75	0.3701	0.3661	0.3718	0.3783	0.3775	0.3837
70	0.3696	0.3654	0.3716	0.3782	0.3773	0.3832

## Sheet: Table2&Suppl.Fig.6c PD689 tt L1
Table 2 (PD689 tt L1)																Table 2 and Supplementary Figure 6c
PD689 tt L1 growth on xylose in 48 microtiter plate																	PD689 tt L1 growth on xylose in shake flasks
time (h)	PD689 tt L1 XYL A	PD689 tt L1 XYL B	PD689 tt L1 XYL C	PD689 tt L1 XYL D	PD689 tt L1 XYL E	PD689 tt L1 XYL F
0	0.0145	0.0143	0.0123	0.0156	0.0157	0.0085											absorbance A600
0.25	0.0124	0.0115	0.0112	0.0185	0.0175	0.0136												0	4	8	12	14	18	20	22	24	28	32	48	h
0.5	0.0118	0.0109	0.0113	0.019	0.0182	0.0135		The DeODorizer analysis of growth data									PD689 tt L1 A	0.1	0.124	0.285	0.814	1.152	1.956	3.18	4.72	4.36	3.76	3.854	3.66
0.75	0.0119	0.0105	0.0124	0.0174	0.017	0.0137											PD689 tt L1 B	0.1	0.134	0.303	0.775	1.095	1.873	3.08	4.33	5.182	4.11	3.995	3.84
1	0.0125	0.0103	0.0137	0.0165	0.0166	0.015											PD689 tt L1 C	0.1	0.133	0.256	0.62	1.006	1.796	2.72	4.156	4.9	4.39	4.026	3.65
1.25	0.0117	0.0106	0.0145	0.0168	0.0171	0.0159											average	0.1	0.130333	0.281333	0.736333	1.08433	1.875	2.99333	4.402	4.814	4.08667	3.95833	3.71667
1.5	0.0123	0.0099	0.0163	0.0168	0.0181	0.0161											stdev	1.69967e-17	0.00550757	0.0237136	0.102617	0.0735822	0.0800187	0.241937	0.288811	0.417694	0.315647	0.0916752	0.106927
1.75	0.011	0.0089	0.0173	0.0168	0.0177	0.0169											Xylose concentrations (HPLC)
2	0.0118	0.0091	0.0183	0.0172	0.0177	0.017											PD689 tt L1 A	4.42893	4.33797	4.1625	3.88106	3.73092	2.35061		0.0408544	0.176919	0	0	0
2.25	0.0125	0.0102	0.019	0.0173	0.0163	0.0184											PD689 tt L1 B	4.4665	4.1875	3.98674	3.73854	3.50298	2.23022		0	0	0	0	0
2.5	0.0159	0.0093	0.021	0.017	0.0176	0.0196											PD689 tt L1 C	4.93709	4.95813	4.65504	4.45461	4.12	2.95		0.589501	0.17552	0	0	0
2.75	0.0143	0.0092	0.0234	0.0169	0.0169	0.0203											average	4.61084	4.49453	4.26809	4.02474	3.78463	2.51028		0.210118	0.117479	0	0	0
3	0.0204	0.0093	0.0239	0.0177	0.0177	0.022											stdev	0.283167	0.408474	0.346435	0.379041	0.311999	0.385538		0.329189	0.101743	0	0	0
3.25	0.0221	0.0113	0.0252	0.0174	0.0166	0.0227																	14	18	20	22
3.5	0.0212	0.0106	0.0242	0.0342	0.0189	0.0235															biomass (g/L)		0.43776	0.74328	1.2084	1.7936
3.75	0.016	0.0139	0.0253	0.0179	0.0172	0.0259																	0.4161	0.71174	1.1704	1.6454
4	0.0123	0.011	0.0237	0.018	0.0183	0.0277																	0.38228	0.68248	1.0336	1.57928	specific growth rate µ
4.25	0.0131	0.0124	0.0235	0.0184	0.0174	0.0279																	-0.826084	-0.296682	0.189297	0.584225	0.220227	0.212423	h-1
4.5	0.0134	0.0162	0.0222	0.0184	0.0195	0.0301																	-0.87683	-0.340043	0.157346	0.497984	0.209507	0.00683001
4.75	0.0138	0.0155	0.0225	0.0226	0.0178	0.0314																	-0.961602	-0.382022	0.0330479	0.456969	0.207535
5	0.0147	0.0191	0.023	0.0189	0.0191	0.033
5.25	0.0155	0.0161	0.024	0.0194	0.0227	0.0348																		14	18	22	biomass yield YS/X				biomass yield YX/S
5.5	0.0163	0.0136	0.0246	0.02	0.021	0.0358															biomass (g/L)			0.43776	0.74328	1.7936	-2.58692	2.66268	gXYL/gCDW		0.386559	gCDW/gXYL			Mw xylose	150.13 g/mol
5.75	0.0197	0.0197	0.0271	0.0196	0.0188	0.038																		0.4161	0.71174	1.6454	-2.73843	0.107132			0.365173	average	stdev		1 g XYL = 6.66 mmol XYL
6	0.0197	0.0161	0.0304	0.0206	0.0203	0.0395																		0.38228	0.68248	1.57928	-2.8765				0.347644	0.366459	0.0194894
6.25	0.022	0.0179	0.0333	0.021	0.0204	0.0395		FITTING RESULTS:
6.5	0.0209	0.0201	0.0357	0.0225	0.0207	0.0411															xylose (g/L)			3.73092	2.35061	0.0408544					0.058042	gCDW/mmolXYL
6.75	0.022	0.0198	0.0378	0.0245	0.0248	0.0423																		3.50298	2.23022	0					0.0548307	average	stdev
7	0.0226	0.021	0.0399	0.0308	0.0223	0.0444		max growth rate= 2.132365e-01 +/- 3.966527e-03 [3.966527e-04]																4.12	2.95	0.589501					0.0521989	0.0550238	0.00292633
7.25	0.0244	0.0222	0.0424	0.0371	0.027	0.0477		time of max growth rate= 1.292500e+01 +/- 4.279311e-01 [4.279311e-02]
7.5	0.0259	0.024	0.0448	0.0279	0.0241	0.0469		doubling time= 3.251731e+00 +/- 6.065135e-02 [6.065135e-03]																			specific carbon uptake rate qs				specific carbon uptake rate qs
7.75	0.0277	0.0259	0.0477	0.0278	0.0248	0.0494		max OD= 5.381125e-01 +/- 1.379286e-02 [1.379286e-03]																				0.565613	g/g/h		3.79427	mmolXYL/gCDW/h
8	0.0294	0.0277	0.0504	0.0303	0.0262	0.05		lag time= 3.695124e+00 +/- 3.509728e-01 [3.509728e-02]																							3.82097	average	stdev
8.25	0.0308	0.0294	0.0528	0.043	0.0284	0.0525																									3.97585	3.8637	0.0980423
8.5	0.0325	0.0315	0.056	0.0445	0.0294	0.0542
8.75	0.0345	0.0338	0.0593	0.044	0.0314	0.0579
9	0.0367	0.0362	0.0633	0.0461	0.033	0.0604
9.25	0.0386	0.0379	0.0671	0.0474	0.0344	0.0656
9.5	0.0405	0.04	0.0711	0.0503	0.0363	0.0717
9.75	0.0426	0.0423	0.075	0.051	0.0375	0.0754
10	0.0446	0.0442	0.0793	0.049	0.0381	0.0797
10.25	0.0467	0.0473	0.0838	0.0521	0.0403	0.0848
10.5	0.0492	0.048	0.0886	0.0534	0.0424	0.0899
10.75	0.0513	0.0516	0.0936	0.0548	0.0441	0.0967
11	0.0545	0.0545	0.0993	0.0567	0.0497	0.1042
11.25	0.0557	0.0569	0.1047	0.0582	0.0462	0.1084
11.5	0.0593	0.0603	0.1111	0.0606	0.0486	0.1138
11.75	0.0613	0.063	0.1174	0.0628	0.0513	0.1201
12	0.0643	0.0663	0.1243	0.0643	0.0532	0.1273
12.25	0.0673	0.0681	0.1312	0.0636	0.0558	0.1337
12.5	0.0696	0.0724	0.1387	0.0701	0.0578	0.1436
12.75	0.0728	0.0751	0.1458	0.0712	0.0609	0.1512
13	0.0756	0.0791	0.1545	0.0696	0.0636	0.1601
13.25	0.0792	0.0831	0.1629	0.0703	0.0676	0.1697
13.5	0.0839	0.0865	0.1721	0.0746	0.0688	0.1785
13.75	0.0866	0.0901	0.1817	0.076	0.0729	0.1879
14	0.0909	0.095	0.1914	0.0806	0.0773	0.1991
14.25	0.0945	0.0987	0.2023	0.0845	0.0803	0.211
14.5	0.0996	0.1033	0.2136	0.088	0.0838	0.2237
14.75	0.1021	0.1087	0.2253	0.0923	0.0895	0.2376
15	0.1081	0.1134	0.2377	0.0983	0.0996	0.2504
15.25	0.1129	0.1187	0.2509	0.102	0.1018	0.2658
15.5	0.1182	0.1243	0.2658	0.1059	0.1045	0.2791
15.75	0.1246	0.1317	0.2798	0.1118	0.1095	0.2949
16	0.1308	0.1373	0.2951	0.1178	0.1184	0.314
16.25	0.1362	0.1446	0.3131	0.1251	0.1225	0.3326
16.5	0.1426	0.1528	0.3292	0.1307	0.1292	0.3495
16.75	0.1507	0.1616	0.3491	0.1375	0.14	0.3721
17	0.158	0.1708	0.3673	0.1432	0.1453	0.389
17.25	0.1674	0.1792	0.3883	0.1545	0.1545	0.4114
17.5	0.1764	0.1869	0.41	0.162	0.1626	0.4264
17.75	0.1866	0.1998	0.4405	0.1706	0.1719	0.4426
18	0.1968	0.2084	0.4839	0.1792	0.1828	0.4741
18.25	0.2083	0.2227	0.4932	0.1912	0.1926	0.4841
18.5	0.2202	0.2346	0.5026	0.2014	0.2061	0.4952
18.75	0.2305	0.2461	0.5104	0.212	0.2145	0.503
19	0.2446	0.2615	0.5147	0.2239	0.2285	0.5077
19.25	0.257	0.2761	0.5178	0.2364	0.2416	0.5113
19.5	0.2713	0.2884	0.5195	0.251	0.2587	0.5157
19.75	0.2874	0.3052	0.521	0.266	0.2736	0.517
20	0.3006	0.3216	0.521	0.2821	0.2878	0.5205
20.25	0.3194	0.34	0.5205	0.2974	0.3011	0.5219
20.5	0.3358	0.3551	0.5204	0.3135	0.3186	0.5228
20.75	0.3544	0.3751	0.5198	0.3312	0.3394	0.5236
21	0.3745	0.3965	0.5185	0.3495	0.3595	0.5244
21.25	0.395	0.4184	0.5181	0.3705	0.3815	0.5236
21.5	0.4171	0.4402	0.5151	0.3905	0.4033	0.5229
21.75	0.4411	0.464	0.5135	0.4105	0.4254	0.5216
22	0.468	0.5037	0.5114	0.434	0.4481	0.5219
22.25	0.5172	0.5303	0.5094	0.4532	0.4564	0.5205
22.5	0.526	0.5341	0.508	0.4661	0.4908	0.5189
22.75	0.5318	0.5373	0.5063	0.4981	0.5042	0.5164
23	0.536	0.5373	0.5046	0.5084	0.515	0.5161
23.25	0.5386	0.5366	0.5033	0.5156	0.5225	0.5134
23.5	0.5374	0.5351	0.5012	0.5237	0.527	0.5134
23.75	0.5365	0.534	0.4998	0.5277	0.5304	0.5148
24	0.5355	0.5329	0.4982	0.5309	0.533	0.5121
24.25	0.5341	0.5315	0.4973	0.5343	0.5343	0.5097
24.5	0.5335	0.5304	0.4964	0.5363	0.5379	0.5088
24.75	0.5326	0.5289	0.4956	0.5373	0.5383	0.5064
25	0.5309	0.5273	0.4943	0.539	0.5387	0.5064
25.25	0.5292	0.5252	0.4934	0.5402	0.5371	0.5053
25.5	0.5269	0.5228	0.4919	0.5388	0.5379	0.5061
25.75	0.5255	0.5205	0.4907	0.538	0.537	0.5025
26	0.5233	0.5185	0.4902	0.5379	0.5368	0.5022
26.25	0.5214	0.5165	0.489	0.5361	0.533	0.5007
26.5	0.519	0.5141	0.4877	0.5359	0.5318	0.5031
26.75	0.517	0.5113	0.4862	0.5335	0.5299	0.4993
27	0.5151	0.5099	0.4855	0.5316	0.5284	0.4995
27.25	0.5129	0.5081	0.4856	0.5302	0.5267	0.499
27.5	0.5115	0.5059	0.484	0.5309	0.5249	0.4989
27.75	0.5097	0.5038	0.4822	0.5273	0.5237	0.4959
28	0.508	0.502	0.4815	0.5257	0.5217	0.4963

## Sheet: Table2&Suppl.Fig.6d PD855
Table 2 (PD855)																Table 2 and Supplementary Figure 6d
PD855 growth on xylose in 48 microtiter plate																	PD689 tt L1 growth on xylose in shake flasks
time (h)	PD855 XYL A	PD855 XYL B	PD855 XYL C	PD855 XYL D	PD855 XYL E	PD855 XYL F
0	0.0148	0.0147	0.0167	0.014	0.0167	0.0164											absorbance A600
0.25	0.0147	0.0142	0.0164	0.0135	0.017	0.0161												0	8	10	12	14	16	18	20	23	24	25	34	48
0.5	0.0144	0.0129	0.0164	0.0122	0.015	0.0146		The DeODorizer analysis of growth data									PD855 A	0.1	0.376	0.424	0.549	0.708	1.056	1.456	1.832	2.96	3.27	3.68	3.98	3.46
0.75	0.0139	0.0135	0.0161	0.0142	0.0143	0.0145											PD855 B	0.1	0.35	0.401	0.516	0.686	1.03	1.406	1.748	2.67	2.97	3.54	3.92	3.23
1	0.0132	0.0134	0.0152	0.012	0.0151	0.0146											PD855 C	0.1	0.344	0.403	0.518	0.685	1.03	1.388	1.812	2.82	3.07	3.39	4.22	3.55
1.25	0.0144	0.0131	0.0166	0.0123	0.0147	0.0145											average	0.1	0.356667	0.409333	0.527667	0.693	1.03867	1.41667	1.79733	2.81667	3.10333	3.53667	4.04	3.41333
1.5	0.0142	0.0138	0.0167	0.0128	0.0156	0.015											stdev	1.69967e-17	0.0170098	0.012741	0.0185023	0.013	0.0150111	0.0352326	0.0438786	0.145029	0.152753	0.145029	0.158745	0.165025
1.75	0.0148	0.0137	0.0169	0.0128	0.0161	0.015											Xylose concentrations (HPLC)
2	0.0149	0.0136	0.0176	0.0132	0.0158	0.015											PD855 A	5.29918	5.00805	4.93245	4.64553		4.07841	3.62715	3.08656		1.61691		0.0597137	0
2.25	0.0153	0.0137	0.0188	0.0131	0.0167	0.0156											PD855 B	5.44594	4.94299	4.87205	4.73991		4.12688	3.66809	3.26158		1.82672		0	0
2.5	0.0165	0.0135	0.0199	0.0133	0.0183	0.016											PD855 C	5.71734	4.9351	5.18986	4.89802		4.36174	4.04181	3.47778		1.89702		0	0
2.75	0.0172	0.0145	0.0212	0.0146	0.0189	0.0162											average	5.48749	4.96205	4.99812	4.76115		4.18901	3.77901	3.27531		1.78022		0.0199046	0
3	0.0175	0.0145	0.0226	0.0133	0.0195	0.0169											stdev	0.212156	0.0400333	0.168777	0.12758		0.151542	0.228503	0.19597		0.14573		0.0344757	0
3.25	0.0185	0.0152	0.0234	0.0144	0.0203	0.0176																12	14	16	18	20
3.5	0.0194	0.016	0.0227	0.0145	0.0216	0.0176															biomass (g/L)	0.20862	0.26904	0.40128	0.55328	0.69616
3.75	0.0195	0.0155	0.0234	0.0158	0.022	0.0192																0.19608	0.26068	0.3914	0.53428	0.66424
4	0.0203	0.0161	0.0247	0.0157	0.0221	0.0184																0.19684	0.2603	0.3914	0.52744	0.68856	specific growth rate µ
4.25	0.021	0.0163	0.0242	0.0161	0.022	0.0185																-1.56724	-1.3129	-0.913096	-0.591891	-0.362176	0.180251	0.178736	h-1
4.5	0.0213	0.0173	0.0248	0.0164	0.0221	0.0189																-1.62923	-1.34446	-0.938025	-0.626835	-0.409112	0.179407	0.0019395
4.75	0.0215	0.0177	0.0254	0.0168	0.0232	0.0197																-1.62536	-1.34592	-0.938025	-0.63972	-0.373153	0.17655
5	0.0222	0.0186	0.0268	0.0171	0.0243	0.02
5.25	0.0227	0.0193	0.027	0.018	0.0257	0.0203																	12	16	18	20	biomass yield YS/X				biomass yield YX/S
5.5	0.0233	0.019	0.0277	0.0185	0.0268	0.0203															biomass (g/L)		0.20862	0.40128	0.55328	0.69616	-2.95426	3.06082	gXYL/gCDW		0.338494	gCDW/gXYL			Mw xylose	150.13 g/mol
5.75	0.0239	0.0194	0.0291	0.0188	0.0267	0.0209																	0.19608	0.3914	0.53428	0.66424	-3.16738	0.150702			0.315718	average	stdev		1 g XYL = 6.66 mmol XYL
6	0.0252	0.0217	0.0306	0.0185	0.0275	0.022																	0.19684	0.3914	0.52744	0.68856	-2.60133				0.384419	0.34621	0.0349944
6.25	0.0261	0.0202	0.031	0.0193	0.0283	0.0221		FITTING RESULTS:
6.5	0.0272	0.0208	0.0326	0.0198	0.0302	0.0227															xylose (g/L)		4.64553	4.07841	3.62715	3.08656					0.050825	gCDW/mmolXYL
6.75	0.0287	0.0218	0.0338	0.0204	0.0315	0.0233																	4.73991	4.12688	3.66809	3.26158					0.0474051	average	stdev
7	0.031	0.0222	0.0349	0.0211	0.0323	0.0242		max growth rate= 1.980269e-01 +/- 4.361396e-03 [4.361396e-04]															4.89802	4.36174	4.04181	3.47778					0.0577206	0.0519836	0.00525441
7.25	0.0316	0.0225	0.0366	0.0215	0.0336	0.0243		time of max growth rate= 1.839000e+01 +/- 3.469870e-01 [3.469870e-02]
7.5	0.0323	0.023	0.0379	0.0219	0.0352	0.0242		doubling time= 3.501974e+00 +/- 7.755555e-02 [7.755555e-03]																			specific carbon uptake rate qs				specific carbon uptake rate qs
7.75	0.035	0.0233	0.0385	0.0226	0.0368	0.0245		max OD= 5.363578e-01 +/- 8.900368e-03 [8.900368e-04]																				0.547079	g/g/h		3.5465	mmolXYL/gCDW/h
8	0.036	0.0238	0.0397	0.0232	0.0386	0.0252		lag time= 4.942236e+00 +/- 3.885796e-01 [3.885796e-02]																							3.78454	average	stdev
8.25	0.0381	0.0249	0.0417	0.0241	0.041	0.0265																									3.0587	3.46325	0.370012
8.5	0.0381	0.0255	0.0455	0.0248	0.0418	0.027
8.75	0.0402	0.026	0.0454	0.0255	0.0436	0.0273
9	0.0431	0.0267	0.0476	0.0255	0.046	0.0299
9.25	0.0426	0.0278	0.0483	0.026	0.0461	0.0297
9.5	0.0438	0.0289	0.0498	0.0269	0.0484	0.0306
9.75	0.0452	0.0297	0.0516	0.0288	0.0499	0.0324
10	0.0481	0.0314	0.0533	0.0299	0.0516	0.0347
10.25	0.0493	0.0331	0.0558	0.0304	0.0553	0.0345
10.5	0.0504	0.0345	0.0592	0.0322	0.055	0.0367
10.75	0.054	0.036	0.0589	0.0339	0.0572	0.0382
11	0.0545	0.0396	0.0616	0.0357	0.0597	0.0402
11.25	0.0566	0.0395	0.0648	0.0373	0.0618	0.0421
11.5	0.058	0.0413	0.0666	0.0384	0.0645	0.0442
11.75	0.0607	0.0425	0.0693	0.0403	0.0673	0.0462
12	0.0649	0.044	0.0717	0.0424	0.0697	0.0472
12.25	0.0662	0.046	0.0751	0.0432	0.0726	0.0486
12.5	0.0675	0.0473	0.0781	0.0454	0.0759	0.053
12.75	0.0711	0.0495	0.082	0.0484	0.0788	0.0536
13	0.0736	0.0506	0.0855	0.0485	0.0826	0.0543
13.25	0.0803	0.0529	0.0892	0.0503	0.0856	0.0552
13.5	0.0817	0.0553	0.0932	0.0531	0.0906	0.0588
13.75	0.0862	0.0569	0.098	0.055	0.0951	0.0601
14	0.0894	0.0583	0.1019	0.0559	0.0985	0.063
14.25	0.0935	0.0603	0.1067	0.0579	0.1033	0.0643
14.5	0.0975	0.0626	0.1119	0.0599	0.1091	0.0674
14.75	0.1026	0.0648	0.1173	0.0621	0.1137	0.0697
15	0.1085	0.0685	0.123	0.0649	0.119	0.0711
15.25	0.1135	0.0698	0.1305	0.067	0.125	0.0743
15.5	0.1185	0.0741	0.1352	0.0692	0.1315	0.0796
15.75	0.1246	0.0754	0.1417	0.0719	0.1382	0.0804
16	0.1282	0.0782	0.1493	0.084	0.1452	0.083
16.25	0.1359	0.0825	0.1568	0.0786	0.1525	0.0867
16.5	0.1425	0.0856	0.1642	0.0808	0.1594	0.0904
16.75	0.152	0.0901	0.1726	0.0838	0.1675	0.0946
17	0.1576	0.0931	0.1808	0.0886	0.1765	0.098
17.25	0.1667	0.0974	0.1911	0.0915	0.1854	0.1025
17.5	0.1747	0.1016	0.2004	0.0954	0.1946	0.107
17.75	0.1833	0.1051	0.2106	0.0993	0.2059	0.1146
18	0.1917	0.1103	0.2219	0.1041	0.2164	0.1176
18.25	0.2014	0.1153	0.2323	0.1093	0.2262	0.123
18.5	0.2135	0.1213	0.2452	0.1145	0.2379	0.1291
18.75	0.2238	0.129	0.2586	0.1206	0.2517	0.1361
19	0.235	0.1335	0.2707	0.126	0.2641	0.1426
19.25	0.2487	0.1409	0.2873	0.1318	0.2756	0.1494
19.5	0.2605	0.1467	0.2992	0.1376	0.2913	0.1567
19.75	0.2756	0.1539	0.3145	0.1468	0.3056	0.1642
20	0.2876	0.1623	0.3344	0.1522	0.3212	0.1724
20.25	0.3014	0.1694	0.3465	0.1587	0.3366	0.1807
20.5	0.3169	0.1778	0.3651	0.1697	0.3532	0.1888
20.75	0.3343	0.1863	0.3813	0.1752	0.3736	0.1994
21	0.3505	0.196	0.4003	0.1844	0.3896	0.209
21.25	0.3676	0.2053	0.4198	0.1934	0.4131	0.22
21.5	0.3859	0.2167	0.4426	0.2025	0.4307	0.2311
21.75	0.4056	0.2266	0.4601	0.2133	0.4498	0.2427
22	0.4285	0.2396	0.4815	0.2251	0.4693	0.257
22.25	0.4463	0.2518	0.5224	0.2367	0.4899	0.269
22.5	0.4694	0.2652	0.5288	0.2493	0.5103	0.2835
22.75	0.4898	0.2795	0.5326	0.2626	0.5484	0.298
23	0.5274	0.2945	0.5353	0.2761	0.5506	0.3138
23.25	0.5318	0.3093	0.5341	0.2913	0.5512	0.3338
23.5	0.5338	0.3252	0.5358	0.3078	0.5514	0.3499
23.75	0.5346	0.3437	0.5317	0.325	0.5476	0.368
24	0.5331	0.3597	0.5296	0.3394	0.5445	0.3865
24.25	0.532	0.378	0.5296	0.3563	0.5443	0.4053
24.5	0.5291	0.396	0.5257	0.3746	0.5422	0.4244
24.75	0.5288	0.4163	0.525	0.3931	0.5383	0.4441
25	0.5243	0.4345	0.5228	0.4114	0.5365	0.4627
25.25	0.5246	0.4553	0.5217	0.433	0.533	0.4853
25.5	0.5219	0.4764	0.5193	0.4526	0.5324	0.5052
25.75	0.5204	0.5077	0.5168	0.4711	0.5303	0.5456
26	0.5191	0.5312	0.5163	0.4921	0.5292	0.5474
26.25	0.5177	0.5318	0.5156	0.5323	0.5285	0.5495
26.5	0.5158	0.5351	0.5139	0.534	0.5265	0.5506
26.75	0.5148	0.5362	0.5141	0.5378	0.5249	0.5508
27	0.5146	0.5363	0.513	0.5391	0.5244	0.55
27.25	0.5127	0.5331	0.5112	0.5376	0.5222	0.548
27.5	0.5139	0.5329	0.5116	0.5372	0.5212	0.5464
27.75	0.5109	0.5309	0.5099	0.535	0.5199	0.544
28	0.5097	0.5302	0.5095	0.5338	0.5188	0.543
28.25	0.5085	0.5275	0.5078	0.5315	0.5174	0.5412
28.5	0.5066	0.5254	0.5066	0.5283	0.5159	0.5393
28.75	0.5069	0.5243	0.5052	0.5268	0.5137	0.5388
29	0.5044	0.5229	0.5027	0.5239	0.5144	0.5362
29.25	0.5044	0.5223	0.5023	0.5244	0.5106	0.5351
29.5	0.5026	0.5205	0.5019	0.5216	0.5099	0.5333
29.75	0.5012	0.5189	0.4999	0.5198	0.5075	0.5325
30	0.5004	0.518	0.4994	0.5184	0.5071	0.5299
30.25	0.501	0.5167	0.4993	0.518	0.5065	0.5292
30.5	0.4982	0.5161	0.4984	0.5167	0.5056	0.5283
30.75	0.4973	0.5148	0.4972	0.5145	0.5042	0.5264
31	0.4962	0.5142	0.4966	0.5134	0.504	0.5255
31.25	0.4967	0.5124	0.4945	0.5124	0.5027	0.5242
31.5	0.4933	0.5112	0.4948	0.5114	0.5011	0.5235
31.75	0.4942	0.5109	0.4941	0.5111	0.5005	0.5228
32	0.4925	0.5106	0.4937	0.5088	0.4992	0.5207
32.25	0.4921	0.5085	0.4932	0.5089	0.4993	0.5199
32.5	0.4922	0.5079	0.4918	0.5087	0.4976	0.5195
32.75	0.4904	0.5067	0.4912	0.5056	0.4964	0.5166
33	0.4889	0.5054	0.49	0.5039	0.4959	0.5156
33.25	0.4885	0.504	0.4883	0.503	0.4958	0.5157
33.5	0.4888	0.5049	0.4871	0.5022	0.4932	0.514
33.75	0.4874	0.5039	0.4887	0.5025	0.4934	0.5134
34	0.4866	0.5026	0.4871	0.5013	0.4938	0.5121
34.25	0.4865	0.5019	0.4863	0.4992	0.4924	0.5113
34.5	0.4855	0.5006	0.4853	0.498	0.4913	0.511
34.75	0.4847	0.4998	0.484	0.4979	0.4906	0.5093
35	0.4832	0.4982	0.4829	0.4974	0.4882	0.5104

## Sheet: Suppl. Fig. 6b PD584 tt L3
																Supplementary Figure 6b
PD584 tt L3 growth on xylose in 48 microtiter plate																	PD584 tt L3 growth on xylose in shake flasks
time (h)	PD584 tt L3 XYL A	PD584 tt L3 XYL B	PD584 tt L3 XYL C	PD584 tt L3 XYL D	PD584 tt L3 XYL E	PD584 tt L3 XYL F											absorbance A600
0	0.013	0.0132	0.0148	0.0178	0.0196	0.022												0	4	8	12	14	16	20	22	24	28	32	48	h
0.25	0.013	0.0132	0.014	0.0176	0.0192	0.0208											584 tt l3 A	0.1	0.232	0.388	0.658	0.92	1.329	2.72	3.84	4.29	3.74	3.29	2.89
0.5	0.0127	0.0122	0.0135	0.0202	0.0203	0.0207		The DeODorizer analysis of growth data									584 tt l3 B	0.1	0.29	0.33	0.609	0.852	1.242	2.46	3.73	4.37	3.45	3.07	3.07
0.75	0.0137	0.0133	0.0137	0.0234	0.0207	0.0213											584 tt l3 C	0.1	0.163	0.269	0.48	0.67	0.99	2.07	3.06	4.18	4.1	3.64	3.12
1	0.0134	0.0126	0.0143	0.0198	0.0219	0.022											average	0.1	0.228333	0.329	0.582333	0.814	1.187	2.41667	3.54333	4.28	3.76333	3.33333	3.02667
1.25	0.0147	0.0131	0.0148	0.0267	0.0267	0.0212											stdev	1.69967e-17	0.0635793	0.0595063	0.0919474	0.129259	0.176065	0.327159	0.422177	0.0953939	0.325628	0.28746	0.120968
1.5	0.0147	0.0136	0.0163	0.0221	0.0234	0.0202											Xylose concentrations (HPLC)
1.75	0.015	0.0141	0.0152	0.0242	0.0259	0.0214											584 tt l3 A	5.344	5.254	5.097	4.631		3.629	2.208		0.361	0.209	0	0
2	0.0158	0.0145	0.0165	0.0257	0.0275	0.0202											584 tt l3 B	5.162	5.23	4.995	4.513		4.059	2.457		0.147	0	0	0
2.25	0.0166	0.0148	0.0175	0.0275	0.0292	0.0211											584 tt l3 C	5.168	4.991	4.739	4.434		3.847	2.251		0.084	0	0	0
2.5	0.0162	0.0153	0.0182	0.1062	0.0293	0.0219											average	5.22467	5.15833	4.94367	4.526		3.845	2.30533		0.197333	0.0696667	0	0
2.75	0.0176	0.0159	0.0188	0.0759	0.0771	0.0249											stdev	0.103389	0.145411	0.184438	0.0991413		0.215007	0.133095		0.145198	0.120666	0	0
3	0.0182	0.0165	0.0196	0.0776	0.0361	0.0285																	14	16	20	22	h
3.25	0.0182	0.017	0.0203	0.041	0.0377	0.0301															biomass (g/L)		0.3496	0.50502	1.0336	1.4592
3.5	0.0187	0.0175	0.0214	0.0399	0.0371	0.0315																	0.32376	0.47196	0.9348	1.4174
3.75	0.02	0.0181	0.0219	0.0412	0.0364	0.0324																	0.2546	0.3762	0.7866	1.1628	specific growth rate µ
4	0.021	0.0188	0.0227	0.043	0.0361	0.0335																	-1.05097	-0.683157	0.0330479	0.377888	0.177157	0.193571	h-1
4.25	0.0216	0.0193	0.0236	0.0429	0.0378	0.0343																	-1.12775	-0.750861	-0.0674227	0.348824	0.208123	0.0155671
4.5	0.0221	0.0199	0.0248	0.0434	0.0412	0.0352																	-1.36806	-0.977634	-0.240035	0.150831	0.195433
4.75	0.0223	0.0203	0.026	0.0442	0.042	0.0365
5	0.0225	0.0204	0.027	0.043	0.0434	0.038																		12	16	24	biomass yield YS/X				biomass yield YX/S
5.25	0.0232	0.0209	0.0284	0.0408	0.0438	0.0394															biomass (g/L)			0.25004	0.50502	1.6302	-3.03653	3.08826	gXYL/gCDW		0.329323	gCDW/gXYL			Mw xylose	150.13 g/mol
5.5	0.0239	0.0214	0.0297	0.0389	0.0446	0.0417																		0.23142	0.47196	1.6606	-3.13068	0.047762			0.319419	average	stdev		1 g XYL = 6.66 mmol XYL
5.75	0.0243	0.0224	0.0316	0.0384	0.0447	0.0445																		0.1824	0.3762	1.5884	-3.09757				0.322834	0.323859	0.00503103
6	0.025	0.0225	0.033	0.039	0.0458	0.0476		FITTING RESULTS:
6.25	0.0258	0.0236	0.0352	0.0392	0.0468	0.0504															xylose (g/L)			4.631	3.629	0.361					0.049448	gCDW/mmolXYL
6.5	0.0268	0.0236	0.0372	0.0397	0.0473	0.0516		max growth rate= 2.262657e-01 +/- 6.350761e-03 [6.350761e-04]																4.513	4.059	0.147					0.0479608	average	stdev
6.75	0.0282	0.0242	0.0396	0.0399	0.0468	0.0528		time of max growth rate= 1.505500e+01 +/- 2.819131e-01 [2.819131e-02]																4.434	3.847	0.084					0.0484736	0.0486275	0.00075541
7	0.0293	0.0256	0.0426	0.0406	0.0465	0.0539		doubling time= 3.065869e+00 +/- 8.726233e-02 [8.726233e-03]
7.25	0.0292	0.0259	0.0456	0.0428	0.0464	0.0549		max OD= 4.579798e-01 +/- 9.231906e-03 [9.231906e-04]																			specific carbon uptake rate qs				specific carbon uptake rate qs
7.5	0.0305	0.0274	0.0489	0.0434	0.0464	0.0558		lag time= 4.793577e+00 +/- 3.500753e-01 [3.500753e-02]																				0.597798	g/g/h		3.58269	mmolXYL/gCDW/h
7.75	0.0318	0.0279	0.052	0.0446	0.0469	0.0565																									4.33945	average	stdev
8	0.0327	0.0289	0.0558	0.0459	0.0484	0.0558																									4.03174	3.98463	0.380572
8.25	0.0346	0.0302	0.0597	0.0475	0.0502	0.0573
8.5	0.0362	0.0322	0.0645	0.0497	0.052	0.0579
8.75	0.0378	0.0332	0.0684	0.0512	0.0541	0.059
9	0.0394	0.0343	0.0725	0.053	0.0557	0.0602
9.25	0.0416	0.0361	0.0759	0.0555	0.0587	0.0614
9.5	0.0432	0.0377	0.0797	0.058	0.0601	0.0629
9.75	0.0451	0.0396	0.0834	0.0604	0.063	0.064
10	0.0478	0.0458	0.0872	0.0632	0.0659	0.0673
10.25	0.0498	0.0439	0.0913	0.0661	0.0678	0.0694
10.5	0.0528	0.0453	0.0952	0.0685	0.0712	0.0713
10.75	0.0552	0.0475	0.0995	0.0714	0.0741	0.0729
11	0.0578	0.0498	0.1035	0.0746	0.0761	0.0757
11.25	0.0615	0.0524	0.1078	0.0782	0.0793	0.0789
11.5	0.0651	0.0551	0.1123	0.0821	0.0834	0.0818
11.75	0.0676	0.0584	0.1171	0.0856	0.0864	0.0852
12	0.072	0.0618	0.1221	0.0897	0.0896	0.0888
12.25	0.0759	0.0645	0.1271	0.0946	0.0947	0.0923
12.5	0.0805	0.0685	0.1329	0.0987	0.099	0.0962
12.75	0.0874	0.0728	0.1389	0.1032	0.1033	0.1019
13	0.0892	0.0784	0.1452	0.1082	0.109	0.1058
13.25	0.095	0.0809	0.152	0.1139	0.1145	0.1101
13.5	0.0995	0.0855	0.1591	0.1197	0.1197	0.1145
13.75	0.1054	0.0903	0.1666	0.1254	0.1257	0.12
14	0.1117	0.0957	0.1742	0.1307	0.131	0.1254
14.25	0.1176	0.1012	0.1826	0.1372	0.1387	0.1314
14.5	0.1243	0.1095	0.1913	0.1441	0.1449	0.1381
14.75	0.1318	0.1144	0.2003	0.1519	0.1521	0.1439
15	0.1395	0.1212	0.2112	0.1594	0.1595	0.1505
15.25	0.1482	0.1277	0.2217	0.1669	0.1673	0.1586
15.5	0.1557	0.1349	0.2327	0.1751	0.1762	0.1657
15.75	0.165	0.1435	0.2444	0.1842	0.1856	0.1735
16	0.1752	0.1519	0.2565	0.1941	0.1942	0.1829
16.25	0.1854	0.161	0.2701	0.2033	0.2055	0.1918
16.5	0.1958	0.1708	0.2824	0.2128	0.215	0.2009
16.75	0.2072	0.1816	0.2967	0.2243	0.2259	0.2116
17	0.2197	0.1927	0.3121	0.235	0.2379	0.2216
17.25	0.2334	0.2045	0.3266	0.2468	0.2491	0.2328
17.5	0.246	0.2169	0.3442	0.2591	0.2616	0.2448
17.75	0.2606	0.2302	0.3613	0.2728	0.2746	0.2573
18	0.2756	0.2433	0.3778	0.2868	0.2885	0.2695
18.25	0.2919	0.2585	0.3961	0.302	0.3026	0.2828
18.5	0.3084	0.2741	0.4166	0.3179	0.3177	0.2976
18.75	0.3262	0.2906	0.4354	0.3343	0.3338	0.3111
19	0.3451	0.308	0.4525	0.351	0.3497	0.3254
19.25	0.3643	0.3266	0.47	0.3681	0.3678	0.3411
19.5	0.384	0.3452	0.4881	0.3866	0.3854	0.3565
19.75	0.4053	0.3645	0.5277	0.4055	0.4032	0.3731
20	0.4265	0.3847	0.5404	0.4164	0.415	0.3901
20.25	0.4469	0.4063	0.5389	0.4288	0.4271	0.4003
20.5	0.4628	0.4282	0.5359	0.4412	0.4391	0.4148
20.75	0.4771	0.4465	0.5329	0.4567	0.4546	0.4322
21	0.4972	0.4622	0.5287	0.4584	0.4589	0.4386
21.25	0.5236	0.4792	0.526	0.4495	0.4527	0.4403
21.5	0.5365	0.5	0.5215	0.4351	0.4394	0.4351
21.75	0.5376	0.5257	0.5165	0.4198	0.4242	0.4269
22	0.5353	0.5371	0.5124	0.4093	0.4141	0.4194
22.25	0.5318	0.537	0.5082	0.4055	0.4084	0.4127
22.5	0.5286	0.5354	0.5042	0.3983	0.4042	0.4059
22.75	0.5245	0.5322	0.5001	0.3913	0.3969	0.4019
23	0.5191	0.5279	0.497	0.3828	0.3904	0.3972
23.25	0.515	0.5246	0.4939	0.3747	0.3805	0.3967
23.5	0.511	0.5201	0.4898	0.3638	0.3761	0.39
23.75	0.5075	0.516	0.4873	0.3545	0.3651	0.3849
24	0.5037	0.5125	0.4842	0.3472	0.3564	0.3814
24.25	0.5005	0.5087	0.4822	0.3441	0.3499	0.3736
24.5	0.4983	0.5056	0.4791	0.3311	0.339	0.3736
24.75	0.4964	0.5033	0.477	0.3305	0.3388	0.3663
25	0.4932	0.5004	0.475	0.3158	0.3266	0.3703
25.25	0.4914	0.4983	0.4729	0.3227	0.3231	0.3674
25.5	0.4894	0.4955	0.4702	0.3044	0.3236	0.3612
25.75	0.4888	0.4941	0.4676	0.3012	0.3178	0.3605
26	0.4869	0.4923	0.4661	0.3128	0.3068	0.3535
26.25	0.4858	0.491	0.4641	0.3009	0.3172	0.3546
26.5	0.4844	0.4895	0.4617	0.2909	0.2981	0.3502
26.75	0.4837	0.4884	0.4593	0.2904	0.2994	0.3673
27	0.4824	0.4873	0.4581	0.3054	0.304	0.3497
27.25	0.4813	0.486	0.4561	0.2917	0.3113	0.3559
27.5	0.4803	0.4851	0.4549	0.286	0.2989	0.3515
27.75	0.4796	0.4836	0.4527	0.2902	0.2971	0.3468
28	0.4786	0.4824	0.4516	0.2874	0.3085	0.3513

[truncated: 23 more sheets: Figure 2 MFA, Figure 2 FBA, Figure 3c, Figure 3d, Figure 4b, Figure 4d, Figure 5, Figure 6a and Suppl. Fig. 8, Figure 6b and Suppl. Fig. 8, Figure 6c and Suppl. Fig. 8, Figure 7b,c,d,e, Figure 7g, Figure 8, Supplementary Fig. 2, Supplementary Fig. 3b, Supplementary Fig. 4, Supplementary Fig. 5, Supplementary Fig. 7, Supplementary Fig. 9, Supplementary Fig. 10 …]
